# Supplementary material for: Lipid metabolism and inflammation as key drivers in preterm birth: A comprehensive analysis
Source: Int J Gynaecol Obstet. 2025 Jun 7;171(3):1212–22. doi: 10.1002/ijgo.70285 (PMC12640176; doi:10.1002/ijgo.70285)
Supplement: Supplementary file 2 — Data S2. [file IJGO-171-1212-s002.xlsx]

## Sheet: Table legend
Supplementary Tables
No	Title
Table S1	Summary statistics of instrumental variables (IVs) for the 18 significant associations identified in primary Mendelian randomization (MR) analyses
Table S2	Summary statistics of instrumental variables (IVs) for the 11 significant associations identified in primary Mendelian randomization (MR) analyses
Table S3	Causal associations between 18 circulating inflammatory factors and Preterm using Different Mendelian Randomization Methods.
Table S4	Causal associations between 11 lipid spicies and Preterm using Different Mendelian Randomization Methods.
Table S5	reverse MR analysis between 18 circulating inflammatory factors and Preterm with inverse variance weighting (IVW) as the decision method.
Table S6	reverse MR analysis between 11 lipid spicies and Preterm with inverse variance weighting (IVW) as the decision method.
Table S7	11 positive lipids with unidirectional causal associations with 18 positive circulating inflammatory factors.

## Sheet: Table S1
Table S1. Summary statistics of instrumental variables (IVs) for the 18 significant associations identified in primary Mendelian randomization (MR) analyses
SNP	effect_allele.exposure	other_allele.exposure	effect_allele.outcome	other_allele.outcome	beta.exposure	beta.outcome	eaf.exposure	eaf.outcome	remove	palindromic	ambiguous	id.outcome	pos.outcome	pval.outcome	se.outcome	samplesize.outcome	outcome	mr_keep.outcome	pval_origin.outcome	data_source.outcome	chr.exposure	pos.exposure	se.exposure	pval.exposure	samplesize.exposure	exposure	mr_keep.exposure	pval_origin.exposure	id.exposure	action	mr_keep	R2	F
rs10024178	T	C	T	C	-0.0925	0.0374759	0.905	0.868409	FALSE	FALSE	FALSE	Em901J	5800007	0.0919031	0.0222351	186212	finngen_R10_O15_PRETERM	TRUE	reported	textfile	4	5801734	0.0199	3.35e-06	14716	GCST90274759.csv	TRUE	reported	rYKnET	2	TRUE	0.00146606	21.6032
rs111477402	A	G	A	G	-0.2515	0.0498863	0.9797	0.985069	FALSE	FALSE	FALSE	Em901J	44387025	0.426282	0.0627052	186212	finngen_R10_O15_PRETERM	TRUE	reported	textfile	20	43015665	0.0503	5.73e-07	13422	GCST90274759.csv	TRUE	reported	rYKnET	2	TRUE	0.00185915	24.9963
rs111478357	T	C	T	C	0.2044	0.0953837	0.0243	0.015533	FALSE	FALSE	FALSE	Em901J	143892866	0.127622	0.0626064	186212	finngen_R10_O15_PRETERM	TRUE	reported	textfile	2	144650434	0.044	3.39e-06	13801	GCST90274759.csv	TRUE	reported	rYKnET	2	TRUE	0.00156123	21.5771
rs112665079	T	C	T	C	0.8932	-0.0495966	0.051	0.0455802	FALSE	FALSE	FALSE	Em901J	44492042	0.169583	0.0361085	186212	finngen_R10_O15_PRETERM	TRUE	reported	textfile	20	43120683	0.026	1e-200	14720	GCST90274759.csv	TRUE	reported	rYKnET	2	TRUE	0.0742247	1180.03
rs11512688	T	G	T	G	-0.0606	0.0151301	0.6677	0.683255	FALSE	FALSE	FALSE	Em901J	102742554	0.349501	0.0161722	186212	finngen_R10_O15_PRETERM	TRUE	reported	textfile	11	102613285	0.0133	5.2e-06	12193	GCST90274759.csv	TRUE	reported	rYKnET	2	TRUE	0.00169978	20.7573
rs115657851	A	G	A	G	0.139	0.0247832	0.0462	0.0663146	FALSE	FALSE	FALSE	Em901J	56888175	0.411001	0.030145	186212	finngen_R10_O15_PRETERM	TRUE	reported	textfile	1	57353848	0.0293	2.1e-06	14715	GCST90274759.csv	TRUE	reported	rYKnET	2	TRUE	0.00152711	22.5027
rs117113154	A	G	A	G	0.2582	-0.143112	0.9851	0.978771	FALSE	FALSE	FALSE	Em901J	44420936	0.00397365	0.0496873	186212	finngen_R10_O15_PRETERM	TRUE	reported	textfile	20	43049576	0.0524	8.33e-07	14736	GCST90274759.csv	TRUE	reported	rYKnET	2	TRUE	0.00164496	24.2768
rs117645472	A	T	A	T	0.3494	0.271626	0.0125	0.00174186	FALSE	TRUE	FALSE	Em901J	917375	0.152538	0.189865	186212	finngen_R10_O15_PRETERM	TRUE	reported	textfile	18	917376	0.0754	3.59e-06	11095	GCST90274759.csv	TRUE	reported	rYKnET	2	TRUE	0.00193168	21.4696
rs12479560	A	G	A	G	0.12	-0.00219254	0.32	0.374754	FALSE	FALSE	FALSE	Em901J	44672026	0.889211	0.0157394	186212	finngen_R10_O15_PRETERM	TRUE	reported	textfile	20	43300667	0.0147	3.26e-16	12404	GCST90274759.csv	TRUE	reported	rYKnET	2	TRUE	0.00534366	66.6282
rs138960575	A	G	A	G	0.2878	0.0360305	0.9797	0.991365	FALSE	FALSE	FALSE	Em901J	44611849	0.657178	0.081184	186212	finngen_R10_O15_PRETERM	TRUE	reported	textfile	20	43240490	0.0507	1.37e-08	14288	GCST90274759.csv	TRUE	reported	rYKnET	2	TRUE	0.00225017	32.2185
rs142432299	A	G	A	G	-0.3058	-0.21737	0.9867	0.997112	FALSE	FALSE	FALSE	Em901J	44843508	0.141129	0.14771	186212	finngen_R10_O15_PRETERM	TRUE	reported	textfile	20	43472149	0.0611	5.59e-07	12935	GCST90274759.csv	TRUE	reported	rYKnET	2	TRUE	0.0019328	25.0453
rs147052185	A	G	A	G	0.2127	-0.0446016	0.9793	0.987472	FALSE	FALSE	FALSE	Em901J	17701988	0.514517	0.0684263	186212	finngen_R10_O15_PRETERM	TRUE	reported	textfile	21	19074306	0.0473	6.9e-06	14244	GCST90274759.csv	TRUE	reported	rYKnET	2	TRUE	0.00141764	20.2186
rs148377517	T	C	T	C	0.3247	-0.176203	0.0156	0.000981624	FALSE	FALSE	FALSE	Em901J	44311053	0.509759	0.267293	186212	finngen_R10_O15_PRETERM	TRUE	reported	textfile	20	42939693	0.0559	6.3e-09	12935	GCST90274759.csv	TRUE	reported	rYKnET	2	TRUE	0.00260162	33.7345
rs1608554	A	G	A	G	0.0598	-0.00112609	0.656	0.686165	FALSE	FALSE	FALSE	Em901J	22768015	0.944688	0.016231	186212	finngen_R10_O15_PRETERM	TRUE	reported	textfile	7	22807634	0.0122	9.5e-07	14733	GCST90274759.csv	TRUE	reported	rYKnET	2	TRUE	0.00162811	24.0228
rs1799880	C	G	C	G	0.1798	-0.00993115	0.2669	0.236317	FALSE	TRUE	FALSE	Em901J	44636050	0.57869	0.0178843	186212	finngen_R10_O15_PRETERM	TRUE	reported	textfile	20	43264691	0.0144	8.89e-36	14288	GCST90274759.csv	TRUE	reported	rYKnET	2	TRUE	0.0107937	155.881
rs184103539	T	C	T	C	-0.1524	-0.0351269	0.0397	0.0749815	FALSE	FALSE	FALSE	Em901J	221976321	0.216389	0.0284156	186212	finngen_R10_O15_PRETERM	TRUE	reported	textfile	1	222149663	0.0339	6.94e-06	12833	GCST90274759.csv	TRUE	reported	rYKnET	2	TRUE	0.00157239	20.207
rs189104742	A	T	A	T	0.2754	0.0432145	0.9857	0.969473	FALSE	TRUE	FALSE	Em901J	74740352	0.329476	0.0443149	186212	finngen_R10_O15_PRETERM	TRUE	reported	textfile	4	75665562	0.0584	2.41e-06	14729	GCST90274759.csv	TRUE	reported	rYKnET	2	TRUE	0.00150756	22.2353
rs2071200	T	C	T	C	-0.0625	-0.0416584	0.2273	0.244762	FALSE	FALSE	FALSE	Em901J	44402316	0.0175983	0.0175481	186212	finngen_R10_O15_PRETERM	TRUE	reported	textfile	20	43030956	0.0141	9.31e-06	14288	GCST90274759.csv	TRUE	reported	rYKnET	2	TRUE	0.00137326	19.6454
rs244129	A	G	A	G	0.0779	0.00638734	0.836	0.881692	FALSE	FALSE	FALSE	Em901J	44525160	0.786823	0.0236185	186212	finngen_R10_O15_PRETERM	TRUE	reported	textfile	20	43153801	0.0174	7.57e-06	14288	GCST90274759.csv	TRUE	reported	rYKnET	2	TRUE	0.00140086	20.0408
rs2527856	T	C	T	C	0.0562	0.0192804	0.5989	0.580713	FALSE	FALSE	FALSE	Em901J	81049607	0.207873	0.0153088	186212	finngen_R10_O15_PRETERM	TRUE	reported	textfile	7	80678923	0.0122	4.09e-06	14288	GCST90274759.csv	TRUE	reported	rYKnET	2	TRUE	0.00148299	21.2174
rs3212211	C	G	C	G	0.1889	-0.022743	0.0914	0.070518	FALSE	TRUE	FALSE	Em901J	44432031	0.440274	0.0294701	186212	finngen_R10_O15_PRETERM	TRUE	reported	textfile	20	43060671	0.0224	3.37e-17	14288	GCST90274759.csv	TRUE	reported	rYKnET	2	TRUE	0.00495268	71.1061
rs36013790	C	G	C	G	-0.1604	0.0995932	0.0856	0.0505757	FALSE	TRUE	FALSE	Em901J	44644879	0.00330065	0.0338953	186212	finngen_R10_O15_PRETERM	TRUE	reported	textfile	20	43273520	0.021	2.2e-14	14734	GCST90274759.csv	TRUE	reported	rYKnET	2	TRUE	0.00394397	58.3326
rs3818247	T	G	T	G	-0.0686	-0.00463976	0.3567	0.349444	FALSE	FALSE	FALSE	Em901J	44428840	0.769375	0.015825	186212	finngen_R10_O15_PRETERM	TRUE	reported	textfile	20	43057480	0.012	1.09e-08	14733	GCST90274759.csv	TRUE	reported	rYKnET	2	TRUE	0.00221326	32.6758
rs4812802	A	G	A	G	-0.0696	0.00561028	0.5254	0.576838	FALSE	FALSE	FALSE	Em901J	44220660	0.713291	0.0152685	186212	finngen_R10_O15_PRETERM	TRUE	reported	textfile	20	42849300	0.0121	8.82e-09	14288	GCST90274759.csv	TRUE	reported	rYKnET	2	TRUE	0.00231032	33.0816
rs541944924	T	C	T	C	0.1673	0.0407052	0.0316	0.0565352	FALSE	FALSE	FALSE	Em901J	204698449	0.210258	0.0324899	186212	finngen_R10_O15_PRETERM	TRUE	reported	textfile	1	204667577	0.0358	2.97e-06	14080	GCST90274759.csv	TRUE	reported	rYKnET	2	TRUE	0.00154864	21.8355
rs6031491	T	C	T	C	-0.0655	0.0113911	0.3172	0.294581	FALSE	FALSE	FALSE	Em901J	44267784	0.491513	0.0165591	186212	finngen_R10_O15_PRETERM	TRUE	reported	textfile	20	42896424	0.0128	3.1e-07	14288	GCST90274759.csv	TRUE	reported	rYKnET	2	TRUE	0.00182935	26.1819
rs6031627	T	C	T	C	-0.1405	0.0420166	0.106	0.0844662	FALSE	FALSE	FALSE	Em901J	44485290	0.118895	0.0269436	186212	finngen_R10_O15_PRETERM	TRUE	reported	textfile	20	43113930	0.0187	5.76e-14	14718	GCST90274759.csv	TRUE	reported	rYKnET	2	TRUE	0.00382083	56.443
rs6031700	T	C	T	C	-0.434	0.0964869	0.9664	0.991389	FALSE	FALSE	FALSE	Em901J	44653169	0.253689	0.0845312	186212	finngen_R10_O15_PRETERM	TRUE	reported	textfile	20	43281810	0.0345	2.73e-36	14732	GCST90274759.csv	TRUE	reported	rYKnET	2	TRUE	0.0106277	158.228
rs6065738	T	G	T	G	-0.1787	0.00233123	0.6072	0.666257	FALSE	FALSE	FALSE	Em901J	44653198	0.884287	0.0160182	186212	finngen_R10_O15_PRETERM	TRUE	reported	textfile	20	43281839	0.0122	1.4e-48	14288	GCST90274759.csv	TRUE	reported	rYKnET	2	TRUE	0.014794	214.52
rs6073378	A	G	A	G	-0.2089	-0.0121708	0.9641	0.952552	FALSE	FALSE	FALSE	Em901J	44224308	0.732111	0.0355542	186212	finngen_R10_O15_PRETERM	TRUE	reported	textfile	20	42852948	0.0319	5.81e-11	14732	GCST90274759.csv	TRUE	reported	rYKnET	2	TRUE	0.00290249	42.8782
rs6093983	A	G	A	G	0.1533	-0.0391902	0.388	0.461549	FALSE	FALSE	FALSE	Em901J	44456323	0.00964806	0.0151419	186212	finngen_R10_O15_PRETERM	TRUE	reported	textfile	20	43084963	0.012	2.26e-37	14288	GCST90274759.csv	TRUE	reported	rYKnET	2	TRUE	0.0112932	163.178
rs6103818	A	T	A	T	0.0885	-0.00121497	0.8391	0.816585	FALSE	TRUE	FALSE	Em901J	44674955	0.950548	0.0195905	186212	finngen_R10_O15_PRETERM	TRUE	reported	textfile	20	43303596	0.0169	1.63e-07	14288	GCST90274759.csv	TRUE	reported	rYKnET	2	TRUE	0.00191562	27.419
rs6124657	T	C	T	C	0.1155	-0.0091458	0.1089	0.0912401	FALSE	FALSE	FALSE	Em901J	44676701	0.730273	0.0265277	186212	finngen_R10_O15_PRETERM	TRUE	reported	textfile	20	43305342	0.0209	3.27e-08	14288	GCST90274759.csv	TRUE	reported	rYKnET	2	TRUE	0.00213291	30.5359
rs62188709	A	T	A	T	-0.1012	0.0428784	0.9174	0.909869	FALSE	TRUE	FALSE	Em901J	224701043	0.10222	0.0262384	186212	finngen_R10_O15_PRETERM	TRUE	reported	textfile	2	225565760	0.0222	5.15e-06	14288	GCST90274759.csv	TRUE	reported	rYKnET	2	TRUE	0.00145229	20.7775
rs62206054	A	T	A	T	-0.1626	0.0187819	0.969	0.963772	FALSE	TRUE	FALSE	Em901J	44300880	0.64161	0.0403522	186212	finngen_R10_O15_PRETERM	TRUE	reported	textfile	20	42929520	0.0353	4.1e-06	14733	GCST90274759.csv	TRUE	reported	rYKnET	2	TRUE	0.00143805	21.2145
rs62319741	T	C	T	C	0.1281	-0.00013157	0.9456	0.926853	FALSE	FALSE	FALSE	Em901J	123650740	0.99635	0.0287588	186212	finngen_R10_O15_PRETERM	TRUE	reported	textfile	4	124571895	0.0258	6.87e-07	14733	GCST90274759.csv	TRUE	reported	rYKnET	2	TRUE	0.00167048	24.649
rs6463679	A	G	A	G	0.0552	-0.00814326	0.3628	0.400312	FALSE	FALSE	FALSE	Em901J	7305371	0.595805	0.0153518	186212	finngen_R10_O15_PRETERM	TRUE	reported	textfile	7	7345002	0.0122	6.05e-06	14288	GCST90274759.csv	TRUE	reported	rYKnET	2	TRUE	0.00143075	20.4691
rs6544381	A	C	A	C	0.0643	-0.00643636	0.7983	0.732657	FALSE	FALSE	FALSE	Em901J	41049364	0.705515	0.0170325	186212	finngen_R10_O15_PRETERM	TRUE	reported	textfile	2	41276504	0.0143	6.91e-06	14732	GCST90274759.csv	TRUE	reported	rYKnET	2	TRUE	0.00137054	20.2158
rs7292320	A	G	A	G	-0.0599	0.00289739	0.2529	0.206348	FALSE	FALSE	FALSE	Em901J	37525418	0.876149	0.0185905	186212	finngen_R10_O15_PRETERM	TRUE	reported	textfile	22	37921425	0.0131	4.82e-06	14729	GCST90274759.csv	TRUE	reported	rYKnET	2	TRUE	0.0014175	20.9051
rs73113314	T	C	T	C	-0.1424	0.0232661	0.0838	0.0853889	FALSE	FALSE	FALSE	Em901J	44489965	0.391845	0.0271713	186212	finngen_R10_O15_PRETERM	TRUE	reported	textfile	20	43118606	0.0229	5.02e-10	14288	GCST90274759.csv	TRUE	reported	rYKnET	2	TRUE	0.00269901	38.6623
rs73701916	A	G	A	G	-0.1301	0.0485855	0.9512	0.985681	FALSE	FALSE	FALSE	Em901J	101517964	0.44478	0.0635813	186212	finngen_R10_O15_PRETERM	TRUE	reported	textfile	8	102530192	0.0292	8.37e-06	14726	GCST90274759.csv	TRUE	reported	rYKnET	2	TRUE	0.00134623	19.8486
rs73966257	A	G	A	G	-0.2927	0.0240892	0.0126	0.00312106	FALSE	FALSE	FALSE	Em901J	72562107	0.861441	0.138016	186212	finngen_R10_O15_PRETERM	TRUE	reported	textfile	18	70229342	0.0654	7.62e-06	12935	GCST90274759.csv	TRUE	reported	rYKnET	2	TRUE	0.00154615	20.0273
rs739998	T	C	T	C	0.0594	-0.0101122	0.5782	0.57668	FALSE	FALSE	FALSE	Em901J	266891	0.514238	0.0155034	186212	finngen_R10_O15_PRETERM	TRUE	reported	textfile	16	316890	0.0132	6.8e-06	13662	GCST90274759.csv	TRUE	reported	rYKnET	2	TRUE	0.00148002	20.247
rs75492374	A	G	A	G	0.3552	-0.014117	0.9905	0.994739	FALSE	FALSE	FALSE	Em901J	150929702	0.892922	0.104875	186212	finngen_R10_O15_PRETERM	TRUE	reported	textfile	1	150902178	0.077	3.97e-06	11139	GCST90274759.csv	TRUE	reported	rYKnET	2	TRUE	0.00190673	21.2758
rs79226097	T	C	T	C	0.1608	-0.0510579	0.03	0.0564627	FALSE	FALSE	FALSE	Em901J	91249103	0.111923	0.0321198	186212	finngen_R10_O15_PRETERM	TRUE	reported	textfile	14	91715447	0.0357	6.66e-06	14732	GCST90274759.csv	TRUE	reported	rYKnET	2	TRUE	0.00137523	20.2851
rs80212763	T	C	T	C	0.9687	-0.0165727	0.0189	0.012248	FALSE	FALSE	FALSE	Em901J	44595289	0.812089	0.0697119	186212	finngen_R10_O15_PRETERM	TRUE	reported	textfile	20	43223930	0.0448	1.1e-103	14249	GCST90274759.csv	TRUE	reported	rYKnET	2	TRUE	0.03177	467.478
rs1024612	A	G	A	G	0.0742	0.0164394	0.4063	0.369745	FALSE	FALSE	FALSE	SSja1q	34222337	0.292598	0.0156203	186212	finngen_R10_O15_PRETERM	TRUE	reported	textfile	17	32549356	0.0117	2.27e-10	14708	GCST90274764.csv	TRUE	reported	UQpxmD	2	TRUE	0.00272707	40.214
rs10911109	A	G	A	G	-0.0767	-0.00182761	0.1696	0.20186	FALSE	FALSE	FALSE	SSja1q	172148092	0.922203	0.0187142	186212	finngen_R10_O15_PRETERM	TRUE	reported	textfile	1	172117232	0.0172	8.22e-06	11774	GCST90274764.csv	TRUE	reported	UQpxmD	2	TRUE	0.00168608	19.882
rs114305427	T	C	T	C	-0.2541	-0.0396802	0.0147	0.0122142	FALSE	FALSE	FALSE	SSja1q	42782352	0.57165	0.070153	186212	finngen_R10_O15_PRETERM	TRUE	reported	textfile	3	42823844	0.0553	4.33e-06	12790	GCST90274764.csv	TRUE	reported	UQpxmD	2	TRUE	0.00164806	21.1101
rs114744647	T	C	T	C	0.2107	-0.0752821	0.9774	0.98315	FALSE	FALSE	FALSE	SSja1q	23995558	0.194022	0.057964	186212	finngen_R10_O15_PRETERM	TRUE	reported	textfile	16	24006879	0.0451	2.99e-06	14730	GCST90274764.csv	TRUE	reported	UQpxmD	2	TRUE	0.00147955	21.8231
rs12075	A	G	A	G	0.0749	-0.0123829	0.5547	0.53248	FALSE	FALSE	FALSE	SSja1q	159205564	0.412191	0.0151003	186212	finngen_R10_O15_PRETERM	TRUE	reported	textfile	1	159175354	0.0114	5.03e-11	14731	GCST90274764.csv	TRUE	reported	UQpxmD	2	TRUE	0.0029218	43.1613
rs12453306	C	G	C	G	-0.1089	0.010408	0.9022	0.903169	FALSE	TRUE	FALSE	SSja1q	79257242	0.684747	0.0256359	186212	finngen_R10_O15_PRETERM	TRUE	reported	textfile	17	77253324	0.0244	8.08e-06	11335	GCST90274764.csv	TRUE	reported	UQpxmD	2	TRUE	0.00175425	19.9159
rs12530862	T	C	T	C	0.0667	0.0427437	0.6861	0.657983	FALSE	FALSE	FALSE	SSja1q	75793000	0.007753	0.0160531	186212	finngen_R10_O15_PRETERM	TRUE	reported	textfile	7	75422318	0.0135	7.78e-07	14286	GCST90274764.csv	TRUE	reported	UQpxmD	2	TRUE	0.00170582	24.4075
rs13070345	A	G	A	G	-0.0563	-0.0279378	0.5335	0.525163	FALSE	FALSE	FALSE	SSja1q	42750768	0.0639558	0.0150812	186212	finngen_R10_O15_PRETERM	TRUE	reported	textfile	3	42792260	0.0114	7.87e-07	14722	GCST90274764.csv	TRUE	reported	UQpxmD	2	TRUE	0.00165395	24.3864
rs13081156	A	G	A	G	-0.0713	-0.000467327	0.6264	0.622129	FALSE	FALSE	FALSE	SSja1q	42963725	0.976092	0.015594	186212	finngen_R10_O15_PRETERM	TRUE	reported	textfile	3	43005217	0.0121	3.8e-09	14285	GCST90274764.csv	TRUE	reported	UQpxmD	2	TRUE	0.00242479	34.7174
rs13228034	T	C	T	C	-0.0613	-0.0117012	0.4808	0.464321	FALSE	FALSE	FALSE	SSja1q	75859666	0.438604	0.0151071	186212	finngen_R10_O15_PRETERM	TRUE	reported	textfile	7	75488984	0.0118	2.05e-07	14286	GCST90274764.csv	TRUE	reported	UQpxmD	2	TRUE	0.0018855	26.9834
rs139476527	T	G	T	G	0.2826	0.329786	0.0125	0.00165986	FALSE	FALSE	FALSE	SSja1q	50417093	0.0870242	0.19271	186212	finngen_R10_O15_PRETERM	TRUE	reported	textfile	20	49033630	0.0606	3.11e-06	12933	GCST90274764.csv	TRUE	reported	UQpxmD	2	TRUE	0.00167869	21.7436
rs139597204	A	C	A	C	-0.3374	-0.204886	0.0128	0.00394116	FALSE	FALSE	FALSE	SSja1q	103585903	0.11257	0.129123	186212	finngen_R10_O15_PRETERM	TRUE	reported	textfile	4	104507060	0.0714	2.3e-06	12303	GCST90274764.csv	TRUE	reported	UQpxmD	2	TRUE	0.00181174	22.3266
rs140965534	T	C	T	C	-0.2283	-0.0684167	0.0172	0.0141123	FALSE	FALSE	FALSE	SSja1q	48387727	0.298165	0.0657614	186212	finngen_R10_O15_PRETERM	TRUE	reported	textfile	8	49300287	0.0514	8.93e-06	14238	GCST90274764.csv	TRUE	reported	UQpxmD	2	TRUE	0.00138368	19.7253
rs142738647	T	G	T	G	0.1546	0.0577324	0.9685	0.952038	FALSE	FALSE	FALSE	SSja1q	42887835	0.103337	0.0354429	186212	finngen_R10_O15_PRETERM	TRUE	reported	textfile	3	42929327	0.0346	7.89e-06	14722	GCST90274764.csv	TRUE	reported	UQpxmD	2	TRUE	0.00135429	19.9622
rs143921262	T	C	T	C	-0.2339	-0.107361	0.9754	0.990446	FALSE	FALSE	FALSE	SSja1q	76072357	0.16437	0.0772092	186212	finngen_R10_O15_PRETERM	TRUE	reported	textfile	7	75701675	0.0432	6.15e-08	13377	GCST90274764.csv	TRUE	reported	UQpxmD	2	TRUE	0.00218667	29.3108
rs148554043	T	C	T	C	0.4043	-0.0152052	0.0083	0.0286991	FALSE	FALSE	FALSE	SSja1q	176246761	0.73967	0.0457589	186212	finngen_R10_O15_PRETERM	TRUE	reported	textfile	3	175964549	0.0898	6.72e-06	11726	GCST90274764.csv	TRUE	reported	UQpxmD	2	TRUE	0.00172566	20.2666
rs1491961	T	C	T	C	0.0931	0.00384527	0.2587	0.258327	FALSE	FALSE	FALSE	SSja1q	46208857	0.823918	0.0172814	186212	finngen_R10_O15_PRETERM	TRUE	reported	textfile	3	46250348	0.0134	3.71e-12	14286	GCST90274764.csv	TRUE	reported	UQpxmD	2	TRUE	0.00336755	48.2646
rs151240414	A	G	A	G	0.2299	0.0212288	0.0222	0.00890163	FALSE	FALSE	FALSE	SSja1q	131336368	0.792034	0.0805126	186212	finngen_R10_O15_PRETERM	TRUE	reported	textfile	5	130672061	0.0508	6.02e-06	11335	GCST90274764.csv	TRUE	reported	UQpxmD	2	TRUE	0.00180362	20.4774
rs1564995	A	G	A	G	-0.0609	0.00585803	0.6155	0.557481	FALSE	FALSE	FALSE	SSja1q	24751561	0.701913	0.0153055	186212	finngen_R10_O15_PRETERM	TRUE	reported	textfile	11	24773107	0.0131	3.34e-06	14286	GCST90274764.csv	TRUE	reported	UQpxmD	2	TRUE	0.00151051	21.6088
rs170520	A	G	A	G	0.0554	-0.0149867	0.3264	0.298637	FALSE	FALSE	FALSE	SSja1q	40757886	0.362281	0.0164504	186212	finngen_R10_O15_PRETERM	TRUE	reported	textfile	18	38337850	0.0125	9.34e-06	14285	GCST90274764.csv	TRUE	reported	UQpxmD	2	TRUE	0.00137316	19.6399
rs1979672	A	G	A	G	0.0723	-0.000821411	0.7895	0.861141	FALSE	FALSE	FALSE	SSja1q	46232618	0.970177	0.0219711	186212	finngen_R10_O15_PRETERM	TRUE	reported	textfile	3	46274109	0.0144	5.14e-07	14720	GCST90274764.csv	TRUE	reported	UQpxmD	2	TRUE	0.00170962	25.2053
rs2112920	C	G	C	G	0.0817	-0.00063197	0.8362	0.835867	FALSE	TRUE	FALSE	SSja1q	37464346	0.975193	0.0203228	186212	finngen_R10_O15_PRETERM	TRUE	reported	textfile	19	37955248	0.016	3.29e-07	14286	GCST90274764.csv	TRUE	reported	UQpxmD	2	TRUE	0.0018218	26.0701
rs2228467	T	C	T	C	-0.3316	0.0186505	0.9289	0.923953	FALSE	FALSE	FALSE	SSja1q	42864624	0.510484	0.0283406	186212	finngen_R10_O15_PRETERM	TRUE	reported	textfile	3	42906116	0.0225	3.69e-49	14733	GCST90274764.csv	TRUE	reported	UQpxmD	2	TRUE	0.0145284	217.173
rs34536806	T	G	T	G	0.1017	0.0111145	0.9023	0.929061	FALSE	FALSE	FALSE	SSja1q	95541323	0.708807	0.029761	186212	finngen_R10_O15_PRETERM	TRUE	reported	textfile	11	95274487	0.0208	1.01e-06	14286	GCST90274764.csv	TRUE	reported	UQpxmD	2	TRUE	0.00167062	23.9031
rs35543857	A	G	A	G	-0.1138	-0.00321882	0.9282	0.90619	FALSE	FALSE	FALSE	SSja1q	105364216	0.901227	0.0259349	186212	finngen_R10_O15_PRETERM	TRUE	reported	textfile	12	105757994	0.0244	3.1e-06	14286	GCST90274764.csv	TRUE	reported	UQpxmD	2	TRUE	0.00152031	21.7492
rs3919627	A	G	A	G	-0.1549	-0.0189649	0.3641	0.330816	FALSE	FALSE	FALSE	SSja1q	42867668	0.235006	0.0159696	186212	finngen_R10_O15_PRETERM	TRUE	reported	textfile	3	42909160	0.0119	9.82e-39	14711	GCST90274764.csv	TRUE	reported	UQpxmD	2	TRUE	0.0113866	169.414
rs4504148	T	C	T	C	-0.0845	-0.0313475	0.8427	0.821977	FALSE	FALSE	FALSE	SSja1q	43236921	0.109854	0.0196063	186212	finngen_R10_O15_PRETERM	TRUE	reported	textfile	3	43278413	0.0159	1.07e-07	14720	GCST90274764.csv	TRUE	reported	UQpxmD	2	TRUE	0.00191504	28.2397
rs4841168	T	G	T	G	0.0651	0.010993	0.3165	0.363272	FALSE	FALSE	FALSE	SSja1q	9529387	0.49145	0.015978	186212	finngen_R10_O15_PRETERM	TRUE	reported	textfile	8	9386897	0.0137	2.02e-06	14286	GCST90274764.csv	TRUE	reported	UQpxmD	2	TRUE	0.00157806	22.5767
rs6894241	A	C	A	C	-0.0656	-0.0106522	0.2333	0.238724	FALSE	FALSE	FALSE	SSja1q	118722431	0.547431	0.0177061	186212	finngen_R10_O15_PRETERM	TRUE	reported	textfile	5	118058126	0.0137	1.68e-06	14715	GCST90274764.csv	TRUE	reported	UQpxmD	2	TRUE	0.00155572	22.9249
rs73077226	A	G	A	G	0.1054	0.01076	0.1121	0.161398	FALSE	FALSE	FALSE	SSja1q	42808927	0.599873	0.0205115	186212	finngen_R10_O15_PRETERM	TRUE	reported	textfile	3	42850419	0.0203	2.08e-07	14286	GCST90274764.csv	TRUE	reported	UQpxmD	2	TRUE	0.00188347	26.9543
rs73171545	A	G	A	G	-0.0861	-0.0396731	0.1199	0.115516	FALSE	FALSE	FALSE	SSja1q	44607229	0.0924294	0.0235768	186212	finngen_R10_O15_PRETERM	TRUE	reported	textfile	22	45003109	0.0187	4.14e-06	14286	GCST90274764.csv	TRUE	reported	UQpxmD	2	TRUE	0.00148173	21.1964
rs73209015	A	T	A	T	-0.0913	0.0147502	0.1104	0.100288	FALSE	TRUE	FALSE	SSja1q	11843458	0.56118	0.0253838	186212	finngen_R10_O15_PRETERM	TRUE	reported	textfile	8	11700967	0.0189	1.36e-06	14728	GCST90274764.csv	TRUE	reported	UQpxmD	2	TRUE	0.00158193	23.3324
rs74796877	A	G	A	G	0.2955	0.0158543	0.0105	0.000636603	FALSE	FALSE	FALSE	SSja1q	1726363	0.95976	0.314224	186212	finngen_R10_O15_PRETERM	TRUE	reported	textfile	3	1768047	0.0664	8.57e-06	13120	GCST90274764.csv	TRUE	reported	UQpxmD	2	TRUE	0.00150727	19.8022
rs757973	A	G	A	G	0.2002	0.0185205	0.09	0.069143	FALSE	FALSE	FALSE	SSja1q	75866349	0.53345	0.0297399	186212	finngen_R10_O15_PRETERM	TRUE	reported	textfile	7	75495667	0.0205	1.58e-22	14713	GCST90274764.csv	TRUE	reported	UQpxmD	2	TRUE	0.0064404	95.3589
rs79432525	T	G	T	G	0.1929	0.148473	0.9754	0.990764	FALSE	FALSE	FALSE	SSja1q	126494626	0.0593923	0.0787542	186212	finngen_R10_O15_PRETERM	TRUE	reported	textfile	10	128183195	0.0422	4.85e-06	14247	GCST90274764.csv	TRUE	reported	UQpxmD	2	TRUE	0.00146447	20.8919
rs79684468	T	C	T	C	0.1502	-0.00984554	0.0433	0.0433486	FALSE	FALSE	FALSE	SSja1q	43137828	0.790156	0.0369982	186212	finngen_R10_O15_PRETERM	TRUE	reported	textfile	3	43179320	0.0303	7.16e-07	14286	GCST90274764.csv	TRUE	reported	UQpxmD	2	TRUE	0.00171711	24.5694
rs79722574	T	C	T	C	-0.1215	0.019389	0.167	0.139567	FALSE	FALSE	FALSE	SSja1q	34292033	0.372287	0.0217317	186212	finngen_R10_O15_PRETERM	TRUE	reported	textfile	17	32619052	0.0156	6.78e-15	14720	GCST90274764.csv	TRUE	reported	UQpxmD	2	TRUE	0.00410402	60.6519
rs9303380	A	G	A	G	0.1213	-0.0251112	0.0494	0.0417638	FALSE	FALSE	FALSE	SSja1q	56040131	0.510181	0.0381308	186212	finngen_R10_O15_PRETERM	TRUE	reported	textfile	17	54117492	0.0272	8.21e-06	14286	GCST90274764.csv	TRUE	reported	UQpxmD	2	TRUE	0.00139017	19.8849
rs9940390	T	C	T	C	-0.0818	-0.037682	0.7358	0.685637	FALSE	FALSE	FALSE	SSja1q	80018034	0.0203929	0.016249	186212	finngen_R10_O15_PRETERM	TRUE	reported	textfile	16	80051931	0.0133	7.73e-10	14286	GCST90274764.csv	TRUE	reported	UQpxmD	2	TRUE	0.00264085	37.8218
rs9976282	A	G	A	G	-0.1678	0.0860047	0.0333	0.0201471	FALSE	FALSE	FALSE	SSja1q	38221304	0.1094	0.0537228	186212	finngen_R10_O15_PRETERM	TRUE	reported	textfile	21	39593226	0.0345	1.15e-06	14722	GCST90274764.csv	TRUE	reported	UQpxmD	2	TRUE	0.00160429	23.653
rs10242459	A	G	A	G	0.0729	-0.0166515	0.8219	0.845483	FALSE	FALSE	FALSE	K30kxt	3871648	0.424584	0.0208536	186212	finngen_R10_O15_PRETERM	TRUE	reported	textfile	7	3911280	0.0154	2.2e-06	14729	GCST90274765.csv	TRUE	reported	5Sgsl9	2	TRUE	0.00151908	22.4055
rs1048709	A	G	A	G	0.0942	-0.03918	0.1997	0.201855	FALSE	FALSE	FALSE	K30kxt	31947158	0.0370033	0.0187848	186212	finngen_R10_O15_PRETERM	TRUE	reported	textfile	6	31914935	0.0149	2.58e-10	14736	GCST90274765.csv	TRUE	reported	5Sgsl9	2	TRUE	0.00270504	39.9641
rs10496135	C	G	C	G	0.1856	0.106416	0.9689	0.967682	FALSE	TRUE	FALSE	K30kxt	66413231	0.0134351	0.0430481	186212	finngen_R10_O15_PRETERM	TRUE	reported	textfile	2	66640363	0.0384	1.34e-06	14288	GCST90274765.csv	TRUE	reported	5Sgsl9	2	TRUE	0.00163235	23.3578
rs111317412	A	C	A	C	-0.1236	0.00478698	0.9429	0.965404	FALSE	FALSE	FALSE	K30kxt	48150001	0.908112	0.0414741	186212	finngen_R10_O15_PRETERM	TRUE	reported	textfile	14	48619204	0.0274	6.45e-06	14288	GCST90274765.csv	TRUE	reported	5Sgsl9	2	TRUE	0.00142215	20.3458
rs11174279	A	T	A	T	-0.0694	-0.0028174	0.1741	0.201426	FALSE	TRUE	FALSE	K30kxt	62007612	0.881058	0.0188294	186212	finngen_R10_O15_PRETERM	TRUE	reported	textfile	12	62401393	0.0156	8.64e-06	14730	GCST90274765.csv	TRUE	reported	5Sgsl9	2	TRUE	0.00134179	19.7884
rs112839089	A	G	A	G	-0.1994	0.0859083	0.0314	0.00889946	FALSE	FALSE	FALSE	K30kxt	132443184	0.29663	0.0823123	186212	finngen_R10_O15_PRETERM	TRUE	reported	textfile	3	132162028	0.0378	1.33e-07	14724	GCST90274765.csv	TRUE	reported	5Sgsl9	2	TRUE	0.00188634	27.8232
rs113539352	C	G	C	G	0.4485	0.00527931	0.992	0.999441	FALSE	TRUE	FALSE	K30kxt	58531127	0.988482	0.365711	186212	finngen_R10_O15_PRETERM	TRUE	reported	textfile	3	58516854	0.0922	1.15e-06	11439	GCST90274765.csv	TRUE	reported	5Sgsl9	2	TRUE	0.00206432	23.6585
rs114824891	C	G	C	G	0.1541	-0.0766152	0.9607	0.992081	FALSE	TRUE	FALSE	K30kxt	132830322	0.376358	0.0866073	186212	finngen_R10_O15_PRETERM	TRUE	reported	textfile	3	132549166	0.0339	5.47e-06	14729	GCST90274765.csv	TRUE	reported	5Sgsl9	2	TRUE	0.00140095	20.6608
rs115109204	T	C	T	C	0.3784	-0.416313	0.0116	0.00442303	FALSE	FALSE	FALSE	K30kxt	23807410	0.0012795	0.129268	186212	finngen_R10_O15_PRETERM	TRUE	reported	textfile	5	23807519	0.0842	6.99e-06	10795	GCST90274765.csv	TRUE	reported	5Sgsl9	2	TRUE	0.00186743	20.1928
rs11574915	A	C	A	C	-0.1464	0.0202943	0.8639	0.846836	FALSE	FALSE	FALSE	K30kxt	34710087	0.333711	0.0209941	186212	finngen_R10_O15_PRETERM	TRUE	reported	textfile	9	34710084	0.017	7.19e-18	14733	GCST90274765.csv	TRUE	reported	5Sgsl9	2	TRUE	0.00500856	74.1524
rs117947316	T	G	T	G	0.1313	0.00676664	0.053	0.0275785	FALSE	FALSE	FALSE	K30kxt	35584912	0.884426	0.0465505	186212	finngen_R10_O15_PRETERM	TRUE	reported	textfile	9	35584909	0.0266	7.97e-07	14735	GCST90274765.csv	TRUE	reported	5Sgsl9	2	TRUE	0.00165082	24.3617
rs11877886	A	G	A	G	-0.1065	0.0100951	0.0669	0.081871	FALSE	FALSE	FALSE	K30kxt	71559341	0.712868	0.0274318	186212	finngen_R10_O15_PRETERM	TRUE	reported	textfile	18	69226577	0.0239	8.35e-06	14722	GCST90274765.csv	TRUE	reported	5Sgsl9	2	TRUE	0.00134695	19.8538
rs11961362	T	C	T	C	-0.1185	-0.0280343	0.0713	0.0830407	FALSE	FALSE	FALSE	K30kxt	80294862	0.301926	0.0271568	186212	finngen_R10_O15_PRETERM	TRUE	reported	textfile	6	81004579	0.0264	7.17e-06	12851	GCST90274765.csv	TRUE	reported	5Sgsl9	2	TRUE	0.00156535	20.1447
rs12001648	A	G	A	G	0.1193	0.0146024	0.0604	0.0714664	FALSE	FALSE	FALSE	K30kxt	34585387	0.62037	0.0294806	186212	finngen_R10_O15_PRETERM	TRUE	reported	textfile	9	34585385	0.0249	1.66e-06	14736	GCST90274765.csv	TRUE	reported	5Sgsl9	2	TRUE	0.00155534	22.9521
rs12521515	A	T	A	T	0.086	-0.0120323	0.861	0.831451	FALSE	TRUE	FALSE	K30kxt	123785620	0.548922	0.0200748	186212	finngen_R10_O15_PRETERM	TRUE	reported	textfile	5	123121314	0.0192	7.49e-06	11780	GCST90274765.csv	TRUE	reported	5Sgsl9	2	TRUE	0.00170024	20.0595
rs13212719	A	G	A	G	0.0671	0.0501824	0.8005	0.854023	FALSE	FALSE	FALSE	K30kxt	133514298	0.0187301	0.0213464	186212	finngen_R10_O15_PRETERM	TRUE	reported	textfile	6	133835436	0.015	7.7e-06	14288	GCST90274765.csv	TRUE	reported	5Sgsl9	2	TRUE	0.00139857	20.0079
rs1328133	A	T	A	T	0.3112	-0.101355	0.01	0.00475272	FALSE	TRUE	FALSE	K30kxt	9709894	0.360196	0.110772	186212	finngen_R10_O15_PRETERM	TRUE	reported	textfile	6	9710127	0.0695	7.55e-06	13422	GCST90274765.csv	TRUE	reported	5Sgsl9	2	TRUE	0.00149157	20.0468
rs138108512	A	G	A	G	-0.2939	-0.0957366	0.0119	0.00553079	FALSE	FALSE	FALSE	K30kxt	76388948	0.363954	0.105454	186212	finngen_R10_O15_PRETERM	TRUE	reported	textfile	14	76855291	0.0616	1.83e-06	13422	GCST90274765.csv	TRUE	reported	5Sgsl9	2	TRUE	0.00169311	22.76
rs138440733	A	G	A	G	-0.1724	0.0128326	0.0585	0.063048	FALSE	FALSE	FALSE	K30kxt	17250353	0.684991	0.0316338	186212	finngen_R10_O15_PRETERM	TRUE	reported	textfile	22	17731243	0.036	1.68e-06	12404	GCST90274765.csv	TRUE	reported	5Sgsl9	2	TRUE	0.00184546	22.9298
rs138618048	A	G	A	G	-0.2066	-0.0630066	0.0209	0.00862423	FALSE	FALSE	FALSE	K30kxt	99676204	0.43784	0.08121	186212	finngen_R10_O15_PRETERM	TRUE	reported	textfile	14	100142541	0.046	7.08e-06	14247	GCST90274765.csv	TRUE	reported	5Sgsl9	2	TRUE	0.00141386	20.169
rs1415763	C	G	C	G	0.0757	0.0363425	0.1687	0.196847	FALSE	TRUE	FALSE	K30kxt	124706630	0.0549629	0.0189366	186212	finngen_R10_O15_PRETERM	TRUE	reported	textfile	6	125027776	0.0157	1.42e-06	14731	GCST90274765.csv	TRUE	reported	5Sgsl9	2	TRUE	0.00157571	23.2452
rs147708384	T	C	T	C	-0.2707	-0.0869729	0.0151	0.0061687	FALSE	FALSE	FALSE	K30kxt	15015108	0.366199	0.0962497	186212	finngen_R10_O15_PRETERM	TRUE	reported	textfile	17	14918425	0.0574	2.4e-06	13801	GCST90274765.csv	TRUE	reported	5Sgsl9	2	TRUE	0.00160895	22.2377
rs150906309	T	C	T	C	0.3407	0.0469436	0.989	0.983236	FALSE	FALSE	FALSE	K30kxt	32125252	0.422297	0.0585009	186212	finngen_R10_O15_PRETERM	TRUE	reported	textfile	6	32093029	0.0621	4.1e-08	13801	GCST90274765.csv	TRUE	reported	5Sgsl9	2	TRUE	0.00217623	30.0953
rs151136880	T	G	T	G	0.4228	-0.0307664	0.0535	0.021772	FALSE	FALSE	FALSE	K30kxt	31594861	0.549149	0.0513597	186212	finngen_R10_O15_PRETERM	TRUE	reported	textfile	6	31562638	0.082	2.52e-07	9354	GCST90274765.csv	TRUE	reported	5Sgsl9	2	TRUE	0.00283408	26.5797
rs17188303	A	G	A	G	0.1225	0.0129942	0.0612	0.074201	FALSE	FALSE	FALSE	K30kxt	30259429	0.650879	0.0287138	186212	finngen_R10_O15_PRETERM	TRUE	reported	textfile	6	30227206	0.027	5.71e-06	14736	GCST90274765.csv	TRUE	reported	5Sgsl9	2	TRUE	0.00139495	20.5819
rs17500510	A	G	A	G	-0.0972	-0.020779	0.102	0.0458838	FALSE	FALSE	FALSE	K30kxt	32745041	0.563495	0.0359711	186212	finngen_R10_O15_PRETERM	TRUE	reported	textfile	6	32712818	0.0202	1.5e-06	14736	GCST90274765.csv	TRUE	reported	5Sgsl9	2	TRUE	0.0015688	23.1511
rs2070746	T	G	T	G	-0.0575	-0.0187235	0.307	0.286963	FALSE	FALSE	FALSE	K30kxt	51746449	0.260961	0.0166561	186212	finngen_R10_O15_PRETERM	TRUE	reported	textfile	19	52249702	0.0128	7.05e-06	14288	GCST90274765.csv	TRUE	reported	5Sgsl9	2	TRUE	0.00141036	20.1769
rs28371271	A	G	A	G	0.0863	-0.0455475	0.3786	0.316199	FALSE	FALSE	FALSE	K30kxt	32706566	0.00497348	0.0162163	186212	finngen_R10_O15_PRETERM	TRUE	reported	textfile	6	32674343	0.0122	1.51e-12	14731	GCST90274765.csv	TRUE	reported	5Sgsl9	2	TRUE	0.0033853	50.0314
rs2844483	T	G	T	G	0.0759	-0.0219653	0.3976	0.338474	FALSE	FALSE	FALSE	K30kxt	31569019	0.165891	0.0158534	186212	finngen_R10_O15_PRETERM	TRUE	reported	textfile	6	31536796	0.012	2.53e-10	14736	GCST90274765.csv	TRUE	reported	5Sgsl9	2	TRUE	0.00270747	40.0002
rs3104408	A	G	A	G	-0.0837	0.0243706	0.5163	0.531005	FALSE	FALSE	FALSE	K30kxt	32715335	0.107901	0.0151587	186212	finngen_R10_O15_PRETERM	TRUE	reported	textfile	6	32683112	0.0126	3.08e-11	14288	GCST90274765.csv	TRUE	reported	5Sgsl9	2	TRUE	0.00307893	44.1214
rs374784992	A	G	A	G	0.1335	0.0135305	0.9401	0.923709	FALSE	FALSE	FALSE	K30kxt	118663884	0.632482	0.0282924	186212	finngen_R10_O15_PRETERM	TRUE	reported	textfile	4	119585039	0.0298	7.47e-06	11760	GCST90274765.csv	TRUE	reported	5Sgsl9	2	TRUE	0.00170366	20.0658
rs3792790	A	C	A	C	0.0551	-0.00971902	0.4736	0.454482	FALSE	FALSE	FALSE	K30kxt	151062610	0.520454	0.0151234	186212	finngen_R10_O15_PRETERM	TRUE	reported	textfile	5	150442171	0.012	4.4e-06	14288	GCST90274765.csv	TRUE	reported	5Sgsl9	2	TRUE	0.00147343	21.0805
rs4356912	T	C	T	C	-0.0592	-0.0114339	0.6909	0.716086	FALSE	FALSE	FALSE	K30kxt	7443119	0.494551	0.0167385	186212	finngen_R10_O15_PRETERM	TRUE	reported	textfile	4	7444846	0.0133	8.54e-06	14288	GCST90274765.csv	TRUE	reported	5Sgsl9	2	TRUE	0.00138474	19.8098
rs454265	A	G	A	G	-0.0561	0.0193857	0.6505	0.681908	FALSE	FALSE	FALSE	K30kxt	80426907	0.230126	0.0161543	186212	finngen_R10_O15_PRETERM	TRUE	reported	textfile	8	81339142	0.0124	6.06e-06	14728	GCST90274765.csv	TRUE	reported	5Sgsl9	2	TRUE	0.00138783	20.4655
rs4554017	T	C	T	C	0.0596	-0.0263877	0.3904	0.437977	FALSE	FALSE	FALSE	K30kxt	144202871	0.0822053	0.0151825	186212	finngen_R10_O15_PRETERM	TRUE	reported	textfile	4	145124024	0.0122	1.03e-06	14288	GCST90274765.csv	TRUE	reported	5Sgsl9	2	TRUE	0.00166754	23.8623
rs4767002	T	C	T	C	-0.0563	0.0161841	0.5634	0.665032	FALSE	FALSE	FALSE	K30kxt	112731965	0.311251	0.0159827	186212	finngen_R10_O15_PRETERM	TRUE	reported	textfile	12	113169770	0.0118	1.83e-06	14728	GCST90274765.csv	TRUE	reported	5Sgsl9	2	TRUE	0.00154326	22.7611
rs4907572	A	G	A	G	-0.0671	0.00594042	0.2653	0.281541	FALSE	FALSE	FALSE	K30kxt	112993007	0.723351	0.0167816	186212	finngen_R10_O15_PRETERM	TRUE	reported	textfile	13	113647321	0.0137	9.69e-07	14722	GCST90274765.csv	TRUE	reported	5Sgsl9	2	TRUE	0.00162678	23.9853
rs56219567	A	G	A	G	0.2428	-0.0174599	0.0224	0.0438806	FALSE	FALSE	FALSE	K30kxt	32835797	0.632933	0.0365574	186212	finngen_R10_O15_PRETERM	TRUE	reported	textfile	6	32803574	0.0449	6.39e-08	14735	GCST90274765.csv	TRUE	reported	5Sgsl9	2	TRUE	0.00198059	29.2379
rs62292952	T	G	T	G	0.2346	0.0175572	0.8822	0.870605	FALSE	FALSE	FALSE	K30kxt	132481875	0.432692	0.0223775	186212	finngen_R10_O15_PRETERM	TRUE	reported	textfile	3	132200719	0.0185	7.53e-37	14728	GCST90274765.csv	TRUE	reported	5Sgsl9	2	TRUE	0.0108007	160.788
rs62397687	T	C	T	C	-0.0956	0.0529343	0.1828	0.220596	FALSE	FALSE	FALSE	K30kxt	32834232	0.00319602	0.0179546	186212	finngen_R10_O15_PRETERM	TRUE	reported	textfile	6	32802009	0.0153	4.15e-10	14736	GCST90274765.csv	TRUE	reported	5Sgsl9	2	TRUE	0.00264243	39.0368
rs6486995	A	T	A	T	-0.0697	0.0108819	0.2452	0.244543	FALSE	TRUE	FALSE	K30kxt	19661047	0.534126	0.0175029	186212	finngen_R10_O15_PRETERM	TRUE	reported	textfile	12	19813981	0.0135	2.43e-07	14735	GCST90274765.csv	TRUE	reported	5Sgsl9	2	TRUE	0.00180577	26.6526
rs6535499	T	C	T	C	-0.1216	0.00398768	0.0583	0.035851	FALSE	FALSE	FALSE	K30kxt	75503551	0.921243	0.0403333	186212	finngen_R10_O15_PRETERM	TRUE	reported	textfile	4	76428761	0.0272	7.8e-06	14288	GCST90274765.csv	TRUE	reported	5Sgsl9	2	TRUE	0.00139685	19.9834
rs6870560	T	C	T	C	0.0863	-0.0132152	0.8559	0.838554	FALSE	FALSE	FALSE	K30kxt	174760916	0.519237	0.0205039	186212	finngen_R10_O15_PRETERM	TRUE	reported	textfile	5	174187919	0.0169	3.28e-07	14732	GCST90274765.csv	TRUE	reported	5Sgsl9	2	TRUE	0.00176693	26.0729
rs7185085	T	C	T	C	-0.3558	-0.249871	0.9931	0.999082	FALSE	FALSE	FALSE	K30kxt	82112680	0.317627	0.250035	186212	finngen_R10_O15_PRETERM	TRUE	reported	textfile	16	82146285	0.0803	9.38e-06	12291	GCST90274765.csv	TRUE	reported	5Sgsl9	2	TRUE	0.00159478	19.6295
rs73257451	T	C	T	C	-0.3645	0.0462414	0.989	0.978322	FALSE	FALSE	FALSE	K30kxt	60505571	0.362892	0.0508221	186212	finngen_R10_O15_PRETERM	TRUE	reported	textfile	8	61418130	0.0756	1.43e-06	11337	GCST90274765.csv	TRUE	reported	5Sgsl9	2	TRUE	0.00204627	23.2421
rs7451194	T	C	T	C	-0.0595	0.0125429	0.6657	0.548142	FALSE	FALSE	FALSE	K30kxt	32767868	0.4069	0.0151236	186212	finngen_R10_O15_PRETERM	TRUE	reported	textfile	6	32735645	0.0125	1.94e-06	14735	GCST90274765.csv	TRUE	reported	5Sgsl9	2	TRUE	0.00153531	22.6545
rs74764632	A	T	A	T	0.1349	0.00532003	0.9557	0.937447	FALSE	TRUE	FALSE	K30kxt	57266675	0.864531	0.0311825	186212	finngen_R10_O15_PRETERM	TRUE	reported	textfile	16	57300587	0.0294	4.47e-06	14734	GCST90274765.csv	TRUE	reported	5Sgsl9	2	TRUE	0.00142688	21.0509
rs7595241	C	G	C	G	0.0615	-0.00711156	0.6941	0.650444	FALSE	TRUE	FALSE	K30kxt	7285344	0.652744	0.0158051	186212	finngen_R10_O15_PRETERM	TRUE	reported	textfile	2	7425475	0.013	2.24e-06	14288	GCST90274765.csv	TRUE	reported	5Sgsl9	2	TRUE	0.00156391	22.377
rs76295077	T	C	T	C	0.0928	-0.049996	0.8962	0.904392	FALSE	FALSE	FALSE	K30kxt	22683813	0.051007	0.0256203	186212	finngen_R10_O15_PRETERM	TRUE	reported	textfile	13	23257952	0.0208	8.14e-06	14288	GCST90274765.csv	TRUE	reported	5Sgsl9	2	TRUE	0.00139121	19.9025
rs77480678	A	G	A	G	-0.1141	-0.00580837	0.063	0.0541733	FALSE	FALSE	FALSE	K30kxt	60006273	0.862237	0.0334724	186212	finngen_R10_O15_PRETERM	TRUE	reported	textfile	8	60918832	0.0258	9.76e-06	14288	GCST90274765.csv	TRUE	reported	5Sgsl9	2	TRUE	0.00136699	19.5556
rs7766694	T	G	T	G	0.0678	-0.0286255	0.757	0.85007	FALSE	FALSE	FALSE	K30kxt	33596301	0.177529	0.0212292	186212	finngen_R10_O15_PRETERM	TRUE	reported	textfile	6	33564078	0.0148	4.63e-06	12852	GCST90274765.csv	TRUE	reported	5Sgsl9	2	TRUE	0.00163026	20.983
rs79086127	T	C	T	C	-0.2096	-0.0398103	0.0195	0.00497218	FALSE	FALSE	FALSE	K30kxt	122918108	0.710443	0.10723	186212	finngen_R10_O15_PRETERM	TRUE	reported	textfile	4	123839263	0.045	3.2e-06	14247	GCST90274765.csv	TRUE	reported	5Sgsl9	2	TRUE	0.00152045	21.6918
rs805262	T	C	T	C	-0.0558	0.00619081	0.4753	0.408885	FALSE	FALSE	FALSE	K30kxt	31660956	0.686268	0.0153266	186212	finngen_R10_O15_PRETERM	TRUE	reported	textfile	6	31628733	0.0118	2.26e-06	14736	GCST90274765.csv	TRUE	reported	5Sgsl9	2	TRUE	0.00151519	22.3586
rs9264681	C	G	C	G	-0.0711	-0.00781134	0.2961	0.292909	FALSE	TRUE	FALSE	K30kxt	31273094	0.637086	0.0165573	186212	finngen_R10_O15_PRETERM	TRUE	reported	textfile	6	31240871	0.0139	3.14e-07	12837	GCST90274765.csv	TRUE	reported	5Sgsl9	2	TRUE	0.00203405	26.1603
rs9266630	A	C	A	C	0.0801	-0.0184633	0.2593	0.279047	FALSE	FALSE	FALSE	K30kxt	31379092	0.270501	0.0167557	186212	finngen_R10_O15_PRETERM	TRUE	reported	textfile	6	31346869	0.0134	2.26e-09	14736	GCST90274765.csv	TRUE	reported	5Sgsl9	2	TRUE	0.00241893	35.727
rs9267515	A	G	A	G	-0.0689	0.0423611	0.3	0.341151	FALSE	FALSE	FALSE	K30kxt	31602089	0.00760834	0.0158717	186212	finngen_R10_O15_PRETERM	TRUE	reported	textfile	6	31569866	0.014	8.59e-07	12404	GCST90274765.csv	TRUE	reported	5Sgsl9	2	TRUE	0.00194883	24.2166
rs9268577	T	C	T	C	-0.2351	-0.0411065	0.0234	0.00513665	FALSE	FALSE	FALSE	K30kxt	32428165	0.706944	0.109337	186212	finngen_R10_O15_PRETERM	TRUE	reported	textfile	6	32395942	0.0446	1.35e-07	14288	GCST90274765.csv	TRUE	reported	5Sgsl9	2	TRUE	0.00194098	27.7827
rs9271344	T	C	T	C	0.1061	-0.0247238	0.6461	0.598182	FALSE	FALSE	FALSE	K30kxt	32615551	0.106794	0.01533	186212	finngen_R10_O15_PRETERM	TRUE	reported	textfile	6	32583328	0.0123	6.35e-18	14736	GCST90274765.csv	TRUE	reported	5Sgsl9	2	TRUE	0.00502404	74.3981
rs9271375	A	G	A	G	-0.1256	0.0261905	0.4706	0.415351	FALSE	FALSE	FALSE	K30kxt	32619290	0.086888	0.0152977	186212	finngen_R10_O15_PRETERM	TRUE	reported	textfile	6	32587067	0.0118	1.86e-26	14736	GCST90274765.csv	TRUE	reported	5Sgsl9	2	TRUE	0.00762973	113.281
rs9276933	T	C	T	C	0.1017	-0.0845575	0.8947	0.925076	FALSE	FALSE	FALSE	K30kxt	32963018	0.00272007	0.0282073	186212	finngen_R10_O15_PRETERM	TRUE	reported	textfile	6	32930795	0.0195	1.83e-07	14736	GCST90274765.csv	TRUE	reported	5Sgsl9	2	TRUE	0.00184243	27.1965
rs9296009	A	T	A	T	0.077	-0.0354944	0.8002	0.731458	FALSE	TRUE	FALSE	K30kxt	32146738	0.0367172	0.0169919	186212	finngen_R10_O15_PRETERM	TRUE	reported	textfile	6	32114515	0.0149	2.37e-07	14731	GCST90274765.csv	TRUE	reported	5Sgsl9	2	TRUE	0.00180963	26.7024
rs9469127	C	G	C	G	-0.4884	0.0288337	0.9365	0.903117	FALSE	TRUE	FALSE	K30kxt	32476316	0.253512	0.0252516	186212	finngen_R10_O15_PRETERM	TRUE	reported	textfile	6	32444093	0.0277	1.41e-69	14735	GCST90274765.csv	TRUE	reported	5Sgsl9	2	TRUE	0.0206621	310.837
rs10792288	T	G	T	G	-0.0553	0.0096633	0.5949	0.531952	FALSE	FALSE	FALSE	SmLsb8	60673348	0.524039	0.0151669	186212	finngen_R10_O15_PRETERM	TRUE	reported	textfile	11	60440821	0.0123	6.93e-06	14287	GCST90274774.csv	TRUE	reported	UseiZT	2	TRUE	0.00141281	20.2106
rs10792322	T	C	T	C	-0.0662	0.0187322	0.3002	0.287406	FALSE	FALSE	FALSE	SmLsb8	61994080	0.261358	0.0166777	186212	finngen_R10_O15_PRETERM	TRUE	reported	textfile	11	61761552	0.0126	1.49e-07	14734	GCST90274774.csv	TRUE	reported	UseiZT	2	TRUE	0.00187	27.6004
rs10843957	A	T	A	T	0.0529	0.00979398	0.5922	0.583493	FALSE	TRUE	FALSE	SmLsb8	31494371	0.520607	0.0152457	186212	finngen_R10_O15_PRETERM	TRUE	reported	textfile	12	31647305	0.0117	6.14e-06	14725	GCST90274774.csv	TRUE	reported	UseiZT	2	TRUE	0.00138638	20.44
rs10849918	T	C	T	C	0.0773	-0.00209402	0.4568	0.437999	FALSE	FALSE	FALSE	SmLsb8	110939117	0.890268	0.0151779	186212	finngen_R10_O15_PRETERM	TRUE	reported	textfile	12	111376921	0.0125	6.25e-10	12791	GCST90274774.csv	TRUE	reported	UseiZT	2	TRUE	0.00298084	38.2359
rs11230553	T	C	T	C	-0.5066	0.0158476	0.2477	0.194728	FALSE	FALSE	FALSE	SmLsb8	60993058	0.406973	0.0191112	186212	finngen_R10_O15_PRETERM	TRUE	reported	textfile	11	60760530	0.0132	1e-200	14287	GCST90274774.csv	TRUE	reported	UseiZT	2	TRUE	0.0934605	1472.73
rs11230559	T	C	T	C	-0.4248	0.0496808	0.7737	0.822895	FALSE	FALSE	FALSE	SmLsb8	61002062	0.01224	0.0198315	186212	finngen_R10_O15_PRETERM	TRUE	reported	textfile	11	60769534	0.0135	1e-200	14732	GCST90274774.csv	TRUE	reported	UseiZT	2	TRUE	0.0629781	990.017
rs112383992	C	G	C	G	-0.242	-0.0320148	0.9822	0.986165	FALSE	TRUE	FALSE	SmLsb8	60996789	0.631822	0.0668137	186212	finngen_R10_O15_PRETERM	TRUE	reported	textfile	11	60764261	0.0532	5.39e-06	13386	GCST90274774.csv	TRUE	reported	UseiZT	2	TRUE	0.00154343	20.6891
rs113273727	A	G	A	G	0.2049	-0.0288728	0.0274	0.0962491	FALSE	FALSE	FALSE	SmLsb8	60887091	0.257732	0.0255112	186212	finngen_R10_O15_PRETERM	TRUE	reported	textfile	11	60654564	0.0403	3.69e-07	13851	GCST90274774.csv	TRUE	reported	UseiZT	2	TRUE	0.00186287	25.8471
rs11605460	T	G	T	G	0.1499	-0.00259354	0.0527	0.0250577	FALSE	FALSE	FALSE	SmLsb8	60948484	0.956877	0.0479632	186212	finngen_R10_O15_PRETERM	TRUE	reported	textfile	11	60715956	0.0297	4.48e-07	14735	GCST90274774.csv	TRUE	reported	UseiZT	2	TRUE	0.0017258	25.4701
rs116557290	A	G	A	G	0.1439	-0.043262	0.0401	0.0273357	FALSE	FALSE	FALSE	SmLsb8	26724273	0.350682	0.0463554	186212	finngen_R10_O15_PRETERM	TRUE	reported	textfile	3	26765764	0.0325	9.52e-06	14735	GCST90274774.csv	TRUE	reported	UseiZT	2	TRUE	0.0013287	19.6018
rs116913507	A	G	A	G	-0.2086	-3.92362e-05	0.0582	0.0182987	FALSE	FALSE	FALSE	SmLsb8	60809692	0.999452	0.0571027	186212	finngen_R10_O15_PRETERM	TRUE	reported	textfile	11	60577165	0.027	1.11e-14	14734	GCST90274774.csv	TRUE	reported	UseiZT	2	TRUE	0.00403482	59.6818
rs117342429	A	T	A	T	0.2173	-0.0229021	0.0961	0.062254	FALSE	TRUE	FALSE	SmLsb8	61021801	0.469142	0.0316381	186212	finngen_R10_O15_PRETERM	TRUE	reported	textfile	11	60789273	0.022	5.22e-23	14287	GCST90274774.csv	TRUE	reported	UseiZT	2	TRUE	0.00678231	97.5469
rs117378168	A	G	A	G	-0.3113	0.119627	0.0331	0.0121832	FALSE	FALSE	FALSE	SmLsb8	61071202	0.0961922	0.0719085	186212	finngen_R10_O15_PRETERM	TRUE	reported	textfile	11	60838674	0.0399	6.09e-15	14713	GCST90274774.csv	TRUE	reported	UseiZT	2	TRUE	0.0041202	60.863
rs117453032	T	C	T	C	0.3538	-0.0755391	0.0322	0.0181554	FALSE	FALSE	FALSE	SmLsb8	61011977	0.191786	0.0578704	186212	finngen_R10_O15_PRETERM	TRUE	reported	textfile	11	60779449	0.038	1.27e-20	14287	GCST90274774.csv	TRUE	reported	UseiZT	2	TRUE	0.00603087	86.6738
rs117682923	T	C	T	C	-0.2026	-0.0174595	0.0429	0.0343045	FALSE	FALSE	FALSE	SmLsb8	61677968	0.676538	0.04185	186212	finngen_R10_O15_PRETERM	TRUE	reported	textfile	11	61445440	0.0294	5.53e-12	14733	GCST90274774.csv	TRUE	reported	UseiZT	2	TRUE	0.00321289	47.4816
rs117813793	T	G	T	G	0.2446	-0.0938196	0.0295	0.0180479	FALSE	FALSE	FALSE	SmLsb8	61042070	0.106118	0.0580607	186212	finngen_R10_O15_PRETERM	TRUE	reported	textfile	11	60809542	0.0385	2.11e-10	14718	GCST90274774.csv	TRUE	reported	UseiZT	2	TRUE	0.00273497	40.3583
rs117838105	T	C	T	C	-0.5042	-0.0186888	0.0098	0.0137145	FALSE	FALSE	FALSE	SmLsb8	61010788	0.776939	0.0659659	186212	finngen_R10_O15_PRETERM	TRUE	reported	textfile	11	60778260	0.073	4.96e-12	12791	GCST90274774.csv	TRUE	reported	UseiZT	2	TRUE	0.00371568	47.6971
rs12074680	A	G	A	G	-0.1855	0.00960906	0.0301	0.022943	FALSE	FALSE	FALSE	SmLsb8	194330462	0.849655	0.0506917	186212	finngen_R10_O15_PRETERM	TRUE	reported	textfile	1	194299592	0.0392	2.22e-06	12404	GCST90274774.csv	TRUE	reported	UseiZT	2	TRUE	0.00180207	22.3896
rs12224732	A	C	A	C	-0.0863	0.00292906	0.6858	0.560458	FALSE	FALSE	FALSE	SmLsb8	61762358	0.848281	0.0153103	186212	finngen_R10_O15_PRETERM	TRUE	reported	textfile	11	61529830	0.0137	2.99e-10	14287	GCST90274774.csv	TRUE	reported	UseiZT	2	TRUE	0.00276971	39.6752
rs12226531	A	G	A	G	-0.2414	-0.0213667	0.8838	0.893404	FALSE	FALSE	FALSE	SmLsb8	61005941	0.387175	0.0247085	186212	finngen_R10_O15_PRETERM	TRUE	reported	textfile	11	60773413	0.0215	2.97e-29	11538	GCST90274774.csv	TRUE	reported	UseiZT	2	TRUE	0.0108081	126.044
rs12363312	A	G	A	G	-0.273	0.0646942	0.0306	0.0102575	FALSE	FALSE	FALSE	SmLsb8	61129084	0.39476	0.0760199	186212	finngen_R10_O15_PRETERM	TRUE	reported	textfile	11	60896556	0.0368	1.18e-13	14723	GCST90274774.csv	TRUE	reported	UseiZT	2	TRUE	0.00372403	55.0263
rs12640275	A	G	A	G	-0.1424	-0.010741	0.042	0.024971	FALSE	FALSE	FALSE	SmLsb8	162588358	0.823406	0.0481299	186212	finngen_R10_O15_PRETERM	TRUE	reported	textfile	4	163509510	0.0322	9.76e-06	12208	GCST90274774.csv	TRUE	reported	UseiZT	2	TRUE	0.00159944	19.5541
rs139582108	T	C	T	C	0.4439	0.0224705	0.0136	0.00159933	FALSE	FALSE	FALSE	SmLsb8	60894370	0.908632	0.195797	186212	finngen_R10_O15_PRETERM	TRUE	reported	textfile	11	60661842	0.0729	1.14e-09	11925	GCST90274774.csv	TRUE	reported	UseiZT	2	TRUE	0.00309962	37.0717
rs140976433	A	G	A	G	-0.5206	-0.00934651	0.0093	0.0038027	FALSE	FALSE	FALSE	SmLsb8	60960369	0.94089	0.126046	186212	finngen_R10_O15_PRETERM	TRUE	reported	textfile	11	60727841	0.0853	1.04e-09	9639	GCST90274774.csv	TRUE	reported	UseiZT	2	TRUE	0.00384949	37.2409
rs143374617	T	C	T	C	0.1766	0.0287104	0.0397	0.0375046	FALSE	FALSE	FALSE	SmLsb8	4267464	0.464006	0.0392076	186212	finngen_R10_O15_PRETERM	TRUE	reported	textfile	1	4327524	0.0329	7.97e-08	14733	GCST90274774.csv	TRUE	reported	UseiZT	2	TRUE	0.00195187	28.8092
rs144764321	A	G	A	G	-0.2823	-0.058553	0.0168	0.0193147	FALSE	FALSE	FALSE	SmLsb8	60632308	0.283723	0.0546206	186212	finngen_R10_O15_PRETERM	TRUE	reported	textfile	16	60666212	0.0621	5.47e-06	14287	GCST90274774.csv	TRUE	reported	UseiZT	2	TRUE	0.00144434	20.6623
rs150354514	C	G	C	G	-0.3633	-0.0570932	0.9897	0.966413	FALSE	TRUE	FALSE	SmLsb8	7065342	0.170094	0.0416161	186212	finngen_R10_O15_PRETERM	TRUE	reported	textfile	4	7067069	0.0813	7.87e-06	11336	GCST90274774.csv	TRUE	reported	UseiZT	2	TRUE	0.00175843	19.9652
rs175123	T	C	T	C	-0.1521	0.0373176	0.1007	0.0734023	FALSE	FALSE	FALSE	SmLsb8	61064405	0.199914	0.0291135	186212	finngen_R10_O15_PRETERM	TRUE	reported	textfile	11	60831877	0.0208	2.62e-13	14287	GCST90274774.csv	TRUE	reported	UseiZT	2	TRUE	0.00372879	53.4652
rs175132	C	G	C	G	-0.1062	0.0407984	0.1644	0.09424	FALSE	TRUE	FALSE	SmLsb8	61069202	0.127377	0.0267614	186212	finngen_R10_O15_PRETERM	TRUE	reported	textfile	11	60836674	0.0183	6.5e-09	14287	GCST90274774.csv	TRUE	reported	UseiZT	2	TRUE	0.00235171	33.6733
rs17825908	C	G	C	G	0.2076	0.0554586	0.046	0.0405809	FALSE	TRUE	FALSE	SmLsb8	61074100	0.156556	0.0391449	186212	finngen_R10_O15_PRETERM	TRUE	reported	textfile	11	60841572	0.0316	5.04e-11	14287	GCST90274774.csv	TRUE	reported	UseiZT	2	TRUE	0.00301182	43.1539
rs1804972	T	C	T	C	-0.3368	0.054201	0.0338	0.0187349	FALSE	FALSE	FALSE	SmLsb8	60890829	0.333408	0.0560349	186212	finngen_R10_O15_PRETERM	TRUE	reported	textfile	11	60658301	0.0334	6.51e-24	14735	GCST90274774.csv	TRUE	reported	UseiZT	2	TRUE	0.00685353	101.67
rs181042109	T	C	T	C	0.3885	-0.201967	0.9791	0.995717	FALSE	FALSE	FALSE	SmLsb8	61194762	0.0924549	0.120034	186212	finngen_R10_O15_PRETERM	TRUE	reported	textfile	11	60962234	0.0575	1.41e-11	12004	GCST90274774.csv	TRUE	reported	UseiZT	2	TRUE	0.00378854	45.643
rs1911151	T	C	T	C	0.1318	-0.0166612	0.1834	0.226274	FALSE	FALSE	FALSE	SmLsb8	60779163	0.357666	0.0181136	186212	finngen_R10_O15_PRETERM	TRUE	reported	textfile	11	60546636	0.0157	4.66e-17	14287	GCST90274774.csv	TRUE	reported	UseiZT	2	TRUE	0.00490855	70.4646
rs28509311	A	G	A	G	-0.2416	0.0987769	0.9722	0.989556	FALSE	FALSE	FALSE	SmLsb8	134243411	0.17437	0.0727213	186212	finngen_R10_O15_PRETERM	TRUE	reported	textfile	9	137135257	0.0533	5.82e-06	9406	GCST90274774.csv	TRUE	reported	UseiZT	2	TRUE	0.00217965	20.5422
rs2957233	A	G	A	G	-0.2922	0.0495155	0.086	0.06519	FALSE	FALSE	FALSE	SmLsb8	60948607	0.106355	0.0306636	186212	finngen_R10_O15_PRETERM	TRUE	reported	textfile	11	60716079	0.022	2.95e-40	14287	GCST90274774.csv	TRUE	reported	UseiZT	2	TRUE	0.0121968	176.382
rs3016168	A	C	A	C	0.1621	-0.035181	0.0993	0.0848682	FALSE	FALSE	FALSE	SmLsb8	61090823	0.195058	0.0271508	186212	finngen_R10_O15_PRETERM	TRUE	reported	textfile	11	60858295	0.0197	1.9e-16	14725	GCST90274774.csv	TRUE	reported	UseiZT	2	TRUE	0.00457705	67.6978
rs34993077	T	C	T	C	0.365	0.00434426	0.0173	0.00912827	FALSE	FALSE	FALSE	SmLsb8	61016205	0.956852	0.0802946	186212	finngen_R10_O15_PRETERM	TRUE	reported	textfile	11	60783677	0.0481	3.24e-14	14735	GCST90274774.csv	TRUE	reported	UseiZT	2	TRUE	0.00389271	57.5754
rs35086654	T	C	T	C	-0.2416	-0.136328	0.017	0.0035204	FALSE	FALSE	FALSE	SmLsb8	172603027	0.314043	0.13541	186212	finngen_R10_O15_PRETERM	TRUE	reported	textfile	2	173467755	0.0517	2.97e-06	13800	GCST90274774.csv	TRUE	reported	UseiZT	2	TRUE	0.00157996	21.8348
rs35634144	C	G	C	G	0.1752	-0.0332084	0.9711	0.990907	FALSE	TRUE	FALSE	SmLsb8	37242181	0.677723	0.0799098	186212	finngen_R10_O15_PRETERM	TRUE	reported	textfile	22	37638221	0.0376	3.17e-06	14237	GCST90274774.csv	TRUE	reported	UseiZT	2	TRUE	0.00152269	21.7086
rs3899796	A	G	A	G	-0.0613	0.0215101	0.7406	0.732698	FALSE	FALSE	FALSE	SmLsb8	78655847	0.205019	0.0169721	186212	finngen_R10_O15_PRETERM	TRUE	reported	textfile	8	79568082	0.0134	4.77e-06	14287	GCST90274774.csv	TRUE	reported	UseiZT	2	TRUE	0.00146263	20.9243
rs485639	T	C	T	C	0.1156	0.000945048	0.5085	0.506744	FALSE	FALSE	FALSE	SmLsb8	60945200	0.949909	0.0150435	186212	finngen_R10_O15_PRETERM	TRUE	reported	textfile	11	60712672	0.0118	1.16e-22	14287	GCST90274774.csv	TRUE	reported	UseiZT	2	TRUE	0.00667272	95.9601
rs4902621	C	G	C	G	0.0685	-0.015723	0.1762	0.195736	FALSE	TRUE	FALSE	SmLsb8	68636843	0.406363	0.0189363	186212	finngen_R10_O15_PRETERM	TRUE	reported	textfile	14	69103560	0.0154	8.67e-06	14725	GCST90274774.csv	TRUE	reported	UseiZT	2	TRUE	0.00134184	19.7825
rs4939494	A	G	A	G	-0.5098	0.00783753	0.0135	0.00350096	FALSE	FALSE	FALSE	SmLsb8	61052912	0.952383	0.131249	186212	finngen_R10_O15_PRETERM	TRUE	reported	textfile	11	60820384	0.0613	9.06e-17	13421	GCST90274774.csv	TRUE	reported	UseiZT	2	TRUE	0.00512698	69.1535
rs511028	T	C	T	C	-0.2096	0.0728559	0.149	0.133849	FALSE	FALSE	FALSE	SmLsb8	60774276	0.000872971	0.0218882	186212	finngen_R10_O15_PRETERM	TRUE	reported	textfile	11	60541749	0.0197	1.95e-26	11336	GCST90274774.csv	TRUE	reported	UseiZT	2	TRUE	0.00988724	113.181
rs533116	T	C	T	C	-0.1153	0.0317174	0.3646	0.330966	FALSE	FALSE	FALSE	SmLsb8	60860110	0.047653	0.0160152	186212	finngen_R10_O15_PRETERM	TRUE	reported	textfile	11	60627583	0.012	7.37e-22	14731	GCST90274774.csv	TRUE	reported	UseiZT	2	TRUE	0.00622803	92.3075
rs534268736	T	C	T	C	0.2909	0.0530687	0.0166	0.00558311	FALSE	FALSE	FALSE	SmLsb8	134412398	0.607139	0.103214	186212	finngen_R10_O15_PRETERM	TRUE	reported	textfile	11	134282292	0.0584	6.32e-07	11760	GCST90274774.csv	TRUE	reported	UseiZT	2	TRUE	0.00210542	24.8078
rs540028	A	G	A	G	-0.1504	0.0275451	0.5989	0.534913	FALSE	FALSE	FALSE	SmLsb8	61068936	0.0766443	0.0155579	186212	finngen_R10_O15_PRETERM	TRUE	reported	textfile	11	60836408	0.0131	1.65e-30	14287	GCST90274774.csv	TRUE	reported	UseiZT	2	TRUE	0.00914163	131.793
rs550421	A	G	A	G	0.3	0.0103861	0.5559	0.617077	FALSE	FALSE	FALSE	SmLsb8	60964299	0.503076	0.0155096	186212	finngen_R10_O15_PRETERM	TRUE	reported	textfile	11	60731771	0.0115	5.13e-150	14726	GCST90274774.csv	TRUE	reported	UseiZT	2	TRUE	0.0441715	680.437
rs56294840	A	G	A	G	0.0776	0.0166818	0.858	0.871538	FALSE	FALSE	FALSE	SmLsb8	55779893	0.46057	0.0226068	186212	finngen_R10_O15_PRETERM	TRUE	reported	textfile	4	56646059	0.0171	5.68e-06	14287	GCST90274774.csv	TRUE	reported	UseiZT	2	TRUE	0.00143934	20.5907
rs574143589	T	C	T	C	-0.3481	-0.044729	0.9886	0.981492	FALSE	FALSE	FALSE	SmLsb8	115950023	0.426995	0.0563094	186212	finngen_R10_O15_PRETERM	TRUE	reported	textfile	7	115590077	0.0733	2.04e-06	11273	GCST90274774.csv	TRUE	reported	UseiZT	2	TRUE	0.00199661	22.5488
rs597808	A	G	A	G	0.116	0.00655613	0.4779	0.414401	FALSE	FALSE	FALSE	SmLsb8	111535554	0.667626	0.0152678	186212	finngen_R10_O15_PRETERM	TRUE	reported	textfile	12	111973358	0.0134	4.86e-18	11335	GCST90274774.csv	TRUE	reported	UseiZT	2	TRUE	0.00656785	74.9255
rs60482920	A	G	A	G	-0.485	0.0674677	0.0203	0.00890172	FALSE	FALSE	FALSE	SmLsb8	61038113	0.398955	0.0799865	186212	finngen_R10_O15_PRETERM	TRUE	reported	textfile	11	60805585	0.0481	6.56e-24	13869	GCST90274774.csv	TRUE	reported	UseiZT	2	TRUE	0.0072774	101.655
rs60988380	T	C	T	C	0.0955	0.0104897	0.1058	0.10934	FALSE	FALSE	FALSE	SmLsb8	33117956	0.66348	0.024108	186212	finngen_R10_O15_PRETERM	TRUE	reported	textfile	9	33117954	0.0193	7.49e-07	14735	GCST90274774.csv	TRUE	reported	UseiZT	2	TRUE	0.0016589	24.4812
rs61745629	T	C	T	C	0.3169	0.0388987	0.0193	0.0118604	FALSE	FALSE	FALSE	SmLsb8	60932061	0.592811	0.0727393	186212	finngen_R10_O15_PRETERM	TRUE	reported	textfile	11	60699533	0.051	5.17e-10	14287	GCST90274774.csv	TRUE	reported	UseiZT	2	TRUE	0.0026952	38.605
rs61899204	T	C	T	C	0.4175	-0.0189504	0.9528	0.971233	FALSE	FALSE	FALSE	SmLsb8	60976323	0.683402	0.0464668	186212	finngen_R10_O15_PRETERM	TRUE	reported	textfile	11	60743795	0.0312	7.77e-41	14287	GCST90274774.csv	TRUE	reported	UseiZT	2	TRUE	0.0123781	179.037
rs61899222	C	G	C	G	0.4431	-0.0318403	0.8781	0.92065	FALSE	TRUE	FALSE	SmLsb8	61004796	0.256165	0.0280407	186212	finngen_R10_O15_PRETERM	TRUE	reported	textfile	11	60772268	0.0177	2.61e-138	14733	GCST90274774.csv	TRUE	reported	UseiZT	2	TRUE	0.0408013	626.611
rs61899464	T	C	T	C	-0.1629	-0.0192044	0.0981	0.0757819	FALSE	FALSE	FALSE	SmLsb8	61194987	0.503073	0.0286777	186212	finngen_R10_O15_PRETERM	TRUE	reported	textfile	11	60962459	0.0207	3.56e-15	14287	GCST90274774.csv	TRUE	reported	UseiZT	2	TRUE	0.00431601	61.9214
rs72912990	T	C	T	C	0.1956	0.00168255	0.9179	0.91921	FALSE	FALSE	FALSE	SmLsb8	61115250	0.95213	0.0280277	186212	finngen_R10_O15_PRETERM	TRUE	reported	textfile	11	60882722	0.0241	4.81e-16	14287	GCST90274774.csv	TRUE	reported	UseiZT	2	TRUE	0.00458949	65.8632
rs72912994	T	C	T	C	-0.2199	-0.00167969	0.0576	0.0582216	FALSE	FALSE	FALSE	SmLsb8	61124605	0.95861	0.0323653	186212	finngen_R10_O15_PRETERM	TRUE	reported	textfile	11	60892077	0.0295	9.04e-14	14287	GCST90274774.csv	TRUE	reported	UseiZT	2	TRUE	0.00387418	55.5579
rs72969761	A	T	A	T	-0.1796	-0.0432471	0.97	0.945844	FALSE	TRUE	FALSE	SmLsb8	227073760	0.19546	0.0334059	186212	finngen_R10_O15_PRETERM	TRUE	reported	textfile	2	227938476	0.0376	1.78e-06	14710	GCST90274774.csv	TRUE	reported	UseiZT	2	TRUE	0.00154864	22.8128
rs73478336	T	C	T	C	0.3433	-0.0390874	0.9709	0.967195	FALSE	FALSE	FALSE	SmLsb8	61011246	0.354325	0.0422004	186212	finngen_R10_O15_PRETERM	TRUE	reported	textfile	11	60778718	0.0362	2.46e-21	14735	GCST90274774.csv	TRUE	reported	UseiZT	2	TRUE	0.00606649	89.9232
rs74886615	A	T	A	T	0.0688	-0.00653349	0.6149	0.655323	FALSE	TRUE	FALSE	SmLsb8	82178448	0.679881	0.015834	186212	finngen_R10_O15_PRETERM	TRUE	reported	textfile	4	83099601	0.0129	9.64e-08	12404	GCST90274774.csv	TRUE	reported	UseiZT	2	TRUE	0.00228792	28.4399
rs75064517	A	G	A	G	-0.2807	-0.0377135	0.9699	0.979374	FALSE	FALSE	FALSE	SmLsb8	61015590	0.480784	0.0534912	186212	finngen_R10_O15_PRETERM	TRUE	reported	textfile	11	60783062	0.0397	1.54e-12	14287	GCST90274774.csv	TRUE	reported	UseiZT	2	TRUE	0.00348695	49.9854
rs76519292	T	C	T	C	-0.1514	-0.0315976	0.9462	0.938749	FALSE	FALSE	FALSE	SmLsb8	60507335	0.31918	0.0317199	186212	finngen_R10_O15_PRETERM	TRUE	reported	textfile	11	60274808	0.0299	4.12e-07	14287	GCST90274774.csv	TRUE	reported	UseiZT	2	TRUE	0.00179139	25.6359
rs76704404	A	T	A	T	-0.3709	-0.016759	0.9716	0.98126	FALSE	TRUE	FALSE	SmLsb8	60997523	0.763085	0.055598	186212	finngen_R10_O15_PRETERM	TRUE	reported	textfile	11	60764995	0.0378	9.98e-23	14734	GCST90274774.csv	TRUE	reported	UseiZT	2	TRUE	0.00649203	96.2656
rs76736235	A	G	A	G	0.2732	0.0539873	0.9774	0.993017	FALSE	FALSE	FALSE	SmLsb8	60806069	0.561855	0.0930674	186212	finngen_R10_O15_PRETERM	TRUE	reported	textfile	11	60573542	0.0488	2.16e-08	12520	GCST90274774.csv	TRUE	reported	UseiZT	2	TRUE	0.00249708	31.3366
rs77456731	A	G	A	G	0.1385	-0.0231447	0.0441	0.0268105	FALSE	FALSE	FALSE	SmLsb8	60989822	0.629437	0.0479664	186212	finngen_R10_O15_PRETERM	TRUE	reported	textfile	11	60757294	0.0296	2.88e-06	14725	GCST90274774.csv	TRUE	reported	UseiZT	2	TRUE	0.00148462	21.8906
rs78007268	A	G	A	G	0.2645	-0.065115	0.0124	0.0189686	FALSE	FALSE	FALSE	SmLsb8	29361478	0.231942	0.0544726	186212	finngen_R10_O15_PRETERM	TRUE	reported	textfile	7	29401094	0.0593	8.18e-06	14248	GCST90274774.csv	TRUE	reported	UseiZT	2	TRUE	0.00139438	19.8921
rs78880913	A	G	A	G	0.2122	-0.00374625	0.0222	0.0440937	FALSE	FALSE	FALSE	SmLsb8	60935165	0.919109	0.0368883	186212	finngen_R10_O15_PRETERM	TRUE	reported	textfile	11	60702637	0.0428	7.12e-07	14724	GCST90274774.csv	TRUE	reported	UseiZT	2	TRUE	0.00166668	24.5779
rs7930940	A	G	A	G	-0.0705	0.0172516	0.3688	0.267487	FALSE	FALSE	FALSE	SmLsb8	60758313	0.323428	0.0174711	186212	finngen_R10_O15_PRETERM	TRUE	reported	textfile	11	60525786	0.0147	1.62e-06	12791	GCST90274774.csv	TRUE	reported	UseiZT	2	TRUE	0.00179498	22.9972
rs7934157	A	G	A	G	0.1316	-0.0129277	0.05	0.0691806	FALSE	FALSE	FALSE	SmLsb8	61187860	0.664613	0.029818	186212	finngen_R10_O15_PRETERM	TRUE	reported	textfile	11	60955332	0.0279	2.4e-06	14730	GCST90274774.csv	TRUE	reported	UseiZT	2	TRUE	0.00150815	22.2456
rs7953257	A	T	A	T	0.0849	-0.0039179	0.4091	0.379819	FALSE	TRUE	FALSE	SmLsb8	112246417	0.800329	0.0154906	186212	finngen_R10_O15_PRETERM	TRUE	reported	textfile	12	112684221	0.0122	3.43e-12	14287	GCST90274774.csv	TRUE	reported	UseiZT	2	TRUE	0.0033782	48.4211
rs7973949	A	T	A	T	-0.0877	-0.000822674	0.164	0.169892	FALSE	TRUE	FALSE	SmLsb8	111318598	0.967475	0.0201756	186212	finngen_R10_O15_PRETERM	TRUE	reported	textfile	12	111756402	0.0173	3.99e-07	12403	GCST90274774.csv	TRUE	reported	UseiZT	2	TRUE	0.00206767	25.6943
rs8051133	A	G	A	G	-0.1079	-0.014965	0.0691	0.0458353	FALSE	FALSE	FALSE	SmLsb8	86452431	0.682791	0.03662	186212	finngen_R10_O15_PRETERM	TRUE	reported	textfile	16	86486037	0.0236	4.83e-06	14729	GCST90274774.csv	TRUE	reported	UseiZT	2	TRUE	0.0014172	20.9007
rs841332	A	G	A	G	-0.0721	-0.0142574	0.8286	0.804156	FALSE	FALSE	FALSE	SmLsb8	94705904	0.450524	0.0188955	186212	finngen_R10_O15_PRETERM	TRUE	reported	textfile	1	95171460	0.0154	2.84e-06	14727	GCST90274774.csv	TRUE	reported	UseiZT	2	TRUE	0.00148617	21.9164
rs916812	T	C	T	C	0.2113	0.01737	0.1349	0.291917	FALSE	FALSE	FALSE	SmLsb8	60996549	0.298607	0.0167111	186212	finngen_R10_O15_PRETERM	TRUE	reported	textfile	11	60764021	0.0188	2.61e-29	14287	GCST90274774.csv	TRUE	reported	UseiZT	2	TRUE	0.00876434	126.306
rs9691968	A	C	A	C	0.0646	-0.00219879	0.2505	0.214534	FALSE	FALSE	FALSE	SmLsb8	153938295	0.904581	0.0183423	186212	finngen_R10_O15_PRETERM	TRUE	reported	textfile	7	153635380	0.0134	1.43e-06	14735	GCST90274774.csv	TRUE	reported	UseiZT	2	TRUE	0.00157478	23.2379
rs10065995	T	C	T	C	-0.0536	0.00583632	0.6595	0.699542	FALSE	FALSE	FALSE	HoJi8V	10214897	0.72272	0.0164484	186212	finngen_R10_O15_PRETERM	TRUE	reported	textfile	5	10215009	0.0121	9.43e-06	14723	GCST90274777.csv	TRUE	reported	BCa5Gq	2	TRUE	0.00133102	19.62
rs10870035	A	C	A	C	0.088	0.0292083	0.1202	0.0702097	FALSE	FALSE	FALSE	HoJi8V	78076934	0.324751	0.0296608	186212	finngen_R10_O15_PRETERM	TRUE	reported	textfile	9	80691850	0.0193	5.13e-06	12404	GCST90274777.csv	TRUE	reported	BCa5Gq	2	TRUE	0.00167325	20.7865
rs11054069	T	C	T	C	0.1674	0.0249831	0.7421	0.724022	FALSE	FALSE	FALSE	HoJi8V	10905518	0.137682	0.0168295	186212	finngen_R10_O15_PRETERM	TRUE	reported	textfile	12	11058117	0.013	6.07e-38	14724	GCST90274777.csv	TRUE	reported	BCa5Gq	2	TRUE	0.0111361	165.793
rs111613686	A	G	A	G	-0.2439	0.0641196	0.0187	0.0210289	FALSE	FALSE	FALSE	HoJi8V	4963756	0.213081	0.051496	186212	finngen_R10_O15_PRETERM	TRUE	reported	textfile	7	5003387	0.0537	5.57e-06	13801	GCST90274777.csv	TRUE	reported	BCa5Gq	2	TRUE	0.00149251	20.6259
rs112734453	T	G	T	G	0.1984	-0.0129817	0.0234	0.0400906	FALSE	FALSE	FALSE	HoJi8V	23019685	0.733529	0.0381325	186212	finngen_R10_O15_PRETERM	TRUE	reported	textfile	20	23000322	0.0393	4.46e-07	14730	GCST90274777.csv	TRUE	reported	BCa5Gq	2	TRUE	0.00172721	25.4823
rs112961631	T	C	T	C	0.5656	-0.0633791	0.0233	0.0161624	FALSE	FALSE	FALSE	HoJi8V	23948462	0.296996	0.0607721	186212	finngen_R10_O15_PRETERM	TRUE	reported	textfile	20	23929099	0.0476	1.46e-32	12148	GCST90274777.csv	TRUE	reported	BCa5Gq	2	TRUE	0.011489	141.167
rs113642949	C	G	C	G	0.1983	0.00827374	0.9779	0.989415	FALSE	TRUE	FALSE	HoJi8V	23348329	0.911502	0.0744415	186212	finngen_R10_O15_PRETERM	TRUE	reported	textfile	20	23328966	0.0424	2.91e-06	14736	GCST90274777.csv	TRUE	reported	BCa5Gq	2	TRUE	0.00148214	21.8703
rs114877843	T	C	T	C	-0.1708	0.0987243	0.0432	0.0430454	FALSE	FALSE	FALSE	HoJi8V	23745685	0.00704288	0.036635	186212	finngen_R10_O15_PRETERM	TRUE	reported	textfile	20	23726322	0.0315	5.89e-08	14288	GCST90274777.csv	TRUE	reported	BCa5Gq	2	TRUE	0.00205348	29.3964
rs115545200	A	G	A	G	0.2316	0.0058459	0.0227	0.0133213	FALSE	FALSE	FALSE	HoJi8V	24107701	0.929555	0.0661263	186212	finngen_R10_O15_PRETERM	TRUE	reported	textfile	20	24088337	0.0393	3.79e-09	14736	GCST90274777.csv	TRUE	reported	BCa5Gq	2	TRUE	0.0023512	34.7243
rs116548544	A	G	A	G	-0.2342	0.0231947	0.0363	0.0232979	FALSE	FALSE	FALSE	HoJi8V	23742955	0.648278	0.050848	186212	finngen_R10_O15_PRETERM	TRUE	reported	textfile	20	23723592	0.0336	3.16e-12	14288	GCST90274777.csv	TRUE	reported	BCa5Gq	2	TRUE	0.00338883	48.5774
rs117068418	T	C	T	C	0.1632	-0.0560038	0.961	0.953893	FALSE	FALSE	FALSE	HoJi8V	24195517	0.115716	0.0356029	186212	finngen_R10_O15_PRETERM	TRUE	reported	textfile	20	24176153	0.0311	1.54e-07	14716	GCST90274777.csv	TRUE	reported	BCa5Gq	2	TRUE	0.00186775	27.5334
rs117407060	A	C	A	C	0.1526	0.00340892	0.0696	0.0652011	FALSE	FALSE	FALSE	HoJi8V	24173948	0.911388	0.0306316	186212	finngen_R10_O15_PRETERM	TRUE	reported	textfile	20	24154584	0.0242	2.87e-10	14288	GCST90274777.csv	TRUE	reported	BCa5Gq	2	TRUE	0.00277524	39.7574
rs117720287	T	G	T	G	0.6812	-0.19198	0.0198	0.020718	FALSE	FALSE	FALSE	HoJi8V	23848849	0.000514103	0.055273	186212	finngen_R10_O15_PRETERM	TRUE	reported	textfile	20	23829486	0.0439	2.66e-54	14736	GCST90274777.csv	TRUE	reported	BCa5Gq	2	TRUE	0.0160769	240.747
rs117828697	T	C	T	C	-0.311	0.0392815	0.9715	0.953906	FALSE	FALSE	FALSE	HoJi8V	24525258	0.270951	0.035682	186212	finngen_R10_O15_PRETERM	TRUE	reported	textfile	20	24505894	0.036	5.68e-18	14735	GCST90274777.csv	TRUE	reported	BCa5Gq	2	TRUE	0.00503932	74.6203
rs117829704	A	G	A	G	-0.1954	-0.0225009	0.0485	0.0581891	FALSE	FALSE	FALSE	HoJi8V	23723550	0.486525	0.032336	186212	finngen_R10_O15_PRETERM	TRUE	reported	textfile	20	23704187	0.0291	1.88e-11	14288	GCST90274777.csv	TRUE	reported	BCa5Gq	2	TRUE	0.00314574	45.0819
rs117940465	T	G	T	G	-0.291	0.0245247	0.0493	0.0264542	FALSE	FALSE	FALSE	HoJi8V	23824665	0.610922	0.048205	186212	finngen_R10_O15_PRETERM	TRUE	reported	textfile	20	23805302	0.0317	4.32e-20	14288	GCST90274777.csv	TRUE	reported	BCa5Gq	2	TRUE	0.0058633	84.2571
rs12294339	T	C	T	C	0.0702	-0.0037297	0.3671	0.324977	FALSE	FALSE	FALSE	HoJi8V	34838652	0.816587	0.0160807	186212	finngen_R10_O15_PRETERM	TRUE	reported	textfile	11	34860199	0.0118	2.7e-09	14726	GCST90274777.csv	TRUE	reported	BCa5Gq	2	TRUE	0.00239763	35.3876
rs12480454	T	C	T	C	-0.204	-0.00426418	0.0289	0.00901235	FALSE	FALSE	FALSE	HoJi8V	23906836	0.958142	0.0812449	186212	finngen_R10_O15_PRETERM	TRUE	reported	textfile	20	23887473	0.0422	1.34e-06	14288	GCST90274777.csv	TRUE	reported	BCa5Gq	2	TRUE	0.00163288	23.3655
rs12924891	T	C	T	C	0.2573	-0.0426633	0.0141	0.00139413	FALSE	FALSE	FALSE	HoJi8V	66784072	0.837572	0.208114	186212	finngen_R10_O15_PRETERM	TRUE	reported	textfile	16	66817975	0.0571	6.6e-06	13422	GCST90274777.csv	TRUE	reported	BCa5Gq	2	TRUE	0.00151054	20.3022
rs13044734	A	G	A	G	0.4137	0.0654102	0.0092	0.00826728	FALSE	FALSE	FALSE	HoJi8V	23688814	0.433895	0.0835866	186212	finngen_R10_O15_PRETERM	TRUE	reported	textfile	20	23669451	0.0724	1.1e-08	12899	GCST90274777.csv	TRUE	reported	BCa5Gq	2	TRUE	0.00252488	32.6457
rs13045804	T	C	T	C	0.1917	-0.0170226	0.6276	0.576012	FALSE	FALSE	FALSE	HoJi8V	23751016	0.265735	0.0152952	186212	finngen_R10_O15_PRETERM	TRUE	reported	textfile	20	23731653	0.0125	4.39e-53	14288	GCST90274777.csv	TRUE	reported	BCa5Gq	2	TRUE	0.0161943	235.16
rs13127297	A	G	A	G	0.0545	-0.00870128	0.4095	0.355019	FALSE	FALSE	FALSE	HoJi8V	23897887	0.580003	0.0157238	186212	finngen_R10_O15_PRETERM	TRUE	reported	textfile	4	23899510	0.0117	3.19e-06	14730	GCST90274777.csv	TRUE	reported	BCa5Gq	2	TRUE	0.00147089	21.6951
rs13397003	T	G	T	G	0.0701	-0.00466177	0.7748	0.83021	FALSE	FALSE	FALSE	HoJi8V	62413752	0.818414	0.0203051	186212	finngen_R10_O15_PRETERM	TRUE	reported	textfile	2	62640887	0.0141	6.64e-07	14732	GCST90274777.csv	TRUE	reported	BCa5Gq	2	TRUE	0.00167497	24.7138
rs1361631	T	C	T	C	-0.2401	0.0250073	0.8811	0.922589	FALSE	FALSE	FALSE	HoJi8V	23926999	0.374444	0.0281557	186212	finngen_R10_O15_PRETERM	TRUE	reported	textfile	20	23907636	0.0182	9.72e-40	14288	GCST90274777.csv	TRUE	reported	BCa5Gq	2	TRUE	0.0120341	174.013
rs138248604	A	G	A	G	0.2257	0.000284616	0.0336	0.0419304	FALSE	FALSE	FALSE	HoJi8V	172853956	0.99401	0.0379125	186212	finngen_R10_O15_PRETERM	TRUE	reported	textfile	2	173718684	0.0508	8.87e-06	14731	GCST90274777.csv	TRUE	reported	BCa5Gq	2	TRUE	0.0013382	19.7368
rs139918398	T	C	T	C	0.3373	-0.14267	0.0111	0.00492063	FALSE	FALSE	FALSE	HoJi8V	96743942	0.189257	0.108678	186212	finngen_R10_O15_PRETERM	TRUE	reported	textfile	5	96079646	0.0676	6.05e-07	13457	GCST90274777.csv	TRUE	reported	BCa5Gq	2	TRUE	0.00184667	24.8929
rs140505821	A	G	A	G	0.3276	0.0898284	0.0089	0.0138888	FALSE	FALSE	FALSE	HoJi8V	21942037	0.164004	0.0645444	186212	finngen_R10_O15_PRETERM	TRUE	reported	textfile	11	21963583	0.0691	2.13e-06	13381	GCST90274777.csv	TRUE	reported	BCa5Gq	2	TRUE	0.00167693	22.4733
rs141179525	T	C	T	C	-0.2583	0.0211889	0.9784	0.985738	FALSE	FALSE	FALSE	HoJi8V	24091095	0.742663	0.064536	186212	finngen_R10_O15_PRETERM	TRUE	reported	textfile	20	24071731	0.0447	7.54e-09	14735	GCST90274777.csv	TRUE	reported	BCa5Gq	2	TRUE	0.002261	33.3868
rs141192864	T	C	T	C	0.1016	-0.0107339	0.0812	0.088068	FALSE	FALSE	FALSE	HoJi8V	31228409	0.689074	0.0268273	186212	finngen_R10_O15_PRETERM	TRUE	reported	textfile	12	31381343	0.0213	1.84e-06	14728	GCST90274777.csv	TRUE	reported	BCa5Gq	2	TRUE	0.00154246	22.7494
rs143920283	T	G	T	G	0.1632	-0.0723611	0.028	0.0227551	FALSE	FALSE	FALSE	HoJi8V	23219062	0.150904	0.0503787	186212	finngen_R10_O15_PRETERM	TRUE	reported	textfile	20	23199699	0.0369	9.74e-06	14729	GCST90274777.csv	TRUE	reported	BCa5Gq	2	TRUE	0.00132629	19.5582
rs144306067	T	C	T	C	-0.3302	-0.00955719	0.9836	0.971939	FALSE	FALSE	FALSE	HoJi8V	24079673	0.833188	0.0453777	186212	finngen_R10_O15_PRETERM	TRUE	reported	textfile	20	24060309	0.054	9.67e-10	14288	GCST90274777.csv	TRUE	reported	BCa5Gq	2	TRUE	0.00261012	37.3857
rs145343977	T	C	T	C	0.2679	0.0224381	0.0156	0.0402732	FALSE	FALSE	FALSE	HoJi8V	97965424	0.555944	0.0381033	186212	finngen_R10_O15_PRETERM	TRUE	reported	textfile	11	97836152	0.0597	7.21e-06	14288	GCST90274777.csv	TRUE	reported	BCa5Gq	2	TRUE	0.00140739	20.1343
rs145735210	T	C	T	C	0.2031	0.0112093	0.0213	0.0173426	FALSE	FALSE	FALSE	HoJi8V	22723122	0.847086	0.0581279	186212	finngen_R10_O15_PRETERM	TRUE	reported	textfile	4	22724745	0.0454	7.69e-06	14242	GCST90274777.csv	TRUE	reported	BCa5Gq	2	TRUE	0.00140323	20.01
rs145856484	T	C	T	C	-0.4514	0.0120774	0.0143	0.0374315	FALSE	FALSE	FALSE	HoJi8V	23934699	0.762312	0.0399324	186212	finngen_R10_O15_PRETERM	TRUE	reported	textfile	20	23915336	0.0762	3.14e-09	9960	GCST90274777.csv	TRUE	reported	BCa5Gq	2	TRUE	0.00351096	35.0854
rs145954828	T	C	T	C	-0.3233	0.00245496	0.0186	0.0319825	FALSE	FALSE	FALSE	HoJi8V	23791964	0.954318	0.0428552	186212	finngen_R10_O15_PRETERM	TRUE	reported	textfile	20	23772601	0.0593	4.98e-08	14288	GCST90274777.csv	TRUE	reported	BCa5Gq	2	TRUE	0.002076	29.7195
rs146043327	T	C	T	C	-0.1907	0.0160435	0.9532	0.960095	FALSE	FALSE	FALSE	HoJi8V	23807486	0.67591	0.0383771	186212	finngen_R10_O15_PRETERM	TRUE	reported	textfile	20	23788123	0.0295	1.02e-10	14719	GCST90274777.csv	TRUE	reported	BCa5Gq	2	TRUE	0.00283105	41.7829
rs146862630	A	T	A	T	0.6112	-0.0247325	0.0693	0.0691168	FALSE	TRUE	FALSE	HoJi8V	23898236	0.406233	0.0297788	186212	finngen_R10_O15_PRETERM	TRUE	reported	textfile	20	23878873	0.0239	3.03e-144	14288	GCST90274777.csv	TRUE	reported	BCa5Gq	2	TRUE	0.0437686	653.898
rs1477229	T	C	T	C	-0.0612	0.00853619	0.2323	0.214555	FALSE	FALSE	FALSE	HoJi8V	131770814	0.643619	0.0184508	186212	finngen_R10_O15_PRETERM	TRUE	reported	textfile	7	131455573	0.0136	6.8e-06	14735	GCST90274777.csv	TRUE	reported	BCa5Gq	2	TRUE	0.00137239	20.2473
rs147988763	C	G	C	G	-0.2472	0.0811778	0.969	0.977773	FALSE	TRUE	FALSE	HoJi8V	23424141	0.113057	0.0512291	186212	finngen_R10_O15_PRETERM	TRUE	reported	textfile	20	23404778	0.0356	3.82e-12	14727	GCST90274777.csv	TRUE	reported	BCa5Gq	2	TRUE	0.00326335	48.2101
rs149419369	A	T	A	T	0.1691	0.0446435	0.9546	0.963003	FALSE	TRUE	FALSE	HoJi8V	11218190	0.270702	0.0405317	186212	finngen_R10_O15_PRETERM	TRUE	reported	textfile	12	11371090	0.029	5.51e-09	14728	GCST90274777.csv	TRUE	reported	BCa5Gq	2	TRUE	0.00230328	33.9963
rs150526241	T	C	T	C	-0.2679	0.0585146	0.0227	0.00629691	FALSE	FALSE	FALSE	HoJi8V	23750396	0.546871	0.0971268	186212	finngen_R10_O15_PRETERM	TRUE	reported	textfile	20	23731033	0.0456	4.23e-09	13801	GCST90274777.csv	TRUE	reported	BCa5Gq	2	TRUE	0.00249471	34.5106
rs150547	A	C	A	C	0.0548	-0.0221812	0.4071	0.379132	FALSE	FALSE	FALSE	HoJi8V	59897604	0.154052	0.0155618	186212	finngen_R10_O15_PRETERM	TRUE	reported	textfile	5	59193431	0.0119	4.12e-06	14288	GCST90274777.csv	TRUE	reported	BCa5Gq	2	TRUE	0.00148201	21.2034
rs151141432	A	G	A	G	-0.3312	0.0118847	0.0196	0.00609493	FALSE	FALSE	FALSE	HoJi8V	23989509	0.9057	0.100323	186212	finngen_R10_O15_PRETERM	TRUE	reported	textfile	20	23970146	0.0585	1.5e-08	12305	GCST90274777.csv	TRUE	reported	BCa5Gq	2	TRUE	0.00259811	32.0478
rs1536565	A	G	A	G	-0.1244	-0.0213957	0.9481	0.917261	FALSE	FALSE	FALSE	HoJi8V	101954986	0.432619	0.0272655	186212	finngen_R10_O15_PRETERM	TRUE	reported	textfile	1	102420542	0.0264	2.45e-06	14735	GCST90274777.csv	TRUE	reported	BCa5Gq	2	TRUE	0.00150463	22.2011
rs17154027	A	G	A	G	-0.0558	0.0107072	0.6302	0.627966	FALSE	FALSE	FALSE	HoJi8V	11856343	0.493638	0.0156416	186212	finngen_R10_O15_PRETERM	TRUE	reported	textfile	8	11713852	0.0121	4e-06	14288	GCST90274777.csv	TRUE	reported	BCa5Gq	2	TRUE	0.00148621	21.2636
rs1741629	T	G	T	G	0.239	-0.0281842	0.9598	0.959777	FALSE	FALSE	FALSE	HoJi8V	23918358	0.46588	0.0386509	186212	finngen_R10_O15_PRETERM	TRUE	reported	textfile	20	23898995	0.0311	1.53e-14	14288	GCST90274777.csv	TRUE	reported	BCa5Gq	2	TRUE	0.00411635	59.0492
rs1868769	A	G	A	G	-0.0786	-0.0382504	0.8106	0.84605	FALSE	FALSE	FALSE	HoJi8V	11022154	0.0666101	0.0208528	186212	finngen_R10_O15_PRETERM	TRUE	reported	textfile	12	11174753	0.015	1.61e-07	14288	GCST90274777.csv	TRUE	reported	BCa5Gq	2	TRUE	0.00191804	27.4538
rs200415705	A	G	A	G	-0.117	0.0186063	0.0933	0.0343414	FALSE	FALSE	FALSE	HoJi8V	14975813	0.65496	0.0416359	186212	finngen_R10_O15_PRETERM	TRUE	reported	textfile	8	14833322	0.026	6.8e-06	10894	GCST90274777.csv	TRUE	reported	BCa5Gq	2	TRUE	0.00185537	20.2463
rs2007093	A	G	A	G	0.1149	0.0371552	0.0878	0.0621027	FALSE	FALSE	FALSE	HoJi8V	61420745	0.243832	0.0318802	186212	finngen_R10_O15_PRETERM	TRUE	reported	textfile	8	62333304	0.026	9.91e-06	12404	GCST90274777.csv	TRUE	reported	BCa5Gq	2	TRUE	0.00157198	19.5265
rs2073299	T	C	T	C	0.0666	0.000918726	0.491	0.577973	FALSE	FALSE	FALSE	HoJi8V	23491358	0.952013	0.0152665	186212	finngen_R10_O15_PRETERM	TRUE	reported	textfile	20	23471995	0.0117	1.25e-08	14288	GCST90274777.csv	TRUE	reported	BCa5Gq	2	TRUE	0.00226267	32.3978
rs2208014	T	C	T	C	-0.2588	0.000484967	0.0212	0.017716	FALSE	FALSE	FALSE	HoJi8V	24165742	0.99337	0.0583661	186212	finngen_R10_O15_PRETERM	TRUE	reported	textfile	20	24146378	0.0452	1.03e-08	14288	GCST90274777.csv	TRUE	reported	BCa5Gq	2	TRUE	0.00228921	32.7786
rs2359245	A	G	A	G	-0.0625	-0.0276639	0.7758	0.838521	FALSE	FALSE	FALSE	HoJi8V	109194468	0.176415	0.0204634	186212	finngen_R10_O15_PRETERM	TRUE	reported	textfile	1	109737090	0.0136	4.32e-06	14735	GCST90274777.csv	TRUE	reported	BCa5Gq	2	TRUE	0.00143123	21.1166
rs2379301	T	G	T	G	0.0817	0.029966	0.1562	0.213944	FALSE	FALSE	FALSE	HoJi8V	24020679	0.101214	0.0182831	186212	finngen_R10_O15_PRETERM	TRUE	reported	textfile	20	24001316	0.0158	2.33e-07	14731	GCST90274777.csv	TRUE	reported	BCa5Gq	2	TRUE	0.0018118	26.7344
rs2424521	A	C	A	C	0.0607	-0.00415425	0.3828	0.310726	FALSE	FALSE	FALSE	HoJi8V	23254062	0.798952	0.0163101	186212	finngen_R10_O15_PRETERM	TRUE	reported	textfile	20	23234699	0.0118	2.69e-07	14721	GCST90274777.csv	TRUE	reported	BCa5Gq	2	TRUE	0.0017943	26.4578
rs2791713	A	G	A	G	0.0532	0.00168263	0.4536	0.36167	FALSE	FALSE	FALSE	HoJi8V	206980536	0.914589	0.0156885	186212	finngen_R10_O15_PRETERM	TRUE	reported	textfile	1	207153881	0.0117	5.44e-06	14288	GCST90274777.csv	TRUE	reported	BCa5Gq	2	TRUE	0.00144495	20.6724
rs319276	A	C	A	C	-0.0833	-0.0116535	0.5858	0.570786	FALSE	FALSE	FALSE	HoJi8V	11184080	0.444176	0.0152302	186212	finngen_R10_O15_PRETERM	TRUE	reported	textfile	12	11336681	0.0119	2.56e-12	14288	GCST90274777.csv	TRUE	reported	BCa5Gq	2	TRUE	0.00341773	48.9931
rs35179494	T	C	T	C	0.063	0.00593723	0.6557	0.71267	FALSE	FALSE	FALSE	HoJi8V	24056921	0.723989	0.016813	186212	finngen_R10_O15_PRETERM	TRUE	reported	textfile	20	24037558	0.0129	1.04e-06	14288	GCST90274777.csv	TRUE	reported	BCa5Gq	2	TRUE	0.0016665	23.8474
rs35936034	T	C	T	C	0.0628	-0.0188635	0.2106	0.172067	FALSE	FALSE	FALSE	HoJi8V	70600510	0.348831	0.0201349	186212	finngen_R10_O15_PRETERM	TRUE	reported	textfile	4	71466227	0.0142	9.75e-06	14718	GCST90274777.csv	TRUE	reported	BCa5Gq	2	TRUE	0.00132714	19.5562
rs3761279	C	G	C	G	-0.099	0.0138015	0.798	0.780049	FALSE	TRUE	FALSE	HoJi8V	23639438	0.447878	0.0181848	186212	finngen_R10_O15_PRETERM	TRUE	reported	textfile	20	23620075	0.0142	3.13e-12	14736	GCST90274777.csv	TRUE	reported	BCa5Gq	2	TRUE	0.00328764	48.5998
rs3889401	A	G	A	G	0.0885	0.00506049	0.8624	0.819008	FALSE	FALSE	FALSE	HoJi8V	7051169	0.795428	0.0195183	186212	finngen_R10_O15_PRETERM	TRUE	reported	textfile	6	7051402	0.0191	3.6e-06	11759	GCST90274777.csv	TRUE	reported	BCa5Gq	2	TRUE	0.00182246	21.4657
rs4295079	A	G	A	G	-0.1064	-0.0278276	0.8283	0.760695	FALSE	FALSE	FALSE	HoJi8V	23880361	0.114492	0.0176312	186212	finngen_R10_O15_PRETERM	TRUE	reported	textfile	20	23860998	0.0153	3.54e-12	14719	GCST90274777.csv	TRUE	reported	BCa5Gq	2	TRUE	0.0032749	48.355
rs4507745	T	C	T	C	0.057	0.0265657	0.6482	0.660401	FALSE	FALSE	FALSE	HoJi8V	55230493	0.0945366	0.0158892	186212	finngen_R10_O15_PRETERM	TRUE	reported	textfile	8	56143053	0.0122	2.98e-06	13866	GCST90274777.csv	TRUE	reported	BCa5Gq	2	TRUE	0.00157179	21.8257
rs4600728	T	G	T	G	-0.2841	-0.00970659	0.0328	0.0188244	FALSE	FALSE	FALSE	HoJi8V	23734848	0.863376	0.0564082	186212	finngen_R10_O15_PRETERM	TRUE	reported	textfile	20	23715485	0.0356	1.46e-15	14735	GCST90274777.csv	TRUE	reported	BCa5Gq	2	TRUE	0.00430348	63.6771
rs4630834	T	C	T	C	-0.118	0.0378881	0.3926	0.420553	FALSE	FALSE	FALSE	HoJi8V	23759618	0.0131205	0.0152745	186212	finngen_R10_O15_PRETERM	TRUE	reported	textfile	20	23740255	0.0122	3.96e-22	14288	GCST90274777.csv	TRUE	reported	BCa5Gq	2	TRUE	0.00650487	93.537
rs4640452	A	G	A	G	0.3549	-0.000430371	0.3939	0.434814	FALSE	FALSE	FALSE	HoJi8V	23775976	0.977374	0.0151748	186212	finngen_R10_O15_PRETERM	TRUE	reported	textfile	20	23756613	0.0117	1e-200	14288	GCST90274777.csv	TRUE	reported	BCa5Gq	2	TRUE	0.0605013	919.982
rs470841	T	C	T	C	0.0568	0.0233119	0.6369	0.650422	FALSE	FALSE	FALSE	HoJi8V	26706717	0.138966	0.015755	186212	finngen_R10_O15_PRETERM	TRUE	reported	textfile	18	24286681	0.0119	1.81e-06	14736	GCST90274777.csv	TRUE	reported	BCa5Gq	2	TRUE	0.00154366	22.7795
rs4756151	A	C	A	C	-0.094	0.00104608	0.1273	0.130987	FALSE	FALSE	FALSE	HoJi8V	34473811	0.962559	0.0222844	186212	finngen_R10_O15_PRETERM	TRUE	reported	textfile	11	34495358	0.0172	4.63e-08	14736	GCST90274777.csv	TRUE	reported	BCa5Gq	2	TRUE	0.00202274	29.8634
rs4766797	A	G	A	G	-0.0574	0.000413377	0.4935	0.490056	FALSE	FALSE	FALSE	HoJi8V	116612782	0.978113	0.0150678	186212	finngen_R10_O15_PRETERM	TRUE	reported	textfile	12	117050587	0.0117	9.3e-07	14288	GCST90274777.csv	TRUE	reported	BCa5Gq	2	TRUE	0.0016817	24.0653
rs4813529	T	G	T	G	-0.0726	0.0109112	0.3362	0.356222	FALSE	FALSE	FALSE	HoJi8V	24711292	0.488007	0.0157339	186212	finngen_R10_O15_PRETERM	TRUE	reported	textfile	20	24691928	0.012	1.45e-09	14714	GCST90274777.csv	TRUE	reported	BCa5Gq	2	TRUE	0.00248142	36.5975
rs4815281	T	C	T	C	0.0536	-0.00583021	0.3345	0.296189	FALSE	FALSE	FALSE	HoJi8V	24592595	0.72498	0.016572	186212	finngen_R10_O15_PRETERM	TRUE	reported	textfile	20	24573231	0.0121	9.43e-06	14716	GCST90274777.csv	TRUE	reported	BCa5Gq	2	TRUE	0.00133165	19.62
rs58679828	A	G	A	G	0.1808	-0.0426243	0.0225	0.0308654	FALSE	FALSE	FALSE	HoJi8V	66344287	0.327116	0.0434969	186212	finngen_R10_O15_PRETERM	TRUE	reported	textfile	17	64340405	0.0407	8.9e-06	14736	GCST90274777.csv	TRUE	reported	BCa5Gq	2	TRUE	0.00133736	19.731
rs6049187	A	G	A	G	-0.3521	-0.0158923	0.2147	0.255257	FALSE	FALSE	FALSE	HoJi8V	23860412	0.357856	0.0172844	186212	finngen_R10_O15_PRETERM	TRUE	reported	textfile	20	23841049	0.0142	9.96e-136	14288	GCST90274777.csv	TRUE	reported	BCa5Gq	2	TRUE	0.041256	614.744
rs6049296	A	G	A	G	-0.2145	-0.0464398	0.9693	0.99097	FALSE	FALSE	FALSE	HoJi8V	23999111	0.56692	0.0811043	186212	finngen_R10_O15_PRETERM	TRUE	reported	textfile	20	23979748	0.0345	5.05e-10	14244	GCST90274777.csv	TRUE	reported	BCa5Gq	2	TRUE	0.0027065	38.6505
rs60586299	T	C	T	C	-0.0654	-0.00169911	0.3077	0.243777	FALSE	FALSE	FALSE	HoJi8V	3479425	0.923382	0.017667	186212	finngen_R10_O15_PRETERM	TRUE	reported	textfile	18	3479423	0.0134	1.06e-06	14288	GCST90274777.csv	TRUE	reported	BCa5Gq	2	TRUE	0.00166437	23.8169
rs6076170	A	G	A	G	0.2305	-0.02216	0.9077	0.929409	FALSE	FALSE	FALSE	HoJi8V	23973194	0.457243	0.0298092	186212	finngen_R10_O15_PRETERM	TRUE	reported	textfile	20	23953831	0.0226	2e-24	14288	GCST90274777.csv	TRUE	reported	BCa5Gq	2	TRUE	0.00722775	104.007
rs6083250	T	C	T	C	-0.2416	-0.0321933	0.8069	0.877357	FALSE	FALSE	FALSE	HoJi8V	23751084	0.164388	0.0231529	186212	finngen_R10_O15_PRETERM	TRUE	reported	textfile	20	23731721	0.0158	8.76e-53	14288	GCST90274777.csv	TRUE	reported	BCa5Gq	2	TRUE	0.0161012	233.786
rs6083489	A	G	A	G	0.2365	-0.0367168	0.9818	0.995179	FALSE	FALSE	FALSE	HoJi8V	24318332	0.737254	0.109441	186212	finngen_R10_O15_PRETERM	TRUE	reported	textfile	20	24298968	0.0474	6.06e-07	14288	GCST90274777.csv	TRUE	reported	BCa5Gq	2	TRUE	0.00173931	24.8911
rs6114511	A	G	A	G	-0.0884	-0.0403913	0.8975	0.903336	FALSE	FALSE	FALSE	HoJi8V	24170397	0.11339	0.0255134	186212	finngen_R10_O15_PRETERM	TRUE	reported	textfile	20	24151033	0.019	3.28e-06	14719	GCST90274777.csv	TRUE	reported	BCa5Gq	2	TRUE	0.00146852	21.644
rs62194756	T	C	T	C	0.2181	0.00162794	0.1008	0.120111	FALSE	FALSE	FALSE	HoJi8V	23871826	0.943986	0.0231698	186212	finngen_R10_O15_PRETERM	TRUE	reported	textfile	20	23852463	0.0192	6.66e-30	14720	GCST90274777.csv	TRUE	reported	BCa5Gq	2	TRUE	0.00868982	129.018
rs62436191	A	G	A	G	0.1194	0.0421865	0.0762	0.044121	FALSE	FALSE	FALSE	HoJi8V	146488178	0.251229	0.036768	186212	finngen_R10_O15_PRETERM	TRUE	reported	textfile	6	146809314	0.0234	3.35e-07	14288	GCST90274777.csv	TRUE	reported	BCa5Gq	2	TRUE	0.00181893	26.0325
rs67020211	T	G	T	G	0.079	0.00937291	0.4609	0.408057	FALSE	FALSE	FALSE	HoJi8V	63347445	0.541728	0.0153603	186212	finngen_R10_O15_PRETERM	TRUE	reported	textfile	15	63639644	0.0115	6.44e-12	14734	GCST90274777.csv	TRUE	reported	BCa5Gq	2	TRUE	0.00319263	47.1845
rs697699	A	C	A	C	0.1098	0.0248421	0.0675	0.069226	FALSE	FALSE	FALSE	HoJi8V	52746513	0.403018	0.0297067	186212	finngen_R10_O15_PRETERM	TRUE	reported	textfile	20	51363052	0.0237	3.61e-06	14288	GCST90274777.csv	TRUE	reported	BCa5Gq	2	TRUE	0.00149998	21.4609
rs72623571	A	G	A	G	0.5244	0.00295577	0.0818	0.0440049	FALSE	FALSE	FALSE	HoJi8V	23898257	0.935491	0.0365185	186212	finngen_R10_O15_PRETERM	TRUE	reported	textfile	20	23878894	0.0217	5.08e-129	14732	GCST90274777.csv	TRUE	reported	BCa5Gq	2	TRUE	0.0381295	583.911
rs7275493	T	C	T	C	-0.0572	-0.0392419	0.6243	0.676604	FALSE	FALSE	FALSE	HoJi8V	16677677	0.0153978	0.0161963	186212	finngen_R10_O15_PRETERM	TRUE	reported	textfile	21	18049996	0.0119	1.53e-06	14727	GCST90274777.csv	TRUE	reported	BCa5Gq	2	TRUE	0.0015664	23.1014
rs72980022	A	G	A	G	0.0607	-0.0186811	0.2813	0.295333	FALSE	FALSE	FALSE	HoJi8V	232988477	0.257527	0.016499	186212	finngen_R10_O15_PRETERM	TRUE	reported	textfile	2	233853187	0.0126	1.45e-06	14721	GCST90274777.csv	TRUE	reported	BCa5Gq	2	TRUE	0.00157404	23.2048
rs73104325	C	G	C	G	0.2439	-0.0448527	0.2384	0.189492	FALSE	TRUE	FALSE	HoJi8V	23684003	0.0204164	0.0193447	186212	finngen_R10_O15_PRETERM	TRUE	reported	textfile	20	23664640	0.0135	5.83e-73	14719	GCST90274777.csv	TRUE	reported	BCa5Gq	2	TRUE	0.0216946	326.36
rs75810394	A	G	A	G	-0.3678	0.0512788	0.9726	0.952966	FALSE	FALSE	FALSE	HoJi8V	23563742	0.147307	0.0353864	186212	finngen_R10_O15_PRETERM	TRUE	reported	textfile	20	23544379	0.0363	3.97e-24	14736	GCST90274777.csv	TRUE	reported	BCa5Gq	2	TRUE	0.00691856	102.648
rs76220151	A	G	A	G	-0.0643	0.00393713	0.8079	0.820895	FALSE	FALSE	FALSE	HoJi8V	67470920	0.842015	0.0197531	186212	finngen_R10_O15_PRETERM	TRUE	reported	textfile	2	67698052	0.0145	9.23e-06	14729	GCST90274777.csv	TRUE	reported	BCa5Gq	2	TRUE	0.00133332	19.662
rs76753488	A	C	A	C	0.1171	-0.0455573	0.9478	0.939115	FALSE	FALSE	FALSE	HoJi8V	36381916	0.149287	0.0315919	186212	finngen_R10_O15_PRETERM	TRUE	reported	textfile	2	36609059	0.0263	8.49e-06	14736	GCST90274777.csv	TRUE	reported	BCa5Gq	2	TRUE	0.0013435	19.8218
rs77121303	A	G	A	G	-0.2516	-0.0858868	0.983	0.991707	FALSE	FALSE	FALSE	HoJi8V	37234039	0.302285	0.0832603	186212	finngen_R10_O15_PRETERM	TRUE	reported	textfile	22	37630079	0.0532	2.25e-06	13383	GCST90274777.csv	TRUE	reported	BCa5Gq	2	TRUE	0.00166847	22.3632
rs77556255	T	C	T	C	-0.3228	-0.0592435	0.98	0.994084	FALSE	FALSE	FALSE	HoJi8V	43646372	0.566508	0.103356	186212	finngen_R10_O15_PRETERM	TRUE	reported	textfile	8	43501515	0.0723	8.02e-06	9731	GCST90274777.csv	TRUE	reported	BCa5Gq	2	TRUE	0.0020443	19.9297
rs77581079	C	G	C	G	-0.2764	-0.157074	0.9817	0.992542	FALSE	TRUE	FALSE	HoJi8V	24059318	0.0791735	0.089475	186212	finngen_R10_O15_PRETERM	TRUE	reported	textfile	20	24039955	0.0493	2.06e-08	12935	GCST90274777.csv	TRUE	reported	BCa5Gq	2	TRUE	0.00242416	31.4279
rs77988558	C	G	C	G	-0.112	-0.00394777	0.1551	0.123852	FALSE	TRUE	FALSE	HoJi8V	23616861	0.86304	0.0228849	186212	finngen_R10_O15_PRETERM	TRUE	reported	textfile	20	23597498	0.0179	3.92e-10	14288	GCST90274777.csv	TRUE	reported	BCa5Gq	2	TRUE	0.00273256	39.1444
rs78295068	A	G	A	G	0.0777	-0.0196011	0.167	0.203091	FALSE	FALSE	FALSE	HoJi8V	61380480	0.294574	0.0187009	186212	finngen_R10_O15_PRETERM	TRUE	reported	textfile	10	63140238	0.0173	7.08e-06	12404	GCST90274777.csv	TRUE	reported	BCa5Gq	2	TRUE	0.00162361	20.1688
rs78845105	A	C	A	C	-0.3467	0.184807	0.9745	0.978193	FALSE	FALSE	FALSE	HoJi8V	24387373	0.000751623	0.0548385	186212	finngen_R10_O15_PRETERM	TRUE	reported	textfile	20	24368009	0.0391	7.51e-19	14288	GCST90274777.csv	TRUE	reported	BCa5Gq	2	TRUE	0.00547267	78.6128
rs78916169	T	G	T	G	0.2063	-0.089602	0.0526	0.0139248	FALSE	FALSE	FALSE	HoJi8V	23425267	0.176878	0.0663507	186212	finngen_R10_O15_PRETERM	TRUE	reported	textfile	20	23405904	0.0287	6.57e-13	14288	GCST90274777.csv	TRUE	reported	BCa5Gq	2	TRUE	0.00360326	51.6623
rs79068386	A	G	A	G	-0.1535	-0.0011565	0.0706	0.0871313	FALSE	FALSE	FALSE	HoJi8V	24113634	0.965814	0.0269837	186212	finngen_R10_O15_PRETERM	TRUE	reported	textfile	20	24094270	0.0237	9.37e-11	14288	GCST90274777.csv	TRUE	reported	BCa5Gq	2	TRUE	0.00292736	41.943
rs79359257	T	C	T	C	0.073	-0.0116268	0.8152	0.836188	FALSE	FALSE	FALSE	HoJi8V	110030873	0.569858	0.0204604	186212	finngen_R10_O15_PRETERM	TRUE	reported	textfile	5	109366574	0.0156	2.88e-06	14288	GCST90274777.csv	TRUE	reported	BCa5Gq	2	TRUE	0.00153024	21.8945
rs844911	T	C	T	C	0.0732	-0.0179404	0.1709	0.158045	FALSE	FALSE	FALSE	HoJi8V	23157793	0.384276	0.0206201	186212	finngen_R10_O15_PRETERM	TRUE	reported	textfile	20	23138430	0.0155	2.33e-06	14733	GCST90274777.csv	TRUE	reported	BCa5Gq	2	TRUE	0.00151151	22.2997
rs930735	A	G	A	G	0.0579	0.0012644	0.547	0.50729	FALSE	FALSE	FALSE	HoJi8V	202216851	0.933175	0.0150791	186212	finngen_R10_O15_PRETERM	TRUE	reported	textfile	1	202185979	0.0114	3.8e-07	14734	GCST90274777.csv	TRUE	reported	BCa5Gq	2	TRUE	0.0017477	25.7922
rs9327707	T	C	T	C	0.059	-0.00737832	0.3955	0.432059	FALSE	FALSE	FALSE	HoJi8V	135176965	0.627236	0.0151936	186212	finngen_R10_O15_PRETERM	TRUE	reported	textfile	5	134512655	0.0118	5.73e-07	14710	GCST90274777.csv	TRUE	reported	BCa5Gq	2	TRUE	0.00169664	24.9966
rs9377104	C	G	C	G	0.0674	-0.0206907	0.1758	0.139926	FALSE	TRUE	FALSE	HoJi8V	148091950	0.339407	0.021658	186212	finngen_R10_O15_PRETERM	TRUE	reported	textfile	6	148413086	0.0149	6.08e-06	14733	GCST90274777.csv	TRUE	reported	BCa5Gq	2	TRUE	0.00138693	20.4592
rs9455923	A	G	A	G	0.0537	-0.0248329	0.4261	0.488771	FALSE	FALSE	FALSE	HoJi8V	167945076	0.0983649	0.0150245	186212	finngen_R10_O15_PRETERM	TRUE	reported	textfile	6	168345756	0.0115	3.02e-06	14734	GCST90274777.csv	TRUE	reported	BCa5Gq	2	TRUE	0.00147771	21.8019
rs962720	T	C	T	C	0.0558	0.000759375	0.5837	0.549677	FALSE	FALSE	FALSE	HoJi8V	106728119	0.959968	0.0151288	186212	finngen_R10_O15_PRETERM	TRUE	reported	textfile	9	109490400	0.0119	2.74e-06	14287	GCST90274777.csv	TRUE	reported	BCa5Gq	2	TRUE	0.00153662	21.9844
rs10403201	A	G	A	G	-0.0601	-0.00414652	0.2925	0.245141	FALSE	FALSE	FALSE	F4I5r8	14653998	0.812221	0.0174545	186212	finngen_R10_O15_PRETERM	TRUE	reported	textfile	19	14764810	0.0127	2.22e-06	14730	GCST90274782.csv	TRUE	reported	HKM9jZ	2	TRUE	0.00151803	22.3915
rs1072389	T	C	T	C	0.0746	-0.0116073	0.375	0.484766	FALSE	FALSE	FALSE	F4I5r8	74134067	0.443448	0.0151456	186212	finngen_R10_O15_PRETERM	TRUE	reported	textfile	4	74999784	0.012	5.08e-10	14735	GCST90274782.csv	TRUE	reported	HKM9jZ	2	TRUE	0.00261594	38.6417
rs10821552	A	C	A	C	-0.1132	0.00873077	0.3353	0.388101	FALSE	FALSE	FALSE	F4I5r8	134074870	0.571276	0.0154207	186212	finngen_R10_O15_PRETERM	TRUE	reported	textfile	9	136939992	0.0156	3.97e-13	9841	GCST90274782.csv	TRUE	reported	HKM9jZ	2	TRUE	0.00532215	52.6448
rs10822137	A	G	A	G	-0.0742	0.0194874	0.2107	0.149593	FALSE	FALSE	FALSE	F4I5r8	63113472	0.356303	0.0211261	186212	finngen_R10_O15_PRETERM	TRUE	reported	textfile	10	64873232	0.0162	4.64e-06	12403	GCST90274782.csv	TRUE	reported	HKM9jZ	2	TRUE	0.00168856	20.9753
rs111460848	T	C	T	C	0.3174	-0.0863921	0.0198	0.0197117	FALSE	FALSE	FALSE	F4I5r8	74359573	0.114867	0.0547933	186212	finngen_R10_O15_PRETERM	TRUE	reported	textfile	4	75225290	0.0503	2.79e-10	13801	GCST90274782.csv	TRUE	reported	HKM9jZ	2	TRUE	0.00287684	39.8121
rs113803069	T	C	T	C	-0.0904	-0.0256984	0.1391	0.0830542	FALSE	FALSE	FALSE	F4I5r8	63568566	0.351002	0.0275542	186212	finngen_R10_O15_PRETERM	TRUE	reported	textfile	10	65328326	0.018	5.11e-07	14288	GCST90274782.csv	TRUE	reported	HKM9jZ	2	TRUE	0.0017622	25.2192
rs115104021	T	C	T	C	-0.1486	0.0582709	0.0419	0.0451213	FALSE	FALSE	FALSE	F4I5r8	73999475	0.105107	0.0359568	186212	finngen_R10_O15_PRETERM	TRUE	reported	textfile	4	74865192	0.033	6.7e-06	14736	GCST90274782.csv	TRUE	reported	HKM9jZ	2	TRUE	0.00137415	20.2745
rs11547681	T	G	T	G	-0.0776	0.0109978	0.2008	0.219315	FALSE	FALSE	FALSE	F4I5r8	73869433	0.545642	0.0181992	186212	finngen_R10_O15_PRETERM	TRUE	reported	textfile	4	74735150	0.015	2.3e-07	14287	GCST90274782.csv	TRUE	reported	HKM9jZ	2	TRUE	0.00186977	26.7596
rs11734099	A	G	A	G	0.0769	0.0312611	0.1845	0.185617	FALSE	FALSE	FALSE	F4I5r8	6889708	0.106661	0.0193761	186212	finngen_R10_O15_PRETERM	TRUE	reported	textfile	4	6891435	0.0153	5e-07	14731	GCST90274782.csv	TRUE	reported	HKM9jZ	2	TRUE	0.00171196	25.2587
rs11779495	A	G	A	G	0.1153	0.0153227	0.0709	0.0469812	FALSE	FALSE	FALSE	F4I5r8	80945789	0.671631	0.0361461	186212	finngen_R10_O15_PRETERM	TRUE	reported	textfile	8	81858024	0.0253	5.18e-06	14288	GCST90274782.csv	TRUE	reported	HKM9jZ	2	TRUE	0.00145149	20.7662
rs12773976	A	C	A	C	0.1174	0.0182826	0.0667	0.0453586	FALSE	FALSE	FALSE	F4I5r8	63504540	0.615065	0.0363575	186212	finngen_R10_O15_PRETERM	TRUE	reported	textfile	10	65264300	0.0248	2.2e-06	14736	GCST90274782.csv	TRUE	reported	HKM9jZ	2	TRUE	0.00151842	22.4065
rs138723628	A	G	A	G	-0.4423	0.0141811	0.9901	0.981186	FALSE	FALSE	FALSE	F4I5r8	73848218	0.80059	0.056144	186212	finngen_R10_O15_PRETERM	TRUE	reported	textfile	4	74713935	0.0699	2.49e-10	13801	GCST90274782.csv	TRUE	reported	HKM9jZ	2	TRUE	0.00289275	40.0329
rs146553494	A	G	A	G	0.1844	-0.00998315	0.0265	0.013145	FALSE	FALSE	FALSE	F4I5r8	184132422	0.882598	0.0676014	186212	finngen_R10_O15_PRETERM	TRUE	reported	textfile	3	183850210	0.0377	1e-06	14733	GCST90274782.csv	TRUE	reported	HKM9jZ	2	TRUE	0.00162122	23.921
rs149343071	A	G	A	G	0.2572	-0.081538	0.9832	0.974375	FALSE	FALSE	FALSE	F4I5r8	73940653	0.0915145	0.0483198	186212	finngen_R10_O15_PRETERM	TRUE	reported	textfile	4	74806370	0.0565	5.31e-06	14288	GCST90274782.csv	TRUE	reported	HKM9jZ	2	TRUE	0.00144825	20.7197
rs1902995	T	C	T	C	0.2124	-0.0649165	0.0189	0.0131907	FALSE	FALSE	FALSE	F4I5r8	74355594	0.324632	0.0659061	186212	finngen_R10_O15_PRETERM	TRUE	reported	textfile	4	75221311	0.0477	8.47e-06	14736	GCST90274782.csv	TRUE	reported	HKM9jZ	2	TRUE	0.00134372	19.825
rs1919471	T	C	T	C	0.1217	-0.0141238	0.0962	0.0972855	FALSE	FALSE	FALSE	F4I5r8	73620528	0.576955	0.0253189	186212	finngen_R10_O15_PRETERM	TRUE	reported	textfile	4	74486245	0.02	1.16e-09	14716	GCST90274782.csv	TRUE	reported	HKM9jZ	2	TRUE	0.00250981	37.0222
rs2004100	T	C	T	C	0.0675	0.00233444	0.2492	0.224544	FALSE	FALSE	FALSE	F4I5r8	143472561	0.897815	0.0181778	186212	finngen_R10_O15_PRETERM	TRUE	reported	textfile	8	144554731	0.0147	4.39e-06	13224	GCST90274782.csv	TRUE	reported	HKM9jZ	2	TRUE	0.00159191	21.0818
rs2195545	T	C	T	C	-0.1318	-0.00328778	0.4725	0.500652	FALSE	FALSE	FALSE	F4I5r8	74014517	0.82805	0.0151369	186212	finngen_R10_O15_PRETERM	TRUE	reported	textfile	4	74880234	0.0119	1.65e-28	14288	GCST90274782.csv	TRUE	reported	HKM9jZ	2	TRUE	0.00851241	122.652
rs2647400	C	G	C	G	0.0631	0.0138	0.2784	0.353091	FALSE	TRUE	FALSE	F4I5r8	75642283	0.379305	0.0156964	186212	finngen_R10_O15_PRETERM	TRUE	reported	textfile	6	76351999	0.013	1.21e-06	14734	GCST90274782.csv	TRUE	reported	HKM9jZ	2	TRUE	0.00159646	23.5566
rs28750249	T	G	T	G	-0.118	-0.0135266	0.945	0.951843	FALSE	FALSE	FALSE	F4I5r8	23805438	0.70408	0.0356133	186212	finngen_R10_O15_PRETERM	TRUE	reported	textfile	4	23807061	0.0266	9.16e-06	14735	GCST90274782.csv	TRUE	reported	HKM9jZ	2	TRUE	0.00133374	19.6762
rs3183927	A	G	A	G	-0.0619	0.019919	0.6436	0.591656	FALSE	FALSE	FALSE	F4I5r8	97922475	0.192511	0.0152848	186212	finngen_R10_O15_PRETERM	TRUE	reported	textfile	9	100684757	0.0121	3.13e-07	14725	GCST90274782.csv	TRUE	reported	HKM9jZ	2	TRUE	0.00177412	26.1669
rs352054	A	G	A	G	-0.4269	-0.0400913	0.9599	0.966463	FALSE	FALSE	FALSE	F4I5r8	74015033	0.332684	0.0413858	186212	finngen_R10_O15_PRETERM	TRUE	reported	textfile	4	74880750	0.0314	4.26e-42	14724	GCST90274782.csv	TRUE	reported	HKM9jZ	2	TRUE	0.0123979	184.814
rs3775488	T	C	T	C	0.0676	-0.0173781	0.6523	0.690198	FALSE	FALSE	FALSE	F4I5r8	73997135	0.28978	0.0164161	186212	finngen_R10_O15_PRETERM	TRUE	reported	textfile	4	74862852	0.0128	1.28e-07	14288	GCST90274782.csv	TRUE	reported	HKM9jZ	2	TRUE	0.0019483	27.8877
rs425535	T	C	T	C	0.5063	-0.0351189	0.1127	0.110735	FALSE	FALSE	FALSE	F4I5r8	73998280	0.142329	0.0239365	186212	finngen_R10_O15_PRETERM	TRUE	reported	textfile	4	74863997	0.0181	3.52e-172	14731	GCST90274782.csv	TRUE	reported	HKM9jZ	2	TRUE	0.0504371	782.348
rs4279906	T	C	T	C	0.2082	0.0439085	0.0209	0.040294	FALSE	FALSE	FALSE	F4I5r8	211303721	0.249123	0.038099	186212	finngen_R10_O15_PRETERM	TRUE	reported	textfile	1	211477063	0.042	7.15e-07	14717	GCST90274782.csv	TRUE	reported	HKM9jZ	2	TRUE	0.00166694	24.5699
rs466681	C	G	C	G	0.1013	-0.00905713	0.7038	0.603298	FALSE	TRUE	FALSE	F4I5r8	134038247	0.556253	0.0153924	186212	finngen_R10_O15_PRETERM	TRUE	reported	textfile	9	136903369	0.0154	4.77e-11	10717	GCST90274782.csv	TRUE	reported	HKM9jZ	2	TRUE	0.00402119	43.261
rs4694639	T	C	T	C	-0.0681	0.0185446	0.5687	0.564234	FALSE	FALSE	FALSE	F4I5r8	73833337	0.223191	0.0152243	186212	finngen_R10_O15_PRETERM	TRUE	reported	textfile	4	74699054	0.0121	1.82e-08	14288	GCST90274782.csv	TRUE	reported	HKM9jZ	2	TRUE	0.00221203	31.6711
rs56191017	T	C	T	C	0.1732	0.00995915	0.0622	0.0603691	FALSE	FALSE	FALSE	F4I5r8	73112848	0.751453	0.0314442	186212	finngen_R10_O15_PRETERM	TRUE	reported	textfile	4	73978565	0.0273	2.23e-10	12792	GCST90274782.csv	TRUE	reported	HKM9jZ	2	TRUE	0.00313666	40.2441
rs571211418	A	G	A	G	0.078	-0.0256078	0.1827	0.159533	FALSE	FALSE	FALSE	F4I5r8	162808221	0.215546	0.0206771	186212	finngen_R10_O15_PRETERM	TRUE	reported	textfile	1	162778011	0.0172	5.76e-06	11760	GCST90274782.csv	TRUE	reported	HKM9jZ	2	TRUE	0.00174569	20.5617
rs59312158	A	G	A	G	-0.19	0.0586401	0.0309	0.0170952	FALSE	FALSE	FALSE	F4I5r8	88515937	0.319322	0.0588843	186212	finngen_R10_O15_PRETERM	TRUE	reported	textfile	16	88582345	0.0385	8.01e-07	13672	GCST90274782.csv	TRUE	reported	HKM9jZ	2	TRUE	0.0017782	24.3513
rs61853632	A	G	A	G	0.1657	0.0187655	0.0358	0.0139215	FALSE	FALSE	FALSE	F4I5r8	63500073	0.77384	0.0653041	186212	finngen_R10_O15_PRETERM	TRUE	reported	textfile	10	65259833	0.0354	2.86e-06	14736	GCST90274782.csv	TRUE	reported	HKM9jZ	2	TRUE	0.00148461	21.9068
rs6993770	A	T	A	T	-0.1058	0.00214384	0.7312	0.776913	FALSE	TRUE	FALSE	F4I5r8	105569300	0.906112	0.0181767	186212	finngen_R10_O15_PRETERM	TRUE	reported	textfile	8	106581528	0.0135	4.61e-15	14288	GCST90274782.csv	TRUE	reported	HKM9jZ	2	TRUE	0.00428025	61.4106
rs7090111	C	G	C	G	-0.1734	0.00262206	0.5834	0.616445	FALSE	TRUE	FALSE	F4I5r8	63318234	0.865857	0.0155222	186212	finngen_R10_O15_PRETERM	TRUE	reported	textfile	10	65077994	0.0117	1.08e-49	14735	GCST90274782.csv	TRUE	reported	HKM9jZ	2	TRUE	0.0146876	219.618
rs7197943	A	C	A	C	0.0552	-0.00326333	0.6522	0.675611	FALSE	FALSE	FALSE	F4I5r8	64192298	0.838696	0.0160312	186212	finngen_R10_O15_PRETERM	TRUE	reported	textfile	16	64226202	0.0123	7.2e-06	14719	GCST90274782.csv	TRUE	reported	HKM9jZ	2	TRUE	0.00136646	20.1377
rs72652919	A	G	A	G	0.2129	0.0779512	0.0214	0.00579606	FALSE	FALSE	FALSE	F4I5r8	74034605	0.444248	0.101892	186212	finngen_R10_O15_PRETERM	TRUE	reported	textfile	4	74900322	0.0462	4.06e-06	14249	GCST90274782.csv	TRUE	reported	HKM9jZ	2	TRUE	0.00148811	21.2328
rs7636889	A	G	A	G	-0.0768	0.00965581	0.7593	0.798948	FALSE	FALSE	FALSE	F4I5r8	56840005	0.605675	0.0187035	186212	finngen_R10_O15_PRETERM	TRUE	reported	textfile	3	56874033	0.0137	2.07e-08	14733	GCST90274782.csv	TRUE	reported	HKM9jZ	2	TRUE	0.00212846	31.4212
rs7691221	T	C	T	C	0.1789	0.0413087	0.0363	0.029074	FALSE	FALSE	FALSE	F4I5r8	73757852	0.357178	0.0448639	186212	finngen_R10_O15_PRETERM	TRUE	reported	textfile	4	74623569	0.0336	1.01e-07	14732	GCST90274782.csv	TRUE	reported	HKM9jZ	2	TRUE	0.00192064	28.3454
rs77614235	A	T	A	T	-0.3159	0.161248	0.9769	0.97922	FALSE	TRUE	FALSE	F4I5r8	73828101	0.00363321	0.0554427	186212	finngen_R10_O15_PRETERM	TRUE	reported	textfile	4	74693818	0.0436	4.31e-13	14722	GCST90274782.csv	TRUE	reported	HKM9jZ	2	TRUE	0.00355315	52.4889
rs7781261	A	G	A	G	-0.0675	-0.0246695	0.8155	0.841369	FALSE	FALSE	FALSE	F4I5r8	112352629	0.231977	0.0206391	186212	finngen_R10_O15_PRETERM	TRUE	reported	textfile	7	111992684	0.0151	7.81e-06	14728	GCST90274782.csv	TRUE	reported	HKM9jZ	2	TRUE	0.00135494	19.98
rs78725599	T	C	T	C	-0.1238	0.00818657	0.9384	0.952309	FALSE	FALSE	FALSE	F4I5r8	63129691	0.819241	0.0358242	186212	finngen_R10_O15_PRETERM	TRUE	reported	textfile	10	64889451	0.0263	2.51e-06	14288	GCST90274782.csv	TRUE	reported	HKM9jZ	2	TRUE	0.00154841	22.1549
rs79649467	T	G	T	G	-0.1721	-0.00685345	0.0605	0.0917663	FALSE	FALSE	FALSE	F4I5r8	74015135	0.79511	0.0263919	186212	finngen_R10_O15_PRETERM	TRUE	reported	textfile	4	74880852	0.0276	4.5e-10	14288	GCST90274782.csv	TRUE	reported	HKM9jZ	2	TRUE	0.00271389	38.8761
rs79962861	T	C	T	C	0.1338	-0.0499944	0.0769	0.0370768	FALSE	FALSE	FALSE	F4I5r8	63587129	0.21071	0.0399439	186212	finngen_R10_O15_PRETERM	TRUE	reported	textfile	10	65346889	0.0254	1.38e-07	14288	GCST90274782.csv	TRUE	reported	HKM9jZ	2	TRUE	0.00193834	27.745
rs80151542	A	G	A	G	-0.1483	0.0617189	0.9591	0.956555	FALSE	FALSE	FALSE	F4I5r8	63263006	0.0974384	0.0372384	186212	finngen_R10_O15_PRETERM	TRUE	reported	textfile	10	65022766	0.0313	2.16e-06	14736	GCST90274782.csv	TRUE	reported	HKM9jZ	2	TRUE	0.00152108	22.4458
rs916776	T	G	T	G	0.0546	0.00427509	0.3883	0.438765	FALSE	FALSE	FALSE	F4I5r8	26801195	0.778375	0.0151902	186212	finngen_R10_O15_PRETERM	TRUE	reported	textfile	16	26812516	0.0122	7.63e-06	14287	GCST90274782.csv	TRUE	reported	HKM9jZ	2	TRUE	0.00139996	20.0265
rs9429422	T	C	T	C	0.0601	0.0131133	0.2633	0.31283	FALSE	FALSE	FALSE	F4I5r8	111924504	0.419728	0.0162515	186212	finngen_R10_O15_PRETERM	TRUE	reported	textfile	1	112467126	0.0135	8.51e-06	14288	GCST90274782.csv	TRUE	reported	HKM9jZ	2	TRUE	0.00138519	19.8162
rs10408884	T	G	T	G	-0.0593	0.018819	0.3094	0.351695	FALSE	FALSE	FALSE	K30kxt	48811789	0.232848	0.0157738	186212	finngen_R10_O15_PRETERM	TRUE	reported	textfile	19	49315046	0.0131	5.99e-06	14295	GCST90274788.csv	TRUE	reported	5Sgsl9	2	TRUE	0.0014314	20.4883
rs10495032	T	G	T	G	-0.1557	0.0137134	0.0383	0.0720941	FALSE	FALSE	FALSE	K30kxt	216663884	0.635824	0.028959	186212	finngen_R10_O15_PRETERM	TRUE	reported	textfile	1	216837226	0.0318	9.77e-07	14720	GCST90274788.csv	TRUE	reported	5Sgsl9	2	TRUE	0.00162595	23.9698
rs10985954	A	T	A	T	-0.1236	0.00192473	0.0817	0.0749564	FALSE	TRUE	FALSE	K30kxt	123308083	0.946311	0.0285822	186212	finngen_R10_O15_PRETERM	TRUE	reported	textfile	9	126070362	0.0277	8.12e-06	11784	GCST90274788.csv	TRUE	reported	5Sgsl9	2	TRUE	0.00168675	19.9069
rs11183536	T	C	T	C	-0.1298	-0.0547335	0.9232	0.924499	FALSE	FALSE	FALSE	K30kxt	46601585	0.0546462	0.0284821	186212	finngen_R10_O15_PRETERM	TRUE	reported	textfile	12	46995368	0.0249	1.86e-07	11790	GCST90274788.csv	TRUE	reported	5Sgsl9	2	TRUE	0.00229952	27.1692
rs12290350	T	C	T	C	-0.0689	-0.0186754	0.2168	0.178304	FALSE	FALSE	FALSE	K30kxt	76769211	0.344	0.0197354	186212	finngen_R10_O15_PRETERM	TRUE	reported	textfile	11	76480255	0.0145	2.02e-06	14295	GCST90274788.csv	TRUE	reported	5Sgsl9	2	TRUE	0.001577	22.5757
rs12532101	T	C	T	C	0.0659	-0.0158758	0.203	0.246241	FALSE	FALSE	FALSE	K30kxt	1154890	0.364259	0.0174983	186212	finngen_R10_O15_PRETERM	TRUE	reported	textfile	7	1194526	0.0149	9.74e-06	14295	GCST90274788.csv	TRUE	reported	5Sgsl9	2	TRUE	0.00136653	19.5586
rs1260326	T	C	T	C	0.1323	0.0332443	0.3977	0.349376	FALSE	FALSE	FALSE	K30kxt	27508073	0.0356402	0.015823	186212	finngen_R10_O15_PRETERM	TRUE	reported	textfile	2	27730940	0.0119	1.03e-28	14730	GCST90274788.csv	TRUE	reported	5Sgsl9	2	TRUE	0.00832135	123.585
rs12691469	T	C	T	C	-0.0541	0.000926655	0.6149	0.538519	FALSE	FALSE	FALSE	K30kxt	188440258	0.951012	0.0150832	186212	finngen_R10_O15_PRETERM	TRUE	reported	textfile	1	188409389	0.0122	9.23e-06	14295	GCST90274788.csv	TRUE	reported	5Sgsl9	2	TRUE	0.00137371	19.6614
rs13062487	A	G	A	G	0.0571	0.0094562	0.3387	0.273825	FALSE	FALSE	FALSE	K30kxt	71895092	0.57824	0.0170088	186212	finngen_R10_O15_PRETERM	TRUE	reported	textfile	3	71944243	0.0126	5.85e-06	14295	GCST90274788.csv	TRUE	reported	5Sgsl9	2	TRUE	0.00143458	20.5338
rs13229619	A	G	A	G	-0.1609	-0.00698921	0.1297	0.127691	FALSE	FALSE	FALSE	K30kxt	73615845	0.757134	0.0226009	186212	finngen_R10_O15_PRETERM	TRUE	reported	textfile	7	73030175	0.0176	6.13e-20	14743	GCST90274788.csv	TRUE	reported	5Sgsl9	2	TRUE	0.00563697	83.5657
rs142603673	T	C	T	C	-0.2352	0.0191284	0.0232	0.00829813	FALSE	FALSE	FALSE	K30kxt	32488659	0.821563	0.0848134	186212	finngen_R10_O15_PRETERM	TRUE	reported	textfile	21	33860969	0.0455	2.35e-07	14252	GCST90274788.csv	TRUE	reported	5Sgsl9	2	TRUE	0.00187138	26.7172
rs145127946	A	G	A	G	-0.1747	-0.061317	0.037	0.00761309	FALSE	FALSE	FALSE	K30kxt	203777379	0.49794	0.0904736	186212	finngen_R10_O15_PRETERM	TRUE	reported	textfile	1	203746507	0.036	1.22e-06	14295	GCST90274788.csv	TRUE	reported	5Sgsl9	2	TRUE	0.00164468	23.5462
rs149561599	T	G	T	G	0.1978	0.184539	0.9786	0.993493	FALSE	FALSE	FALSE	K30kxt	20529453	0.0542413	0.0958692	186212	finngen_R10_O15_PRETERM	TRUE	reported	textfile	22	20883740	0.0444	8.39e-06	13869	GCST90274788.csv	TRUE	reported	5Sgsl9	2	TRUE	0.00142896	19.8438
rs17284047	T	C	T	C	-0.2149	0.113927	0.9794	0.992581	FALSE	FALSE	FALSE	K30kxt	100800176	0.20889	0.0906615	186212	finngen_R10_O15_PRETERM	TRUE	reported	textfile	3	100519020	0.0479	7.24e-06	14743	GCST90274788.csv	TRUE	reported	5Sgsl9	2	TRUE	0.0013634	20.1253
rs17759746	T	C	T	C	-0.0995	-0.0716585	0.9019	0.894254	FALSE	FALSE	FALSE	K30kxt	28171426	0.00285384	0.0240218	186212	finngen_R10_O15_PRETERM	TRUE	reported	textfile	2	28394293	0.0198	5.03e-07	14734	GCST90274788.csv	TRUE	reported	5Sgsl9	2	TRUE	0.00171101	25.2497
rs188758663	A	G	A	G	-0.3801	-0.0944548	0.0104	0.0048971	FALSE	FALSE	FALSE	K30kxt	126159189	0.384913	0.108709	186212	finngen_R10_O15_PRETERM	TRUE	reported	textfile	10	127847758	0.0749	3.88e-07	11668	GCST90274788.csv	TRUE	reported	5Sgsl9	2	TRUE	0.00220231	25.7488
rs2141371	A	G	A	G	0.0633	0.0156056	0.6709	0.652899	FALSE	FALSE	FALSE	K30kxt	27637391	0.327428	0.0159353	186212	finngen_R10_O15_PRETERM	TRUE	reported	textfile	2	27860258	0.0129	9.25e-07	14294	GCST90274788.csv	TRUE	reported	5Sgsl9	2	TRUE	0.00168168	24.0751
rs2429473	A	C	A	C	-0.0812	-0.0696215	0.795	0.807357	FALSE	FALSE	FALSE	K30kxt	46805116	0.000221126	0.0188494	186212	finngen_R10_O15_PRETERM	TRUE	reported	textfile	12	47198899	0.0147	3.32e-08	14295	GCST90274788.csv	TRUE	reported	5Sgsl9	2	TRUE	0.00212994	30.5082
rs35852631	C	G	C	G	-0.0608	-0.000847204	0.2555	0.207883	FALSE	TRUE	FALSE	K30kxt	108619751	0.963809	0.0186717	186212	finngen_R10_O15_PRETERM	TRUE	reported	textfile	5	107955452	0.0135	6.68e-06	14730	GCST90274788.csv	TRUE	reported	5Sgsl9	2	TRUE	0.00137512	20.2806
rs3745710	T	C	T	C	-0.1753	-0.024428	0.0943	0.0979599	FALSE	FALSE	FALSE	K30kxt	48758010	0.337836	0.025487	186212	finngen_R10_O15_PRETERM	TRUE	reported	textfile	19	49261267	0.0228	1.49e-14	13678	GCST90274788.csv	TRUE	reported	5Sgsl9	2	TRUE	0.00430327	59.1059
rs3826846	A	G	A	G	0.0701	0.00906957	0.6266	0.581416	FALSE	FALSE	FALSE	K30kxt	48680448	0.553624	0.0153115	186212	finngen_R10_O15_PRETERM	TRUE	reported	textfile	19	49183705	0.0128	4.34e-08	14295	GCST90274788.csv	TRUE	reported	5Sgsl9	2	TRUE	0.00209373	29.9885
rs4700382	T	C	T	C	-0.063	0.0159978	0.2698	0.269715	FALSE	FALSE	FALSE	K30kxt	56586608	0.350708	0.0171426	186212	finngen_R10_O15_PRETERM	TRUE	reported	textfile	5	55882435	0.0136	3.62e-06	14295	GCST90274788.csv	TRUE	reported	5Sgsl9	2	TRUE	0.00149888	21.4557
rs4975011	T	C	T	C	-0.0559	0.021214	0.6463	0.642724	FALSE	FALSE	FALSE	K30kxt	39393950	0.176671	0.0157016	186212	finngen_R10_O15_PRETERM	TRUE	reported	textfile	4	39395570	0.0125	7.75e-06	14294	GCST90274788.csv	TRUE	reported	5Sgsl9	2	TRUE	0.00139715	19.996
rs574044675	A	C	A	C	-0.1822	-0.0908247	0.9712	0.968178	FALSE	FALSE	FALSE	K30kxt	172556442	0.0447827	0.0452609	186212	finngen_R10_O15_PRETERM	TRUE	reported	textfile	3	172274232	0.0406	7.2e-06	13181	GCST90274788.csv	TRUE	reported	5Sgsl9	2	TRUE	0.00152557	20.1363
rs60277384	T	C	T	C	-0.0881	0.0129067	0.8922	0.849439	FALSE	FALSE	FALSE	K30kxt	85060193	0.538951	0.0210071	186212	finngen_R10_O15_PRETERM	TRUE	reported	textfile	5	84356011	0.019	3.54e-06	14742	GCST90274788.csv	TRUE	reported	5Sgsl9	2	TRUE	0.00145631	21.4974
rs62140395	C	G	C	G	0.0866	0.00448799	0.1183	0.102875	FALSE	TRUE	FALSE	K30kxt	28022059	0.856081	0.0247455	186212	finngen_R10_O15_PRETERM	TRUE	reported	textfile	2	28244926	0.0187	3.64e-06	14295	GCST90274788.csv	TRUE	reported	5Sgsl9	2	TRUE	0.00149802	21.4433
rs7012637	A	G	A	G	-0.0605	0.00660572	0.4812	0.509021	FALSE	FALSE	FALSE	K30kxt	9315699	0.661619	0.0150926	186212	finngen_R10_O15_PRETERM	TRUE	reported	textfile	8	9173209	0.012	4.61e-07	14295	GCST90274788.csv	TRUE	reported	5Sgsl9	2	TRUE	0.00177498	25.4148
rs72965996	A	G	A	G	-0.2215	0.0201619	0.031	0.0208211	FALSE	FALSE	FALSE	K30kxt	75114651	0.707972	0.0538252	186212	finngen_R10_O15_PRETERM	TRUE	reported	textfile	18	72826607	0.0444	6.08e-07	13808	GCST90274788.csv	TRUE	reported	5Sgsl9	2	TRUE	0.00179916	24.8839
rs7442192	A	G	A	G	0.0619	0.0206574	0.7357	0.747691	FALSE	FALSE	FALSE	K30kxt	45021184	0.234296	0.0173684	186212	finngen_R10_O15_PRETERM	TRUE	reported	textfile	4	45023201	0.0138	7.27e-06	14295	GCST90274788.csv	TRUE	reported	5Sgsl9	2	TRUE	0.00140549	20.117
rs74907602	T	C	T	C	0.1701	0.0631393	0.0347	0.0131007	FALSE	FALSE	FALSE	K30kxt	33430415	0.344129	0.0667408	186212	finngen_R10_O15_PRETERM	TRUE	reported	textfile	2	33655482	0.0362	2.62e-06	14295	GCST90274788.csv	TRUE	reported	5Sgsl9	2	TRUE	0.00154219	22.0765
rs7610704	T	C	T	C	-0.0568	-0.0013115	0.4644	0.526452	FALSE	FALSE	FALSE	K30kxt	11648205	0.930814	0.0151059	186212	finngen_R10_O15_PRETERM	TRUE	reported	textfile	3	11689679	0.012	2.21e-06	14295	GCST90274788.csv	TRUE	reported	5Sgsl9	2	TRUE	0.00156484	22.4013
rs78484886	A	G	A	G	-0.124	0.00581275	0.9361	0.940318	FALSE	FALSE	FALSE	K30kxt	27414892	0.853838	0.0315527	186212	finngen_R10_O15_PRETERM	TRUE	reported	textfile	2	27637759	0.025	7.05e-07	14737	GCST90274788.csv	TRUE	reported	5Sgsl9	2	TRUE	0.00166659	24.5983
rs78825012	A	G	A	G	0.121	0.06779	0.9417	0.933046	FALSE	FALSE	FALSE	K30kxt	26874388	0.0236963	0.0299688	186212	finngen_R10_O15_PRETERM	TRUE	reported	textfile	2	27097256	0.0271	8.01e-06	14295	GCST90274788.csv	TRUE	reported	5Sgsl9	2	TRUE	0.00139265	19.9329
rs79789860	T	C	T	C	-0.2003	-0.0791838	0.0209	0.0282233	FALSE	FALSE	FALSE	K30kxt	114669456	0.0819408	0.0455202	186212	finngen_R10_O15_PRETERM	TRUE	reported	textfile	7	114309511	0.0448	7.79e-06	14729	GCST90274788.csv	TRUE	reported	5Sgsl9	2	TRUE	0.00135533	19.987
rs8191009	A	G	A	G	0.0678	0.0306465	0.1998	0.229515	FALSE	FALSE	FALSE	K30kxt	30688310	0.086453	0.0178758	186212	finngen_R10_O15_PRETERM	TRUE	reported	textfile	8	30545827	0.0151	7.12e-06	14295	GCST90274788.csv	TRUE	reported	5Sgsl9	2	TRUE	0.00140835	20.1579
rs9974115	A	C	A	C	0.0758	0.00417449	0.8308	0.837625	FALSE	FALSE	FALSE	K30kxt	36495024	0.839176	0.0205693	186212	finngen_R10_O15_PRETERM	TRUE	reported	textfile	21	37867322	0.0169	7.28e-06	14295	GCST90274788.csv	TRUE	reported	5Sgsl9	2	TRUE	0.0014053	20.1143
rs112594435	T	C	T	C	0.1531	-0.0234082	0.0371	0.0187113	FALSE	FALSE	FALSE	m3p25l	134367111	0.677901	0.0563605	186212	finngen_R10_O15_PRETERM	TRUE	reported	textfile	6	134688249	0.0333	4.27e-06	14721	GCST90274792.csv	TRUE	reported	s7sNXG	2	TRUE	0.00143384	21.135
rs115339494	A	G	A	G	-0.2916	0.0950846	0.0123	0.0151174	FALSE	FALSE	FALSE	m3p25l	36668821	0.127443	0.0623807	186212	finngen_R10_O15_PRETERM	TRUE	reported	textfile	5	36668923	0.0629	3.55e-06	14288	GCST90274792.csv	TRUE	reported	s7sNXG	2	TRUE	0.00150193	21.4888
rs116582339	A	G	A	G	0.2467	-0.0374323	0.9825	0.983748	FALSE	FALSE	FALSE	m3p25l	37909078	0.542825	0.0615111	186212	finngen_R10_O15_PRETERM	TRUE	reported	textfile	5	37909180	0.0515	1.67e-06	14288	GCST90274792.csv	TRUE	reported	s7sNXG	2	TRUE	0.00160345	22.9437
rs116928328	T	C	T	C	0.3727	-0.0732943	0.9927	0.994125	FALSE	FALSE	FALSE	m3p25l	37612555	0.450494	0.0971311	186212	finngen_R10_O15_PRETERM	TRUE	reported	textfile	21	38984857	0.0821	5.64e-06	13801	GCST90274792.csv	TRUE	reported	s7sNXG	2	TRUE	0.00149099	20.6049
rs117195704	A	G	A	G	-0.1377	-0.0168556	0.0386	0.0242715	FALSE	FALSE	FALSE	m3p25l	59619951	0.733223	0.0494529	186212	finngen_R10_O15_PRETERM	TRUE	reported	textfile	10	61379709	0.0309	8.34e-06	14723	GCST90274792.csv	TRUE	reported	s7sNXG	2	TRUE	0.00134701	19.856
rs11740708	A	G	A	G	-0.3888	0.03833	0.0906	0.0759602	FALSE	FALSE	FALSE	m3p25l	37867986	0.177964	0.0284548	186212	finngen_R10_O15_PRETERM	TRUE	reported	textfile	5	37868088	0.0198	7.56e-86	14710	GCST90274792.csv	TRUE	reported	s7sNXG	2	TRUE	0.025543	385.534
rs11958863	T	G	T	G	0.1474	-0.0140005	0.164	0.169553	FALSE	FALSE	FALSE	m3p25l	37912641	0.486659	0.0201262	186212	finngen_R10_O15_PRETERM	TRUE	reported	textfile	5	37912743	0.0162	9.14e-20	14288	GCST90274792.csv	TRUE	reported	s7sNXG	2	TRUE	0.00576082	82.7759
rs12329721	A	G	A	G	0.0862	-0.00562294	0.8974	0.869355	FALSE	FALSE	FALSE	m3p25l	20729631	0.800905	0.0222976	186212	finngen_R10_O15_PRETERM	TRUE	reported	textfile	21	22101949	0.0188	4.54e-06	14733	GCST90274792.csv	TRUE	reported	s7sNXG	2	TRUE	0.00142491	21.0203
rs138691533	A	G	A	G	0.2584	0.0698988	0.0148	0.00628434	FALSE	FALSE	FALSE	m3p25l	98235676	0.475114	0.0978723	186212	finngen_R10_O15_PRETERM	TRUE	reported	textfile	12	98629454	0.0539	1.63e-06	14731	GCST90274792.csv	TRUE	reported	s7sNXG	2	TRUE	0.00155775	22.9799
rs140440277	T	G	T	G	-0.1953	0.058536	0.9784	0.984382	FALSE	FALSE	FALSE	m3p25l	38034142	0.343127	0.0617465	186212	finngen_R10_O15_PRETERM	TRUE	reported	textfile	5	38034244	0.043	5.58e-06	14734	GCST90274792.csv	TRUE	reported	s7sNXG	2	TRUE	0.0013981	20.6257
rs141115794	A	G	A	G	0.3129	-0.077557	0.0206	0.0175098	FALSE	FALSE	FALSE	m3p25l	37554766	0.182581	0.0581889	186212	finngen_R10_O15_PRETERM	TRUE	reported	textfile	5	37554868	0.0476	4.91e-11	14288	GCST90274792.csv	TRUE	reported	s7sNXG	2	TRUE	0.00301519	43.2052
rs143757647	T	G	T	G	-0.4821	0.0170101	0.9798	0.98865	FALSE	FALSE	FALSE	m3p25l	37891950	0.817577	0.0737443	186212	finngen_R10_O15_PRETERM	TRUE	reported	textfile	5	37892052	0.0505	1.34e-21	14288	GCST90274792.csv	TRUE	reported	s7sNXG	2	TRUE	0.00633809	91.1236
rs144181640	A	T	A	T	0.3366	-0.114852	0.9898	0.986284	FALSE	TRUE	FALSE	m3p25l	207881609	0.0801198	0.0656299	186212	finngen_R10_O15_PRETERM	TRUE	reported	textfile	2	208746333	0.0697	1.37e-06	13988	GCST90274792.csv	TRUE	reported	s7sNXG	2	TRUE	0.0016645	23.3185
rs147483239	T	C	T	C	-0.2148	0.0844482	0.019	0.0120953	FALSE	FALSE	FALSE	m3p25l	11746022	0.231534	0.0705843	186212	finngen_R10_O15_PRETERM	TRUE	reported	textfile	3	11787496	0.0485	9.47e-06	14726	GCST90274792.csv	TRUE	reported	s7sNXG	2	TRUE	0.00133022	19.6122
rs149421962	A	G	A	G	0.3005	-0.0147241	0.9827	0.997032	FALSE	FALSE	FALSE	m3p25l	36769987	0.918775	0.144388	186212	finngen_R10_O15_PRETERM	TRUE	reported	textfile	5	36770089	0.0532	1.62e-08	12935	GCST90274792.csv	TRUE	reported	s7sNXG	2	TRUE	0.00246053	31.9006
rs150807191	A	G	A	G	-0.1719	0.0265241	0.9717	0.965407	FALSE	FALSE	FALSE	m3p25l	35127605	0.518334	0.0410644	186212	finngen_R10_O15_PRETERM	TRUE	reported	textfile	8	34985123	0.0387	8.92e-06	14725	GCST90274792.csv	TRUE	reported	s7sNXG	2	TRUE	0.00133811	19.7274
rs151011658	T	C	T	C	-0.6316	-0.0210732	0.9847	0.997927	FALSE	FALSE	FALSE	m3p25l	37878988	0.900431	0.168429	186212	finngen_R10_O15_PRETERM	TRUE	reported	textfile	5	37879090	0.062	2.26e-24	11661	GCST90274792.csv	TRUE	reported	s7sNXG	2	TRUE	0.00882099	103.759
rs16945776	A	G	A	G	0.0871	-0.0662649	0.9042	0.938994	FALSE	FALSE	FALSE	m3p25l	12256971	0.0356353	0.0315388	186212	finngen_R10_O15_PRETERM	TRUE	reported	textfile	17	12160288	0.0196	8.84e-06	14731	GCST90274792.csv	TRUE	reported	s7sNXG	2	TRUE	0.00133878	19.7454
rs17353853	A	G	A	G	0.1022	0.0126115	0.9255	0.942919	FALSE	FALSE	FALSE	m3p25l	164965537	0.698861	0.0325999	186212	finngen_R10_O15_PRETERM	TRUE	reported	textfile	2	165822047	0.0229	8.09e-06	14288	GCST90274792.csv	TRUE	reported	s7sNXG	2	TRUE	0.00139205	19.9145
rs192146474	A	C	A	C	0.2687	-0.0716356	0.0167	0.0155089	FALSE	FALSE	FALSE	m3p25l	37013829	0.246907	0.0618671	186212	finngen_R10_O15_PRETERM	TRUE	reported	textfile	5	37013931	0.0559	1.53e-06	14288	GCST90274792.csv	TRUE	reported	s7sNXG	2	TRUE	0.0016145	23.1021
rs1995280	A	G	A	G	-0.0633	0.0087959	0.4488	0.46829	FALSE	FALSE	FALSE	m3p25l	36775735	0.560125	0.0150962	186212	finngen_R10_O15_PRETERM	TRUE	reported	textfile	5	36775837	0.0114	2.81e-08	14730	GCST90274792.csv	TRUE	reported	s7sNXG	2	TRUE	0.00208875	30.8275
rs2093446	C	G	C	G	0.0606	-0.00647374	0.3	0.349554	FALSE	TRUE	FALSE	m3p25l	5230371	0.681773	0.0157879	186212	finngen_R10_O15_PRETERM	TRUE	reported	textfile	9	5230371	0.0129	2.63e-06	14288	GCST90274792.csv	TRUE	reported	s7sNXG	2	TRUE	0.00154214	22.0651
rs2194229	A	T	A	T	-0.1683	0.0169028	0.1296	0.136261	FALSE	TRUE	FALSE	m3p25l	37918737	0.443411	0.0220534	186212	finngen_R10_O15_PRETERM	TRUE	reported	textfile	5	37918839	0.0179	5.34e-21	14288	GCST90274792.csv	TRUE	reported	s7sNXG	2	TRUE	0.00614911	88.3896
rs2455281	T	C	T	C	0.0586	-0.00426351	0.5893	0.629774	FALSE	FALSE	FALSE	m3p25l	36465230	0.78683	0.0157657	186212	finngen_R10_O15_PRETERM	TRUE	reported	textfile	5	36465332	0.0123	1.9e-06	14287	GCST90274792.csv	TRUE	reported	s7sNXG	2	TRUE	0.00158619	22.6947
rs270594	T	C	T	C	-0.0859	0.00173468	0.6948	0.557151	FALSE	FALSE	FALSE	m3p25l	38060586	0.908792	0.0151417	186212	finngen_R10_O15_PRETERM	TRUE	reported	textfile	5	38060688	0.0125	6.33e-12	14718	GCST90274792.csv	TRUE	reported	s7sNXG	2	TRUE	0.00319835	47.218
rs28607025	A	C	A	C	0.1061	-0.00956153	0.0722	0.0803401	FALSE	FALSE	FALSE	m3p25l	38208025	0.732408	0.0279639	186212	finngen_R10_O15_PRETERM	TRUE	reported	textfile	5	38208127	0.0229	3.6e-06	14720	GCST90274792.csv	TRUE	reported	s7sNXG	2	TRUE	0.00145619	21.4635
rs2910712	A	G	A	G	-0.1091	0.0254169	0.4543	0.464689	FALSE	FALSE	FALSE	m3p25l	37809335	0.0938534	0.0151705	186212	finngen_R10_O15_PRETERM	TRUE	reported	textfile	5	37809437	0.0117	1.11e-20	14288	GCST90274792.csv	TRUE	reported	s7sNXG	2	TRUE	0.00604883	86.9395
rs2910749	T	C	T	C	-0.0887	-0.0431692	0.0933	0.120285	FALSE	FALSE	FALSE	m3p25l	37869084	0.0610028	0.0230423	186212	finngen_R10_O15_PRETERM	TRUE	reported	textfile	5	37869186	0.02	9.21e-06	14733	GCST90274792.csv	TRUE	reported	s7sNXG	2	TRUE	0.00133327	19.6666
rs2973099	T	C	T	C	0.093	-0.00537288	0.3692	0.349138	FALSE	FALSE	FALSE	m3p25l	37889443	0.73645	0.0159642	186212	finngen_R10_O15_PRETERM	TRUE	reported	textfile	5	37889545	0.0128	3.71e-13	14288	GCST90274792.csv	TRUE	reported	s7sNXG	2	TRUE	0.00368106	52.7819
rs2973101	A	C	A	C	0.4887	-0.0629211	0.0162	0.0243445	FALSE	FALSE	FALSE	m3p25l	37888100	0.198687	0.0489544	186212	finngen_R10_O15_PRETERM	TRUE	reported	textfile	5	37888202	0.0529	2.51e-20	14288	GCST90274792.csv	TRUE	reported	s7sNXG	2	TRUE	0.00593766	85.3321
rs3096144	C	G	C	G	-0.1464	0.0161707	0.6509	0.690528	FALSE	TRUE	FALSE	m3p25l	37864906	0.322133	0.0163327	186212	finngen_R10_O15_PRETERM	TRUE	reported	textfile	5	37865008	0.0123	1.15e-32	14288	GCST90274792.csv	TRUE	reported	s7sNXG	2	TRUE	0.00981783	141.648
rs35654151	C	G	C	G	-0.0648	-0.00835047	0.2323	0.295314	FALSE	TRUE	FALSE	m3p25l	36358964	0.614203	0.0165656	186212	finngen_R10_O15_PRETERM	TRUE	reported	textfile	5	36359066	0.0146	9.06e-06	14288	GCST90274792.csv	TRUE	reported	s7sNXG	2	TRUE	0.00137681	19.6962
rs35740453	A	G	A	G	-0.0718	-0.00611051	0.7373	0.68363	FALSE	FALSE	FALSE	m3p25l	1587488	0.708494	0.0163436	186212	finngen_R10_O15_PRETERM	TRUE	reported	textfile	17	1490782	0.0154	3.13e-06	13224	GCST90274792.csv	TRUE	reported	s7sNXG	2	TRUE	0.00164109	21.7341
rs56035602	C	G	C	G	0.2601	-0.0495793	0.9391	0.954987	FALSE	TRUE	FALSE	m3p25l	36796756	0.174002	0.0364699	186212	finngen_R10_O15_PRETERM	TRUE	reported	textfile	5	36796858	0.0263	4.61e-23	14288	GCST90274792.csv	TRUE	reported	s7sNXG	2	TRUE	0.00679884	97.7931
rs56104118	C	G	C	G	-0.3118	0.0350222	0.0648	0.0476093	FALSE	TRUE	FALSE	m3p25l	37349678	0.324162	0.0355216	186212	finngen_R10_O15_PRETERM	TRUE	reported	textfile	5	37349780	0.0251	1.98e-35	14288	GCST90274792.csv	TRUE	reported	s7sNXG	2	TRUE	0.0106848	154.292
rs57104839	A	G	A	G	0.0915	-0.0207434	0.903	0.931073	FALSE	FALSE	FALSE	m3p25l	27573222	0.486469	0.0298065	186212	finngen_R10_O15_PRETERM	TRUE	reported	textfile	13	28147359	0.0196	3.04e-06	14736	GCST90274792.csv	TRUE	reported	s7sNXG	2	TRUE	0.00147676	21.7907
rs61227722	A	G	A	G	-0.069	-0.00558908	0.3102	0.225224	FALSE	FALSE	FALSE	m3p25l	37907348	0.75943	0.0182513	186212	finngen_R10_O15_PRETERM	TRUE	reported	textfile	5	37907450	0.0133	2.13e-07	14288	GCST90274792.csv	TRUE	reported	s7sNXG	2	TRUE	0.00188021	26.9113
rs62243355	T	C	T	C	-0.0981	-0.0103307	0.0997	0.109293	FALSE	FALSE	FALSE	m3p25l	36030560	0.670023	0.0242439	186212	finngen_R10_O15_PRETERM	TRUE	reported	textfile	3	36072052	0.0196	5.58e-07	14731	GCST90274792.csv	TRUE	reported	s7sNXG	2	TRUE	0.00169768	25.0476
rs62358889	C	G	C	G	0.1607	0.0193657	0.6836	0.644079	FALSE	TRUE	FALSE	m3p25l	37759310	0.217224	0.0156941	186212	finngen_R10_O15_PRETERM	TRUE	reported	textfile	5	37759412	0.0127	1.07e-36	14288	GCST90274792.csv	TRUE	reported	s7sNXG	2	TRUE	0.0110819	160.09
rs72735004	T	C	T	C	-0.1826	0.0155982	0.9569	0.983083	FALSE	FALSE	FALSE	m3p25l	38069703	0.789734	0.0584954	186212	finngen_R10_O15_PRETERM	TRUE	reported	textfile	5	38069805	0.0298	8.93e-10	14730	GCST90274792.csv	TRUE	reported	s7sNXG	2	TRUE	0.0025425	37.5414
rs72743928	T	C	T	C	0.0871	-0.0076283	0.1091	0.125273	FALSE	FALSE	FALSE	m3p25l	96053371	0.737734	0.0227808	186212	finngen_R10_O15_PRETERM	TRUE	reported	textfile	9	98815653	0.0192	5.72e-06	14288	GCST90274792.csv	TRUE	reported	s7sNXG	2	TRUE	0.00143826	20.5766
rs72747310	T	C	T	C	0.1659	-0.0124738	0.0537	0.0530652	FALSE	FALSE	FALSE	m3p25l	37828172	0.710387	0.0335917	186212	finngen_R10_O15_PRETERM	TRUE	reported	textfile	5	37828274	0.0255	7.72e-11	14726	GCST90274792.csv	TRUE	reported	s7sNXG	2	TRUE	0.00286603	42.3208
rs77124379	T	C	T	C	-0.1117	-0.00375237	0.9259	0.898714	FALSE	FALSE	FALSE	m3p25l	48921983	0.880782	0.0250194	186212	finngen_R10_O15_PRETERM	TRUE	reported	textfile	16	48955894	0.0245	5.14e-06	14288	GCST90274792.csv	TRUE	reported	s7sNXG	2	TRUE	0.00145268	20.7832
rs7718231	A	G	A	G	-0.1063	0.00353876	0.0871	0.110329	FALSE	FALSE	FALSE	m3p25l	37891384	0.881947	0.0238298	186212	finngen_R10_O15_PRETERM	TRUE	reported	textfile	5	37891486	0.0216	8.6e-07	14288	GCST90274792.csv	TRUE	reported	s7sNXG	2	TRUE	0.0016922	24.2158
rs77671113	A	C	A	C	-0.1194	-0.0490737	0.0859	0.0723596	FALSE	FALSE	FALSE	m3p25l	85934651	0.0911906	0.0290522	186212	finngen_R10_O15_PRETERM	TRUE	reported	textfile	10	87694408	0.0208	9.45e-09	14725	GCST90274792.csv	TRUE	reported	s7sNXG	2	TRUE	0.00223283	32.9475
rs77782859	T	C	T	C	-0.3672	0.0211677	0.0105	0.0032948	FALSE	FALSE	FALSE	m3p25l	37913580	0.876049	0.135707	186212	finngen_R10_O15_PRETERM	TRUE	reported	textfile	5	37913682	0.0796	3.97e-06	11389	GCST90274792.csv	TRUE	reported	s7sNXG	2	TRUE	0.00186502	21.2766
rs79953230	T	C	T	C	0.1918	0.10368	0.0254	0.0384383	FALSE	FALSE	FALSE	m3p25l	66719542	0.00583163	0.0376049	186212	finngen_R10_O15_PRETERM	TRUE	reported	textfile	13	67293674	0.042	4.96e-06	14719	GCST90274792.csv	TRUE	reported	s7sNXG	2	TRUE	0.00141483	20.8516
rs9303102	T	G	T	G	0.2096	0.0790642	0.0231	0.00561361	FALSE	FALSE	FALSE	m3p25l	14317973	0.442793	0.103017	186212	finngen_R10_O15_PRETERM	TRUE	reported	textfile	17	14221290	0.0453	3.71e-06	12935	GCST90274792.csv	TRUE	reported	s7sNXG	2	TRUE	0.00165235	21.4052
rs9409461	A	G	A	G	0.0528	0.0188691	0.4811	0.538862	FALSE	FALSE	FALSE	m3p25l	91768707	0.212287	0.0151279	186212	finngen_R10_O15_PRETERM	TRUE	reported	textfile	9	94530989	0.0119	9.12e-06	14288	GCST90274792.csv	TRUE	reported	s7sNXG	2	TRUE	0.00137596	19.684
rs1023146	T	C	T	C	-0.2586	0.0063973	0.0203	0.011866	FALSE	FALSE	FALSE	X3kEBX	33271917	0.929647	0.0724586	186212	finngen_R10_O15_PRETERM	TRUE	reported	textfile	21	34644222	0.0486	1.03e-07	14286	GCST90274797.csv	TRUE	reported	Tj5sjb	2	TRUE	0.00197794	28.3089
rs1046312	A	T	A	T	0.1028	-0.00758582	0.8895	0.891725	FALSE	TRUE	FALSE	X3kEBX	33589659	0.754359	0.0242437	186212	finngen_R10_O15_PRETERM	TRUE	reported	textfile	21	34961965	0.0188	4.55e-08	14286	GCST90274797.csv	TRUE	reported	Tj5sjb	2	TRUE	0.00208858	29.8958
rs111850948	A	G	A	G	-0.0843	0.0400129	0.1348	0.105893	FALSE	FALSE	FALSE	X3kEBX	25700522	0.104184	0.0246248	186212	finngen_R10_O15_PRETERM	TRUE	reported	textfile	7	25740142	0.0181	3.2e-06	14286	GCST90274797.csv	TRUE	reported	Tj5sjb	2	TRUE	0.0015161	21.6889
rs112798338	T	C	T	C	0.1926	-0.0493195	0.026	0.0274032	FALSE	FALSE	FALSE	X3kEBX	228246071	0.29212	0.0468157	186212	finngen_R10_O15_PRETERM	TRUE	reported	textfile	1	228433772	0.0411	2.78e-06	14286	GCST90274797.csv	TRUE	reported	Tj5sjb	2	TRUE	0.0015348	21.9568
rs114288486	T	C	T	C	0.1449	-0.0245954	0.0363	0.0184901	FALSE	FALSE	FALSE	X3kEBX	212623566	0.66336	0.056505	186212	finngen_R10_O15_PRETERM	TRUE	reported	textfile	1	212796908	0.0311	3.17e-06	14730	GCST90274797.csv	TRUE	reported	Tj5sjb	2	TRUE	0.00147155	21.7049
rs115242284	T	C	T	C	-0.1662	-0.0113381	0.027	0.00857822	FALSE	FALSE	FALSE	X3kEBX	182694223	0.891305	0.0829702	186212	finngen_R10_O15_PRETERM	TRUE	reported	textfile	4	183615376	0.0373	8.36e-06	14724	GCST90274797.csv	TRUE	reported	Tj5sjb	2	TRUE	0.00134658	19.8511
rs1153572	T	C	T	C	-0.0548	0.00721069	0.5866	0.564966	FALSE	FALSE	FALSE	X3kEBX	4234119	0.634105	0.0151499	186212	finngen_R10_O15_PRETERM	TRUE	reported	textfile	3	4275803	0.0119	4.12e-06	14286	GCST90274797.csv	TRUE	reported	Tj5sjb	2	TRUE	0.00148222	21.2034
rs116315732	T	C	T	C	0.1988	0.0611497	0.0212	0.0281692	FALSE	FALSE	FALSE	X3kEBX	175765923	0.180108	0.0456198	186212	finngen_R10_O15_PRETERM	TRUE	reported	textfile	2	176630651	0.0402	7.6e-07	14734	GCST90274797.csv	TRUE	reported	Tj5sjb	2	TRUE	0.00165707	24.4524
rs116898411	A	G	A	G	-0.1593	0.0347676	0.96	0.975053	FALSE	FALSE	FALSE	X3kEBX	127855856	0.480743	0.0493082	186212	finngen_R10_O15_PRETERM	TRUE	reported	textfile	8	128868102	0.0349	5.01e-06	14286	GCST90274797.csv	TRUE	reported	Tj5sjb	2	TRUE	0.00145625	20.8315
rs117092856	A	G	A	G	-0.3461	0.0901819	0.0088	0.00466231	FALSE	FALSE	FALSE	X3kEBX	149977500	0.428822	0.11398	186212	finngen_R10_O15_PRETERM	TRUE	reported	textfile	6	150298636	0.0783	9.86e-06	13420	GCST90274797.csv	TRUE	reported	Tj5sjb	2	TRUE	0.00145377	19.5351
rs117255835	A	G	A	G	0.1744	-0.112635	0.0261	0.0207045	FALSE	FALSE	FALSE	X3kEBX	34280507	0.0341177	0.0531627	186212	finngen_R10_O15_PRETERM	TRUE	reported	textfile	21	35652807	0.0391	8.18e-06	14724	GCST90274797.csv	TRUE	reported	Tj5sjb	2	TRUE	0.00134936	19.8921
rs11731108	C	G	C	G	-0.0592	0.0123344	0.7134	0.784785	FALSE	TRUE	FALSE	X3kEBX	184219250	0.502459	0.0183923	186212	finngen_R10_O15_PRETERM	TRUE	reported	textfile	4	185140403	0.0132	7.3e-06	14286	GCST90274797.csv	TRUE	reported	Tj5sjb	2	TRUE	0.00140596	20.1111
rs117883662	C	G	C	G	-0.4295	0.0457481	0.9904	0.970588	FALSE	TRUE	FALSE	X3kEBX	49049794	0.300889	0.0442212	186212	finngen_R10_O15_PRETERM	TRUE	reported	textfile	19	49553051	0.0907	2.19e-06	8938	GCST90274797.csv	TRUE	reported	Tj5sjb	2	TRUE	0.00250255	22.4189
rs117884289	T	C	T	C	-0.2814	0.117132	0.9882	0.991314	FALSE	FALSE	FALSE	X3kEBX	33364904	0.150148	0.0813979	186212	finngen_R10_O15_PRETERM	TRUE	reported	textfile	21	34737210	0.0626	6.95e-06	13420	GCST90274797.csv	TRUE	reported	Tj5sjb	2	TRUE	0.00150347	20.2039
rs12626736	A	G	A	G	0.2237	0.00487245	0.0998	0.120753	FALSE	FALSE	FALSE	X3kEBX	33368064	0.832884	0.0230917	186212	finngen_R10_O15_PRETERM	TRUE	reported	textfile	21	34740370	0.0212	4.98e-26	14286	GCST90274797.csv	TRUE	reported	Tj5sjb	2	TRUE	0.00773353	111.327
rs12738267	A	C	A	C	-0.0581	0.0132256	0.3554	0.294745	FALSE	FALSE	FALSE	X3kEBX	216559020	0.424633	0.016565	186212	finngen_R10_O15_PRETERM	TRUE	reported	textfile	1	216732362	0.0125	3.35e-06	14286	GCST90274797.csv	TRUE	reported	Tj5sjb	2	TRUE	0.00150996	21.6009
rs13048059	T	C	T	C	0.1917	-0.0355555	0.0385	0.0300934	FALSE	FALSE	FALSE	X3kEBX	33319613	0.41689	0.0437967	186212	finngen_R10_O15_PRETERM	TRUE	reported	textfile	21	34691918	0.0302	2.19e-10	14734	GCST90274797.csv	TRUE	reported	Tj5sjb	2	TRUE	0.00272724	40.2876
rs13050680	A	T	A	T	0.1696	-0.0234887	0.9225	0.947685	FALSE	TRUE	FALSE	X3kEBX	33382095	0.493143	0.0342742	186212	finngen_R10_O15_PRETERM	TRUE	reported	textfile	21	34754401	0.0236	6.65e-13	14286	GCST90274797.csv	TRUE	reported	Tj5sjb	2	TRUE	0.00360205	51.6377
rs13052015	T	C	T	C	-0.0918	0.000588526	0.695	0.640833	FALSE	FALSE	FALSE	X3kEBX	33471486	0.970072	0.0156864	186212	finngen_R10_O15_PRETERM	TRUE	reported	textfile	21	34843793	0.0127	4.89e-13	14285	GCST90274797.csv	TRUE	reported	Tj5sjb	2	TRUE	0.00364428	52.2417
rs13052056	A	C	A	C	0.0803	-0.00883192	0.1753	0.140526	FALSE	FALSE	FALSE	X3kEBX	33195485	0.682842	0.0216157	186212	finngen_R10_O15_PRETERM	TRUE	reported	textfile	21	34567790	0.0161	6.11e-07	14286	GCST90274797.csv	TRUE	reported	Tj5sjb	2	TRUE	0.00173825	24.8724
rs142421172	A	G	A	G	0.208	-0.0249341	0.0438	0.0661313	FALSE	FALSE	FALSE	X3kEBX	179712952	0.414268	0.0305413	186212	finngen_R10_O15_PRETERM	TRUE	reported	textfile	1	179682087	0.031	1.95e-11	12840	GCST90274797.csv	TRUE	reported	Tj5sjb	2	TRUE	0.00349396	45.0128
rs143562043	T	C	T	C	-0.173	0.0478573	0.0373	0.0211993	FALSE	FALSE	FALSE	X3kEBX	33368090	0.364448	0.0527689	186212	finngen_R10_O15_PRETERM	TRUE	reported	textfile	21	34740396	0.0338	3.08e-07	14718	GCST90274797.csv	TRUE	reported	Tj5sjb	2	TRUE	0.0017768	26.1939
rs144902797	A	G	A	G	-0.252	0.0218963	0.9821	0.977189	FALSE	FALSE	FALSE	X3kEBX	33195748	0.666537	0.0508146	186212	finngen_R10_O15_PRETERM	TRUE	reported	textfile	21	34568053	0.053	1.99e-06	13385	GCST90274797.csv	TRUE	reported	Tj5sjb	2	TRUE	0.00168616	22.604
rs145144288	T	G	T	G	-0.3019	-0.0212488	0.9879	0.952194	FALSE	FALSE	FALSE	X3kEBX	119847375	0.543703	0.0349935	186212	finngen_R10_O15_PRETERM	TRUE	reported	textfile	10	121606887	0.0671	6.82e-06	14286	GCST90274797.csv	TRUE	reported	Tj5sjb	2	TRUE	0.001415	20.2405
rs149156511	A	G	A	G	0.2066	-0.0242033	0.0323	0.0253065	FALSE	FALSE	FALSE	X3kEBX	40809273	0.616728	0.048359	186212	finngen_R10_O15_PRETERM	TRUE	reported	textfile	20	39437913	0.0444	3.27e-06	14286	GCST90274797.csv	TRUE	reported	Tj5sjb	2	TRUE	0.0015133	21.6488
rs1605333	C	G	C	G	-0.0601	0.0156363	0.6484	0.621145	FALSE	TRUE	FALSE	X3kEBX	57994449	0.314403	0.0155426	186212	finngen_R10_O15_PRETERM	TRUE	reported	textfile	12	58388232	0.0124	1.25e-06	13237	GCST90274797.csv	TRUE	reported	Tj5sjb	2	TRUE	0.00177152	23.4877
rs17879705	T	C	T	C	-0.2897	0.114124	0.0349	0.0151096	FALSE	FALSE	FALSE	X3kEBX	33430303	0.0613903	0.0610067	186212	finngen_R10_O15_PRETERM	TRUE	reported	textfile	21	34802610	0.0334	4.18e-18	14734	GCST90274797.csv	TRUE	reported	Tj5sjb	2	TRUE	0.00508009	75.222
rs191348317	T	C	T	C	0.2785	0.014606	0.9755	0.965963	FALSE	FALSE	FALSE	X3kEBX	33325414	0.724927	0.0415082	186212	finngen_R10_O15_PRETERM	TRUE	reported	textfile	21	34697719	0.0487	1.07e-08	14286	GCST90274797.csv	TRUE	reported	Tj5sjb	2	TRUE	0.00228396	32.6988
rs192325200	A	G	A	G	-0.2327	-0.0788361	0.9827	0.990541	FALSE	FALSE	FALSE	X3kEBX	69717422	0.315709	0.0785756	186212	finngen_R10_O15_PRETERM	TRUE	reported	textfile	10	71477178	0.0505	4.07e-06	13867	GCST90274797.csv	TRUE	reported	Tj5sjb	2	TRUE	0.00152884	21.2299
rs1976172	C	G	C	G	-0.0533	-0.00133926	0.3521	0.378661	FALSE	TRUE	FALSE	X3kEBX	1218798	0.931158	0.0155028	186212	finngen_R10_O15_PRETERM	TRUE	reported	textfile	3	1260482	0.0118	6.27e-06	14723	GCST90274797.csv	TRUE	reported	Tj5sjb	2	TRUE	0.00138386	20.4001
rs2248412	A	G	A	G	0.187	-0.00882386	0.8405	0.875817	FALSE	FALSE	FALSE	X3kEBX	33233226	0.700214	0.0229172	186212	finngen_R10_O15_PRETERM	TRUE	reported	textfile	21	34605531	0.0156	4.15e-33	14732	GCST90274797.csv	TRUE	reported	Tj5sjb	2	TRUE	0.00965955	143.673
rs2515716	A	G	A	G	-0.1698	0.0201235	0.5672	0.623025	FALSE	FALSE	FALSE	X3kEBX	33277501	0.199346	0.0156796	186212	finngen_R10_O15_PRETERM	TRUE	reported	textfile	21	34649806	0.0125	4.98e-42	14286	GCST90274797.csv	TRUE	reported	Tj5sjb	2	TRUE	0.0127518	184.499
rs2834271	A	G	A	G	-0.1948	-0.0158589	0.9634	0.977667	FALSE	FALSE	FALSE	X3kEBX	33832116	0.757267	0.0513114	186212	finngen_R10_O15_PRETERM	TRUE	reported	textfile	21	35204420	0.0327	2.57e-09	14286	GCST90274797.csv	TRUE	reported	Tj5sjb	2	TRUE	0.00247796	35.4831
rs28385659	T	G	T	G	0.1321	-0.0193713	0.9162	0.941096	FALSE	FALSE	FALSE	X3kEBX	33281591	0.54978	0.0323885	186212	finngen_R10_O15_PRETERM	TRUE	reported	textfile	21	34653896	0.0234	1.65e-08	14286	GCST90274797.csv	TRUE	reported	Tj5sjb	2	TRUE	0.00222585	31.8649
rs34361138	A	G	A	G	0.0532	-0.0131333	0.5488	0.474535	FALSE	FALSE	FALSE	X3kEBX	41206420	0.38688	0.0151779	186212	finngen_R10_O15_PRETERM	TRUE	reported	textfile	6	41174158	0.0113	2.5e-06	14732	GCST90274797.csv	TRUE	reported	Tj5sjb	2	TRUE	0.00150228	22.1619
rs4666923	T	C	T	C	0.0612	-0.012536	0.6769	0.693608	FALSE	FALSE	FALSE	X3kEBX	183587650	0.44301	0.0163417	186212	finngen_R10_O15_PRETERM	TRUE	reported	textfile	2	184452378	0.0137	7.93e-06	12404	GCST90274797.csv	TRUE	reported	Tj5sjb	2	TRUE	0.00160621	19.9522
rs4686528	A	G	A	G	-0.1435	0.0412685	0.9488	0.96704	FALSE	FALSE	FALSE	X3kEBX	189768234	0.340858	0.0433278	186212	finngen_R10_O15_PRETERM	TRUE	reported	textfile	3	189486023	0.0317	5.99e-06	14286	GCST90274797.csv	TRUE	reported	Tj5sjb	2	TRUE	0.00143236	20.4892
rs4817555	A	G	A	G	0.0766	-0.0171329	0.1755	0.250707	FALSE	FALSE	FALSE	X3kEBX	33253819	0.324701	0.0173965	186212	finngen_R10_O15_PRETERM	TRUE	reported	textfile	21	34626124	0.0167	4.5e-06	14286	GCST90274797.csv	TRUE	reported	Tj5sjb	2	TRUE	0.00147053	21.036
rs549848326	A	T	A	T	0.3063	-0.00419036	0.9883	0.989714	FALSE	TRUE	FALSE	X3kEBX	33270198	0.956542	0.0768959	186212	finngen_R10_O15_PRETERM	TRUE	reported	textfile	21	34642503	0.0659	3.35e-06	13642	GCST90274797.csv	TRUE	reported	Tj5sjb	2	TRUE	0.00158109	21.6003
rs55780441	T	C	T	C	0.1783	-0.0283052	0.9674	0.920674	FALSE	FALSE	FALSE	X3kEBX	13115226	0.308143	0.0277739	186212	finngen_R10_O15_PRETERM	TRUE	reported	textfile	16	13209083	0.0348	3e-07	14734	GCST90274797.csv	TRUE	reported	Tj5sjb	2	TRUE	0.00177849	26.2473
rs58886971	A	G	A	G	-0.2104	0.0252386	0.1297	0.0904474	FALSE	FALSE	FALSE	X3kEBX	33306637	0.339085	0.0264009	186212	finngen_R10_O15_PRETERM	TRUE	reported	textfile	21	34678942	0.0176	6.15e-33	14286	GCST90274797.csv	TRUE	reported	Tj5sjb	2	TRUE	0.0099045	142.891
rs61481573	A	G	A	G	-0.2075	-0.0218219	0.0403	0.0484814	FALSE	FALSE	FALSE	X3kEBX	33376275	0.535149	0.0351872	186212	finngen_R10_O15_PRETERM	TRUE	reported	textfile	21	34748581	0.0307	1.39e-11	14725	GCST90274797.csv	TRUE	reported	Tj5sjb	2	TRUE	0.00309285	45.6773
rs62228039	A	G	A	G	0.1577	-0.00238297	0.7837	0.741299	FALSE	FALSE	FALSE	X3kEBX	33323987	0.889731	0.0171877	186212	finngen_R10_O15_PRETERM	TRUE	reported	textfile	21	34696292	0.0144	6.54e-28	14281	GCST90274797.csv	TRUE	reported	Tj5sjb	2	TRUE	0.00832814	119.916
rs6517157	T	C	T	C	0.1509	0.0262096	0.9258	0.948982	FALSE	FALSE	FALSE	X3kEBX	33262503	0.450356	0.034723	186212	finngen_R10_O15_PRETERM	TRUE	reported	textfile	21	34634808	0.0251	1.83e-09	14286	GCST90274797.csv	TRUE	reported	Tj5sjb	2	TRUE	0.00252361	36.1385
rs6584485	T	C	T	C	0.0743	-0.00780927	0.8362	0.928038	FALSE	FALSE	FALSE	X3kEBX	102177487	0.791241	0.0295023	186212	finngen_R10_O15_PRETERM	TRUE	reported	textfile	10	103937244	0.0161	3.93e-06	14286	GCST90274797.csv	TRUE	reported	Tj5sjb	2	TRUE	0.00148857	21.2944
rs7282876	T	C	T	C	0.0954	-0.00352632	0.4764	0.445514	FALSE	FALSE	FALSE	X3kEBX	33378032	0.815968	0.0151517	186212	finngen_R10_O15_PRETERM	TRUE	reported	textfile	21	34750338	0.0118	6.23e-16	14286	GCST90274797.csv	TRUE	reported	Tj5sjb	2	TRUE	0.00455449	65.354
rs73191813	A	C	A	C	0.2371	0.0332458	0.024	0.0142059	FALSE	FALSE	FALSE	X3kEBX	33286479	0.605922	0.0644421	186212	finngen_R10_O15_PRETERM	TRUE	reported	textfile	21	34658784	0.0393	1.61e-09	14733	GCST90274797.csv	TRUE	reported	Tj5sjb	2	TRUE	0.00246442	36.3931
rs75710908	A	G	A	G	0.1586	0.093791	0.9665	0.95379	FALSE	FALSE	FALSE	X3kEBX	33137778	0.0101414	0.0364808	186212	finngen_R10_O15_PRETERM	TRUE	reported	textfile	21	34510084	0.0341	3.3e-06	14708	GCST90274797.csv	TRUE	reported	Tj5sjb	2	TRUE	0.00146861	21.6291
rs7574167	A	G	A	G	0.0637	-0.0364248	0.2684	0.261267	FALSE	FALSE	FALSE	X3kEBX	42923784	0.033773	0.0171591	186212	finngen_R10_O15_PRETERM	TRUE	reported	textfile	2	43150924	0.0135	2.38e-06	12832	GCST90274797.csv	TRUE	reported	Tj5sjb	2	TRUE	0.00173206	22.2609
rs77270975	T	G	T	G	0.1264	-0.00605054	0.9192	0.921804	FALSE	FALSE	FALSE	X3kEBX	33324006	0.829312	0.0280659	186212	finngen_R10_O15_PRETERM	TRUE	reported	textfile	21	34696311	0.0241	1.56e-07	12404	GCST90274797.csv	TRUE	reported	Tj5sjb	2	TRUE	0.00221277	27.5036
rs7815666	T	C	T	C	0.0512	0.00274917	0.5351	0.55543	FALSE	FALSE	FALSE	X3kEBX	18416695	0.856319	0.0151836	186212	finngen_R10_O15_PRETERM	TRUE	reported	textfile	8	18274205	0.0113	5.87e-06	14732	GCST90274797.csv	TRUE	reported	Tj5sjb	2	TRUE	0.00139161	20.5269
rs7855466	T	C	T	C	0.0861	0.0148551	0.1723	0.231575	FALSE	FALSE	FALSE	X3kEBX	133245916	0.407153	0.0179212	186212	finngen_R10_O15_PRETERM	TRUE	reported	textfile	9	136121303	0.0169	3.49e-07	11783	GCST90274797.csv	TRUE	reported	Tj5sjb	2	TRUE	0.00219797	25.9513
rs79090352	T	G	T	G	-0.2905	-0.0466041	0.0227	0.008721	FALSE	FALSE	FALSE	X3kEBX	33270170	0.564755	0.0809389	186212	finngen_R10_O15_PRETERM	TRUE	reported	textfile	21	34642475	0.0517	1.92e-08	13799	GCST90274797.csv	TRUE	reported	Tj5sjb	2	TRUE	0.00228282	31.5681
rs79347769	A	C	A	C	-0.2237	-0.0282781	0.0243	0.0106534	FALSE	FALSE	FALSE	X3kEBX	33346609	0.700232	0.0734483	186212	finngen_R10_O15_PRETERM	TRUE	reported	textfile	21	34718915	0.0405	3.32e-08	14734	GCST90274797.csv	TRUE	reported	Tj5sjb	2	TRUE	0.00206635	30.5044
rs79457110	A	G	A	G	0.1777	0.00173307	0.0433	0.052751	FALSE	FALSE	FALSE	X3kEBX	33835415	0.958901	0.0336302	186212	finngen_R10_O15_PRETERM	TRUE	reported	textfile	21	35207719	0.0297	2.19e-09	14733	GCST90274797.csv	TRUE	reported	Tj5sjb	2	TRUE	0.00242391	35.7934
rs8128359	A	G	A	G	-0.1964	-0.0306209	0.026	0.0146906	FALSE	FALSE	FALSE	X3kEBX	33738142	0.631103	0.0637702	186212	finngen_R10_O15_PRETERM	TRUE	reported	textfile	21	35110447	0.0387	3.88e-07	14728	GCST90274797.csv	TRUE	reported	Tj5sjb	2	TRUE	0.00174566	25.7515
rs8178484	T	C	T	C	-0.426	0.0106635	0.5452	0.52524	FALSE	FALSE	FALSE	X3kEBX	33278948	0.480382	0.0151107	186212	finngen_R10_O15_PRETERM	TRUE	reported	textfile	21	34651253	0.0117	1e-200	14286	GCST90274797.csv	TRUE	reported	Tj5sjb	2	TRUE	0.0849175	1325.52
rs8178497	T	C	T	C	0.33	-0.00592753	0.0303	0.023513	FALSE	FALSE	FALSE	X3kEBX	33281645	0.906296	0.0503566	186212	finngen_R10_O15_PRETERM	TRUE	reported	textfile	21	34653950	0.0377	2.07e-18	14286	GCST90274797.csv	TRUE	reported	Tj5sjb	2	TRUE	0.00533472	76.6098
rs8178500	A	G	A	G	-0.2291	-0.0151071	0.1129	0.0991581	FALSE	FALSE	FALSE	X3kEBX	33282430	0.552177	0.0254113	186212	finngen_R10_O15_PRETERM	TRUE	reported	textfile	21	34654735	0.021	1.04e-27	14286	GCST90274797.csv	TRUE	reported	Tj5sjb	2	TRUE	0.00826224	119.001
rs8178531	A	G	A	G	0.3283	0.00129352	0.0293	0.0088132	FALSE	FALSE	FALSE	X3kEBX	33289149	0.987462	0.0823114	186212	finngen_R10_O15_PRETERM	TRUE	reported	textfile	21	34661454	0.0356	2.92e-20	14733	GCST90274797.csv	TRUE	reported	Tj5sjb	2	TRUE	0.00573919	85.0321
rs8178561	A	G	A	G	0.2751	-0.0318501	0.0563	0.0485545	FALSE	FALSE	FALSE	X3kEBX	33296492	0.362516	0.0349777	186212	finngen_R10_O15_PRETERM	TRUE	reported	textfile	21	34668797	0.0249	2.24e-28	14734	GCST90274797.csv	TRUE	reported	Tj5sjb	2	TRUE	0.00821635	122.046
rs9685374	A	G	A	G	-0.0618	0.0187418	0.2721	0.300164	FALSE	FALSE	FALSE	X3kEBX	118830106	0.253886	0.0164263	186212	finngen_R10_O15_PRETERM	TRUE	reported	textfile	4	119751261	0.0134	3.99e-06	14286	GCST90274797.csv	TRUE	reported	Tj5sjb	2	TRUE	0.00148666	21.267
rs1004308	T	C	T	C	0.0727	0.0139875	0.1931	0.149073	FALSE	FALSE	FALSE	SSja1q	122214995	0.509713	0.0212162	186212	finngen_R10_O15_PRETERM	TRUE	reported	textfile	9	124977274	0.0162	7.2e-06	11783	GCST90274800.csv	TRUE	reported	UQpxmD	2	TRUE	0.00170624	20.1356
rs10795688	T	C	T	C	0.0927	0.00482384	0.2005	0.219352	FALSE	FALSE	FALSE	SSja1q	5941799	0.791223	0.0182223	186212	finngen_R10_O15_PRETERM	TRUE	reported	textfile	10	5983762	0.0185	5.42e-07	11344	GCST90274800.csv	TRUE	reported	UQpxmD	2	TRUE	0.00220846	25.1038
rs10905283	T	C	T	C	0.0801	0.0469864	0.3439	0.374135	FALSE	FALSE	FALSE	SSja1q	5842727	0.00247036	0.0155227	186212	finngen_R10_O15_PRETERM	TRUE	reported	textfile	10	5884690	0.0146	4.1e-08	11343	GCST90274800.csv	TRUE	reported	UQpxmD	2	TRUE	0.00264655	30.0942
rs11256036	T	C	T	C	0.4366	0.130939	0.0163	0.00459427	FALSE	FALSE	FALSE	SSja1q	5940194	0.261506	0.116614	186212	finngen_R10_O15_PRETERM	TRUE	reported	textfile	10	5982157	0.061	8.22e-13	10470	GCST90274800.csv	TRUE	reported	UQpxmD	2	TRUE	0.00486902	51.2183
rs11256053	A	C	A	C	-0.103	0.00599497	0.6745	0.671768	FALSE	FALSE	FALSE	SSja1q	5944890	0.713549	0.0163309	186212	finngen_R10_O15_PRETERM	TRUE	reported	textfile	10	5986853	0.0161	1.58e-10	11344	GCST90274800.csv	TRUE	reported	UQpxmD	2	TRUE	0.00359495	40.921
rs11257090	A	G	A	G	-0.08	-0.0189013	0.5626	0.615291	FALSE	FALSE	FALSE	SSja1q	6178762	0.230232	0.0157543	186212	finngen_R10_O15_PRETERM	TRUE	reported	textfile	10	6220725	0.0145	3.44e-08	11344	GCST90274800.csv	TRUE	reported	UQpxmD	2	TRUE	0.00267617	30.4346
rs11553630	T	C	T	C	0.278	0.120179	0.0407	0.0249202	FALSE	FALSE	FALSE	SSja1q	5917639	0.0141609	0.0489894	186212	finngen_R10_O15_PRETERM	TRUE	reported	textfile	10	5959602	0.0329	2.92e-17	11792	GCST90274800.csv	TRUE	reported	UQpxmD	2	TRUE	0.0060185	71.3878
rs117130655	A	G	A	G	0.223	-0.0228458	0.9714	0.98368	FALSE	FALSE	FALSE	SSja1q	5715526	0.709674	0.0613651	186212	finngen_R10_O15_PRETERM	TRUE	reported	textfile	10	5757489	0.0423	1.35e-07	11281	GCST90274800.csv	TRUE	reported	UQpxmD	2	TRUE	0.00245761	27.7877
rs117428573	A	C	A	C	-0.3132	-0.0135189	0.0119	0.0146544	FALSE	FALSE	FALSE	SSja1q	27839464	0.828727	0.0624909	186212	finngen_R10_O15_PRETERM	TRUE	reported	textfile	8	27696981	0.0684	4.67e-06	10857	GCST90274800.csv	TRUE	reported	UQpxmD	2	TRUE	0.00192745	20.9629
rs117484888	A	G	A	G	0.3794	-0.330305	0.0158	0.00214833	FALSE	FALSE	FALSE	SSja1q	13931456	0.0599777	0.175604	186212	finngen_R10_O15_PRETERM	TRUE	reported	textfile	21	15303777	0.0799	2.05e-06	7423	GCST90274800.csv	TRUE	reported	UQpxmD	2	TRUE	0.00302834	22.5416
rs12219947	A	G	A	G	-0.0733	0.0341679	0.3338	0.279267	FALSE	FALSE	FALSE	SSja1q	5993494	0.0436194	0.0169338	186212	finngen_R10_O15_PRETERM	TRUE	reported	textfile	10	6035457	0.0143	2.96e-07	11344	GCST90274800.csv	TRUE	reported	UQpxmD	2	TRUE	0.00231081	26.27
rs12244238	A	G	A	G	0.0627	0.0033608	0.5969	0.627591	FALSE	FALSE	FALSE	SSja1q	6041276	0.829397	0.0155971	186212	finngen_R10_O15_PRETERM	TRUE	reported	textfile	10	6083239	0.0127	7.93e-07	11782	GCST90274800.csv	TRUE	reported	UQpxmD	2	TRUE	0.00206448	24.3699
rs12247660	A	G	A	G	-0.1969	0.0129034	0.1092	0.0737466	FALSE	FALSE	FALSE	SSja1q	5957534	0.657369	0.0290912	186212	finngen_R10_O15_PRETERM	TRUE	reported	textfile	10	5999497	0.0201	1.17e-22	11779	GCST90274800.csv	TRUE	reported	UQpxmD	2	TRUE	0.00808104	95.9457
rs12302980	A	G	A	G	0.063	-0.00575169	0.4205	0.38625	FALSE	FALSE	FALSE	SSja1q	110922486	0.710608	0.0155015	186212	finngen_R10_O15_PRETERM	TRUE	reported	textfile	12	111360290	0.0138	4.99e-06	11344	GCST90274800.csv	TRUE	reported	UQpxmD	2	TRUE	0.00183383	20.8375
rs12570881	A	T	A	T	-0.0867	-0.0359929	0.8028	0.820709	FALSE	TRUE	FALSE	SSja1q	5773231	0.0691114	0.0198014	186212	finngen_R10_O15_PRETERM	TRUE	reported	textfile	10	5815194	0.0174	6.27e-07	11344	GCST90274800.csv	TRUE	reported	UQpxmD	2	TRUE	0.00218386	24.8235
rs140982443	T	C	T	C	0.1794	-0.00282466	0.963	0.954101	FALSE	FALSE	FALSE	SSja1q	14773830	0.938055	0.0363466	186212	finngen_R10_O15_PRETERM	TRUE	reported	textfile	19	14884642	0.0395	5.58e-06	9906	GCST90274800.csv	TRUE	reported	UQpxmD	2	TRUE	0.00207802	20.6235
rs142180961	T	C	T	C	0.2488	-0.0140924	0.0166	0.0256218	FALSE	FALSE	FALSE	SSja1q	37661698	0.76768	0.0477043	186212	finngen_R10_O15_PRETERM	TRUE	reported	textfile	12	38055500	0.0553	6.82e-06	10724	GCST90274800.csv	TRUE	reported	UQpxmD	2	TRUE	0.00188397	20.2381
rs145793996	A	G	A	G	-0.2278	0.0264844	0.9801	0.968321	FALSE	FALSE	FALSE	SSja1q	37572544	0.536739	0.0428723	186212	finngen_R10_O15_PRETERM	TRUE	reported	textfile	11	37594094	0.0492	3.66e-06	11779	GCST90274800.csv	TRUE	reported	UQpxmD	2	TRUE	0.00181668	21.434
rs17129907	A	G	A	G	-0.1381	0.0227053	0.9503	0.977368	FALSE	FALSE	FALSE	SSja1q	97176987	0.659455	0.0515247	186212	finngen_R10_O15_PRETERM	TRUE	reported	textfile	11	97047987	0.0303	5.17e-06	11790	GCST90274800.csv	TRUE	reported	UQpxmD	2	TRUE	0.00175883	20.7696
rs17635883	A	G	A	G	0.0937	-0.0134049	0.122	0.203426	FALSE	FALSE	FALSE	SSja1q	51342013	0.473446	0.0186989	186212	finngen_R10_O15_PRETERM	TRUE	reported	textfile	7	51409710	0.0211	8.96e-06	11344	GCST90274800.csv	TRUE	reported	UQpxmD	2	TRUE	0.00173538	19.7169
rs192538756	A	T	A	T	0.1159	-0.0361409	0.8743	0.857767	FALSE	TRUE	FALSE	SSja1q	2648748	0.100725	0.022019	186212	finngen_R10_O15_PRETERM	TRUE	reported	textfile	20	2629394	0.0241	1.52e-06	9461	GCST90274800.csv	TRUE	reported	UQpxmD	2	TRUE	0.00243857	23.1228
rs2228059	T	G	T	G	0.3692	0.0104561	0.5146	0.534554	FALSE	FALSE	FALSE	SSja1q	5960405	0.489687	0.015136	186212	finngen_R10_O15_PRETERM	TRUE	reported	textfile	10	6002368	0.0127	8.39e-186	11344	GCST90274800.csv	TRUE	reported	UQpxmD	2	TRUE	0.0693336	844.966
rs2296139	T	C	T	C	-0.0987	-0.0246263	0.1326	0.107914	FALSE	FALSE	FALSE	SSja1q	5966209	0.311417	0.0243282	186212	finngen_R10_O15_PRETERM	TRUE	reported	textfile	10	6008172	0.0187	1.31e-07	11789	GCST90274800.csv	TRUE	reported	UQpxmD	2	TRUE	0.00235749	27.8533
rs2836464	A	G	A	G	0.0796	0.000927909	0.8384	0.858916	FALSE	FALSE	FALSE	SSja1q	38524668	0.965898	0.0217036	186212	finngen_R10_O15_PRETERM	TRUE	reported	textfile	21	39896592	0.0169	2.48e-06	11791	GCST90274800.csv	TRUE	reported	UQpxmD	2	TRUE	0.00187796	22.1809
rs2892073	T	C	T	C	0.0721	-0.0130749	0.7334	0.718619	FALSE	FALSE	FALSE	SSja1q	5670888	0.43419	0.0167189	186212	finngen_R10_O15_PRETERM	TRUE	reported	textfile	10	5712851	0.015	1.53e-06	11344	GCST90274800.csv	TRUE	reported	UQpxmD	2	TRUE	0.00203254	23.1
rs36055263	A	G	A	G	0.256	0.00382967	0.5818	0.670649	FALSE	FALSE	FALSE	SSja1q	5977007	0.813645	0.0162463	186212	finngen_R10_O15_PRETERM	TRUE	reported	textfile	10	6018970	0.0133	1.46e-82	11344	GCST90274800.csv	TRUE	reported	UQpxmD	2	TRUE	0.0316267	370.425
rs41293967	C	G	C	G	0.3809	0.161543	0.0141	0.00524792	FALSE	TRUE	FALSE	SSja1q	5945363	0.128134	0.106173	186212	finngen_R10_O15_PRETERM	TRUE	reported	textfile	10	5987326	0.0731	1.88e-07	9983	GCST90274800.csv	TRUE	reported	UQpxmD	2	TRUE	0.00271236	27.1456
rs41294155	T	C	T	C	-0.2937	0.0317867	0.0284	0.0213916	FALSE	FALSE	FALSE	SSja1q	5960907	0.542109	0.0521413	186212	finngen_R10_O15_PRETERM	TRUE	reported	textfile	10	6002870	0.0395	1.04e-13	11790	GCST90274800.csv	TRUE	reported	UQpxmD	2	TRUE	0.00466733	55.2764
rs41294573	T	C	T	C	-0.2837	-0.0332359	0.0582	0.0253609	FALSE	FALSE	FALSE	SSja1q	5983272	0.488123	0.0479389	186212	finngen_R10_O15_PRETERM	TRUE	reported	textfile	10	6025235	0.0299	2.35e-21	11344	GCST90274800.csv	TRUE	reported	UQpxmD	2	TRUE	0.00787367	90.0119
rs41294643	A	G	A	G	-0.3203	0.0199535	0.0479	0.0886505	FALSE	FALSE	FALSE	SSja1q	5999806	0.454996	0.0267075	186212	finngen_R10_O15_PRETERM	TRUE	reported	textfile	10	6041769	0.0322	2.59e-23	11344	GCST90274800.csv	TRUE	reported	UQpxmD	2	TRUE	0.00864698	98.9294
rs41294657	T	G	T	G	-0.2163	0.00440678	0.9183	0.901166	FALSE	FALSE	FALSE	SSja1q	6006097	0.860617	0.0250971	186212	finngen_R10_O15_PRETERM	TRUE	reported	textfile	10	6048060	0.025	5.06e-18	11344	GCST90274800.csv	TRUE	reported	UQpxmD	2	TRUE	0.00655557	74.8439
rs41295263	A	C	A	C	-0.5407	-0.136772	0.9864	0.987831	FALSE	FALSE	FALSE	SSja1q	5943573	0.0549591	0.0712652	186212	finngen_R10_O15_PRETERM	TRUE	reported	textfile	10	5985536	0.0725	8.79e-14	9848	GCST90274800.csv	TRUE	reported	UQpxmD	2	TRUE	0.0056162	55.6094
rs41295265	A	G	A	G	0.1718	0.00936434	0.9495	0.926941	FALSE	FALSE	FALSE	SSja1q	5943784	0.74963	0.0293435	186212	finngen_R10_O15_PRETERM	TRUE	reported	textfile	10	5985747	0.0293	4.53e-09	11776	GCST90274800.csv	TRUE	reported	UQpxmD	2	TRUE	0.00291103	34.3746
rs4291580	T	C	T	C	-0.1523	-0.067318	0.8961	0.916361	FALSE	FALSE	FALSE	SSja1q	6130348	0.0139207	0.0273728	186212	finngen_R10_O15_PRETERM	TRUE	reported	textfile	10	6172311	0.0206	1.43e-13	11789	GCST90274800.csv	TRUE	reported	UQpxmD	2	TRUE	0.00461508	54.6502
rs4459616	T	C	T	C	0.14	0.00388484	0.0658	0.0514404	FALSE	FALSE	FALSE	SSja1q	12175380	0.909679	0.0342447	186212	finngen_R10_O15_PRETERM	TRUE	reported	textfile	18	12175379	0.0294	1.92e-06	9899	GCST90274800.csv	TRUE	reported	UQpxmD	2	TRUE	0.00228547	22.6712
rs4772056	C	G	C	G	0.0894	0.0312069	0.8608	0.87129	FALSE	TRUE	FALSE	SSja1q	98241064	0.166094	0.0225343	186212	finngen_R10_O15_PRETERM	TRUE	reported	textfile	13	98893318	0.0197	5.68e-06	11344	GCST90274800.csv	TRUE	reported	UQpxmD	2	TRUE	0.00181213	20.5905
rs62144964	A	G	A	G	0.0852	0.0341304	0.1223	0.109009	FALSE	FALSE	FALSE	SSja1q	31429895	0.156759	0.0241024	186212	finngen_R10_O15_PRETERM	TRUE	reported	textfile	2	31652761	0.019	7.32e-06	11782	GCST90274800.csv	TRUE	reported	UQpxmD	2	TRUE	0.00170378	20.1047
rs633835	C	G	C	G	0.0795	0.00221541	0.7454	0.773131	FALSE	TRUE	FALSE	SSja1q	6204493	0.903674	0.0183059	186212	finngen_R10_O15_PRETERM	TRUE	reported	textfile	10	6246456	0.0167	1.93e-06	10279	GCST90274800.csv	TRUE	reported	UQpxmD	2	TRUE	0.00219985	22.6578
rs6751509	T	C	T	C	0.0577	0.012181	0.3704	0.398896	FALSE	FALSE	FALSE	SSja1q	52006307	0.428903	0.0153981	186212	finngen_R10_O15_PRETERM	TRUE	reported	textfile	2	52233445	0.0128	6.55e-06	11782	GCST90274800.csv	TRUE	reported	UQpxmD	2	TRUE	0.00172173	20.3169
rs679874	A	G	A	G	0.0629	0.00904781	0.7114	0.653362	FALSE	FALSE	FALSE	SSja1q	152744861	0.567792	0.015837	186212	finngen_R10_O15_PRETERM	TRUE	reported	textfile	6	153065996	0.0139	6.03e-06	11779	GCST90274800.csv	TRUE	reported	UQpxmD	2	TRUE	0.00173544	20.4738
rs6845172	C	G	C	G	0.0778	0.00210244	0.8203	0.784021	FALSE	TRUE	FALSE	SSja1q	139736199	0.908532	0.0182994	186212	finngen_R10_O15_PRETERM	TRUE	reported	textfile	4	140657353	0.0162	1.57e-06	11772	GCST90274800.csv	TRUE	reported	UQpxmD	2	TRUE	0.00195537	23.0598
rs687805	T	C	T	C	0.0989	-9.8139e-05	0.2976	0.282262	FALSE	FALSE	FALSE	SSja1q	5945208	0.995444	0.0171857	186212	finngen_R10_O15_PRETERM	TRUE	reported	textfile	10	5987171	0.0165	2.05e-09	11344	GCST90274800.csv	TRUE	reported	UQpxmD	2	TRUE	0.00315708	35.921
rs7088910	A	G	A	G	-0.1062	0.000424422	0.3436	0.410354	FALSE	FALSE	FALSE	SSja1q	5988231	0.978211	0.0155401	186212	finngen_R10_O15_PRETERM	TRUE	reported	textfile	10	6030194	0.0148	7.2e-13	11344	GCST90274800.csv	TRUE	reported	UQpxmD	2	TRUE	0.00451848	51.4812
rs7137828	T	C	T	C	-0.0748	-0.00645548	0.5243	0.585577	FALSE	FALSE	FALSE	SSja1q	111494996	0.67243	0.0152678	186212	finngen_R10_O15_PRETERM	TRUE	reported	textfile	12	111932800	0.0133	1.87e-08	11344	GCST90274800.csv	TRUE	reported	UQpxmD	2	TRUE	0.00278051	31.6245
rs7916878	A	C	A	C	0.0644	0.00555947	0.5095	0.515927	FALSE	FALSE	FALSE	SSja1q	6109364	0.712297	0.0150755	186212	finngen_R10_O15_PRETERM	TRUE	reported	textfile	10	6151327	0.0124	2.06e-07	11786	GCST90274800.csv	TRUE	reported	UQpxmD	2	TRUE	0.00228333	26.9684
rs7953257	A	T	A	T	0.0671	-0.0039179	0.4168	0.379819	FALSE	TRUE	FALSE	SSja1q	112246417	0.800329	0.0154906	186212	finngen_R10_O15_PRETERM	TRUE	reported	textfile	12	112684221	0.0138	1.16e-06	11344	GCST90274800.csv	TRUE	reported	UQpxmD	2	TRUE	0.00207978	23.638
rs79638163	T	G	T	G	0.176	0.0686705	0.9701	0.987263	FALSE	FALSE	FALSE	SSja1q	235636005	0.307873	0.0673441	186212	finngen_R10_O15_PRETERM	TRUE	reported	textfile	1	235799305	0.0398	9.77e-06	11792	GCST90274800.csv	TRUE	reported	UQpxmD	2	TRUE	0.00165559	19.5517
rs8177701	A	G	A	G	-0.4493	-0.0441195	0.8858	0.880888	FALSE	FALSE	FALSE	SSja1q	5961349	0.0602268	0.0234787	186212	finngen_R10_O15_PRETERM	TRUE	reported	textfile	10	6003312	0.0217	3.12e-95	11344	GCST90274800.csv	TRUE	reported	UQpxmD	2	TRUE	0.0364147	428.624
rs8177751	A	T	A	T	0.1106	0.0650255	0.8346	0.865708	FALSE	TRUE	FALSE	SSja1q	5987796	0.00458311	0.022937	186212	finngen_R10_O15_PRETERM	TRUE	reported	textfile	10	6029759	0.0199	2.73e-08	11344	GCST90274800.csv	TRUE	reported	UQpxmD	2	TRUE	0.00271554	30.8836
rs8177763	T	C	T	C	-0.3668	-0.022699	0.048	0.0474275	FALSE	FALSE	FALSE	SSja1q	5977583	0.527327	0.0359109	186212	finngen_R10_O15_PRETERM	TRUE	reported	textfile	10	6019546	0.0368	2.12e-23	11344	GCST90274800.csv	TRUE	reported	UQpxmD	2	TRUE	0.0086818	99.3314
rs9270551	A	G	A	G	0.0749	0.0113323	0.7077	0.66585	FALSE	FALSE	FALSE	SSja1q	32592724	0.477383	0.0159494	186212	finngen_R10_O15_PRETERM	TRUE	reported	textfile	6	32560501	0.0153	9.81e-07	11344	GCST90274800.csv	TRUE	reported	UQpxmD	2	TRUE	0.00210813	23.961
rs10175179	T	C	T	C	0.1029	0.0137158	0.6718	0.740652	FALSE	FALSE	FALSE	Kk6p5G	102692687	0.431796	0.0174475	186212	finngen_R10_O15_PRETERM	TRUE	reported	textfile	2	103309146	0.0133	1.02e-14	14295	GCST90274804.csv	TRUE	reported	QsSGEP	2	TRUE	0.00416993	59.8504
rs10203724	A	C	A	C	-0.1862	0.00472926	0.1763	0.123736	FALSE	FALSE	FALSE	Kk6p5G	102071698	0.83771	0.0230895	186212	finngen_R10_O15_PRETERM	TRUE	reported	textfile	2	102688158	0.0158	4.67e-32	14295	GCST90274804.csv	TRUE	reported	QsSGEP	2	TRUE	0.00962193	138.862
rs10208293	A	G	A	G	-0.341	0.00113866	0.2731	0.26395	FALSE	FALSE	FALSE	Kk6p5G	102349850	0.946889	0.0170936	186212	finngen_R10_O15_PRETERM	TRUE	reported	textfile	2	102966310	0.0127	8.35e-159	14735	GCST90274804.csv	TRUE	reported	QsSGEP	2	TRUE	0.0466451	720.846
rs10401247	A	G	A	G	0.095	-0.0481392	0.8846	0.852144	FALSE	FALSE	FALSE	Kk6p5G	51548531	0.0234731	0.0212475	186212	finngen_R10_O15_PRETERM	TRUE	reported	textfile	19	52051784	0.0211	6.72e-06	11344	GCST90274804.csv	TRUE	reported	QsSGEP	2	TRUE	0.00178378	20.2678
rs111972607	A	C	A	C	0.1355	0.0338125	0.9581	0.961709	FALSE	FALSE	FALSE	Kk6p5G	140158183	0.390891	0.0394085	186212	finngen_R10_O15_PRETERM	TRUE	reported	textfile	3	139877025	0.0306	9.51e-06	14734	GCST90274804.csv	TRUE	reported	QsSGEP	2	TRUE	0.00132904	19.6054
rs112254084	A	C	A	C	0.6685	-0.108485	0.02	0.0177508	FALSE	FALSE	FALSE	Kk6p5G	102268556	0.0622644	0.0581873	186212	finngen_R10_O15_PRETERM	TRUE	reported	textfile	2	102885016	0.0458	2.98e-48	14739	GCST90274804.csv	TRUE	reported	QsSGEP	2	TRUE	0.0142486	213.016
rs113001933	A	G	A	G	0.4679	-0.0410783	0.0407	0.0155054	FALSE	FALSE	FALSE	Kk6p5G	101997211	0.513918	0.0629312	186212	finngen_R10_O15_PRETERM	TRUE	reported	textfile	2	102613673	0.0333	7.59e-45	14725	GCST90274804.csv	TRUE	reported	QsSGEP	2	TRUE	0.0132306	197.405
rs113070302	T	G	T	G	-0.1397	0.00955706	0.0535	0.0233947	FALSE	FALSE	FALSE	Kk6p5G	102837893	0.852719	0.0514789	186212	finngen_R10_O15_PRETERM	TRUE	reported	textfile	2	103454352	0.0284	8.7e-07	14743	GCST90274804.csv	TRUE	reported	QsSGEP	2	TRUE	0.00163854	24.1934
rs113081247	T	C	T	C	-0.2966	0.0360998	0.0267	0.0300983	FALSE	FALSE	FALSE	Kk6p5G	102059334	0.411928	0.043997	186212	finngen_R10_O15_PRETERM	TRUE	reported	textfile	2	102675795	0.0437	1.14e-11	14734	GCST90274804.csv	TRUE	reported	QsSGEP	2	TRUE	0.00311676	46.0596
rs113522644	A	G	A	G	-0.1743	-0.0530142	0.0386	0.0254004	FALSE	FALSE	FALSE	Kk6p5G	101660521	0.270064	0.0480673	186212	finngen_R10_O15_PRETERM	TRUE	reported	textfile	2	102276983	0.0352	7.36e-07	14295	GCST90274804.csv	TRUE	reported	QsSGEP	2	TRUE	0.0017123	24.5159
rs113696919	T	C	T	C	0.3406	-0.0252423	0.0255	0.0318446	FALSE	FALSE	FALSE	Kk6p5G	101681603	0.561304	0.0434534	186212	finngen_R10_O15_PRETERM	TRUE	reported	textfile	2	102298065	0.0435	4.88e-15	14728	GCST90274804.csv	TRUE	reported	QsSGEP	2	TRUE	0.00414537	61.2988
rs114003263	A	G	A	G	0.6813	-0.0343326	0.0169	0.00967654	FALSE	FALSE	FALSE	Kk6p5G	102385734	0.681452	0.0836393	186212	finngen_R10_O15_PRETERM	TRUE	reported	textfile	2	103002194	0.0554	9.3e-35	13808	GCST90274804.csv	TRUE	reported	QsSGEP	2	TRUE	0.0108342	151.215
rs11465575	A	G	A	G	-0.5757	0.0912271	0.9669	0.985731	FALSE	FALSE	FALSE	Kk6p5G	102364516	0.162295	0.0652836	186212	finngen_R10_O15_PRETERM	TRUE	reported	textfile	2	102980976	0.035	8.59e-61	14740	GCST90274804.csv	TRUE	reported	QsSGEP	2	TRUE	0.0180243	270.519
rs11465724	T	C	T	C	-0.452	0.0216507	0.0501	0.0881504	FALSE	FALSE	FALSE	Kk6p5G	102447395	0.414476	0.0265312	186212	finngen_R10_O15_PRETERM	TRUE	reported	textfile	2	103063855	0.0307	4.58e-49	14736	GCST90274804.csv	TRUE	reported	QsSGEP	2	TRUE	0.014497	216.741
rs114696908	A	G	A	G	0.1235	-0.00574148	0.0625	0.0518254	FALSE	FALSE	FALSE	Kk6p5G	235937010	0.868429	0.0346595	186212	finngen_R10_O15_PRETERM	TRUE	reported	textfile	2	236845654	0.0278	8.89e-06	14295	GCST90274804.csv	TRUE	reported	QsSGEP	2	TRUE	0.00137867	19.7326
rs115220448	T	C	T	C	-0.2506	0.0151473	0.022	0.00746294	FALSE	FALSE	FALSE	Kk6p5G	102608683	0.869437	0.0921517	186212	finngen_R10_O15_PRETERM	TRUE	reported	textfile	2	103225142	0.0502	5.97e-07	13421	GCST90274804.csv	TRUE	reported	QsSGEP	2	TRUE	0.00185338	24.9167
rs115426178	T	G	T	G	-0.4992	0.000812001	0.0159	0.0239435	FALSE	FALSE	FALSE	Kk6p5G	102315193	0.986995	0.0498163	186212	finngen_R10_O15_PRETERM	TRUE	reported	textfile	2	102931653	0.0536	1.24e-20	14736	GCST90274804.csv	TRUE	reported	QsSGEP	2	TRUE	0.00585182	86.7283
rs115540952	T	C	T	C	-0.3183	-0.163253	0.014	0.00409105	FALSE	FALSE	FALSE	Kk6p5G	102301274	0.187809	0.12395	186212	finngen_R10_O15_PRETERM	TRUE	reported	textfile	2	102917734	0.0611	1.89e-07	13164	GCST90274804.csv	TRUE	reported	QsSGEP	2	TRUE	0.00205735	27.1347
rs115932256	A	G	A	G	-0.5241	0.198216	0.014	0.00725228	FALSE	FALSE	FALSE	Kk6p5G	102565459	0.0297886	0.0912226	186212	finngen_R10_O15_PRETERM	TRUE	reported	textfile	2	103181918	0.0595	1.27e-18	14295	GCST90274804.csv	TRUE	reported	QsSGEP	2	TRUE	0.00539833	77.5771
rs116172923	A	T	A	T	0.1612	-0.0119402	0.9655	0.978535	FALSE	TRUE	FALSE	Kk6p5G	101428768	0.820659	0.0526705	186212	finngen_R10_O15_PRETERM	TRUE	reported	textfile	2	102045230	0.0349	3.86e-06	14727	GCST90274804.csv	TRUE	reported	QsSGEP	2	TRUE	0.00144656	21.3314
rs116183439	C	G	C	G	-0.1987	-0.005292	0.0432	0.0382964	FALSE	TRUE	FALSE	Kk6p5G	103745557	0.89283	0.0392804	186212	finngen_R10_O15_PRETERM	TRUE	reported	textfile	2	104362015	0.043	3.82e-06	14734	GCST90274804.csv	TRUE	reported	QsSGEP	2	TRUE	0.00144714	21.3501
rs116935210	A	G	A	G	0.2387	0.018217	0.9848	0.939693	FALSE	FALSE	FALSE	Kk6p5G	34508602	0.563133	0.0315068	186212	finngen_R10_O15_PRETERM	TRUE	reported	textfile	22	34904594	0.0512	3.13e-06	14733	GCST90274804.csv	TRUE	reported	QsSGEP	2	TRUE	0.0014731	21.7323
rs117145942	A	G	A	G	-0.3006	0.0396068	0.0131	0.0055856	FALSE	FALSE	FALSE	Kk6p5G	29651061	0.704935	0.104595	186212	finngen_R10_O15_PRETERM	TRUE	reported	textfile	7	29690677	0.0649	3.63e-06	13164	GCST90274804.csv	TRUE	reported	QsSGEP	2	TRUE	0.00162702	21.4498
rs117195704	A	G	A	G	-0.1505	-0.0168556	0.0389	0.0242715	FALSE	FALSE	FALSE	Kk6p5G	59619951	0.733223	0.0494529	186212	finngen_R10_O15_PRETERM	TRUE	reported	textfile	10	61379709	0.0313	1.52e-06	14730	GCST90274804.csv	TRUE	reported	QsSGEP	2	TRUE	0.00156711	23.1167
rs117599131	A	C	A	C	-0.1483	-0.0463733	0.0536	0.052282	FALSE	FALSE	FALSE	Kk6p5G	87893276	0.177218	0.0343667	186212	finngen_R10_O15_PRETERM	TRUE	reported	textfile	16	87926882	0.0317	2.89e-06	13231	GCST90274804.csv	TRUE	reported	QsSGEP	2	TRUE	0.0016514	21.8826
rs1200327	A	G	A	G	0.8139	-0.0361565	0.0278	0.010722	FALSE	FALSE	FALSE	Kk6p5G	102283895	0.63895	0.0770653	186212	finngen_R10_O15_PRETERM	TRUE	reported	textfile	2	102900355	0.0387	3.41e-98	14295	GCST90274804.csv	TRUE	reported	QsSGEP	2	TRUE	0.0300125	442.241
rs12472487	T	C	T	C	0.178	-0.0160083	0.0633	0.0644174	FALSE	FALSE	FALSE	Kk6p5G	102813095	0.602857	0.0307675	186212	finngen_R10_O15_PRETERM	TRUE	reported	textfile	2	103429554	0.0242	1.9e-13	14731	GCST90274804.csv	TRUE	reported	QsSGEP	2	TRUE	0.00365919	54.0942
rs13005049	A	G	A	G	-0.5529	0.0938782	0.0885	0.0417	FALSE	FALSE	FALSE	Kk6p5G	102313405	0.0129718	0.0377849	186212	finngen_R10_O15_PRETERM	TRUE	reported	textfile	2	102929865	0.0201	1.43e-166	14743	GCST90274804.csv	TRUE	reported	QsSGEP	2	TRUE	0.0488179	756.558
rs13019932	T	G	T	G	0.1336	-0.00684923	0.7885	0.803226	FALSE	FALSE	FALSE	Kk6p5G	102109949	0.717267	0.0189146	186212	finngen_R10_O15_PRETERM	TRUE	reported	textfile	2	102726409	0.0142	5.04e-21	14727	GCST90274804.csv	TRUE	reported	QsSGEP	2	TRUE	0.00597474	88.5069
rs13022576	T	C	T	C	-0.4933	0.0259208	0.0292	0.0151508	FALSE	FALSE	FALSE	Kk6p5G	102686638	0.679726	0.062787	186212	finngen_R10_O15_PRETERM	TRUE	reported	textfile	2	103303097	0.0387	3.25e-37	14738	GCST90274804.csv	TRUE	reported	QsSGEP	2	TRUE	0.0109044	162.458
rs13402123	T	C	T	C	-0.399	0.00979759	0.0186	0.00300379	FALSE	FALSE	FALSE	Kk6p5G	102579706	0.946958	0.147271	186212	finngen_R10_O15_PRETERM	TRUE	reported	textfile	2	103196165	0.0503	2.15e-15	13808	GCST90274804.csv	TRUE	reported	QsSGEP	2	TRUE	0.00453633	62.9139
rs13423778	A	G	A	G	-0.1588	0.0164096	0.7991	0.830596	FALSE	FALSE	FALSE	Kk6p5G	102687659	0.415391	0.0201482	186212	finngen_R10_O15_PRETERM	TRUE	reported	textfile	2	103304118	0.0153	3.09e-25	14295	GCST90274804.csv	TRUE	reported	QsSGEP	2	TRUE	0.00747952	107.71
rs139290695	A	T	A	T	-0.1505	-0.00151113	0.9589	0.959818	FALSE	TRUE	FALSE	Kk6p5G	120983530	0.968402	0.0381483	186212	finngen_R10_O15_PRETERM	TRUE	reported	textfile	5	120319225	0.0336	7.49e-06	11791	GCST90274804.csv	TRUE	reported	QsSGEP	2	TRUE	0.00169866	20.0595
rs139715626	T	C	T	C	-0.2929	-0.0454478	0.9774	0.960166	FALSE	FALSE	FALSE	Kk6p5G	101205287	0.235836	0.0383377	186212	finngen_R10_O15_PRETERM	TRUE	reported	textfile	2	101821749	0.0491	2.44e-09	14739	GCST90274804.csv	TRUE	reported	QsSGEP	2	TRUE	0.00240858	35.5809
rs139990768	T	C	T	C	-0.1848	0.0717153	0.0239	0.00614158	FALSE	FALSE	FALSE	Kk6p5G	37711381	0.469414	0.0991319	186212	finngen_R10_O15_PRETERM	TRUE	reported	textfile	11	37732931	0.0415	8.47e-06	13860	GCST90274804.csv	TRUE	reported	QsSGEP	2	TRUE	0.00142864	19.8265
rs140199696	T	C	T	C	-0.2071	0.0237195	0.9784	0.982197	FALSE	FALSE	FALSE	Kk6p5G	22682638	0.684942	0.0584615	186212	finngen_R10_O15_PRETERM	TRUE	reported	textfile	21	24054958	0.0454	5.07e-06	14295	GCST90274804.csv	TRUE	reported	QsSGEP	2	TRUE	0.00145356	20.806
rs145887041	T	C	T	C	0.3042	4.50181e-05	0.9791	0.934674	FALSE	FALSE	FALSE	Kk6p5G	101094552	0.998824	0.0305437	186212	finngen_R10_O15_PRETERM	TRUE	reported	textfile	2	101711014	0.0598	3.64e-07	14728	GCST90274804.csv	TRUE	reported	QsSGEP	2	TRUE	0.00175392	25.8736
rs145952269	A	T	A	T	-0.384	-0.0278528	0.0171	0.00402599	FALSE	TRUE	FALSE	Kk6p5G	102631927	0.838469	0.136633	186212	finngen_R10_O15_PRETERM	TRUE	reported	textfile	2	103248386	0.0586	5.64e-11	13808	GCST90274804.csv	TRUE	reported	QsSGEP	2	TRUE	0.00310019	42.9343
rs1477086	A	G	A	G	-0.1103	-0.0727037	0.0692	0.050085	FALSE	FALSE	FALSE	Kk6p5G	54709614	0.0362593	0.0347199	186212	finngen_R10_O15_PRETERM	TRUE	reported	textfile	16	54743526	0.0243	5.65e-06	14295	GCST90274804.csv	TRUE	reported	QsSGEP	2	TRUE	0.00143923	20.6005
rs148378006	T	C	T	C	0.6286	0.0183102	0.0303	0.0599142	FALSE	FALSE	FALSE	Kk6p5G	102484858	0.562401	0.0316086	186212	finngen_R10_O15_PRETERM	TRUE	reported	textfile	2	103101317	0.0374	2.15e-63	14741	GCST90274804.csv	TRUE	reported	QsSGEP	2	TRUE	0.0188033	282.453
rs148530961	A	G	A	G	0.2415	0.0281725	0.017	0.0232091	FALSE	FALSE	FALSE	Kk6p5G	1057984	0.582103	0.0511934	186212	finngen_R10_O15_PRETERM	TRUE	reported	textfile	9	1057984	0.0532	5.64e-06	14295	GCST90274804.csv	TRUE	reported	QsSGEP	2	TRUE	0.00143947	20.6039
rs149943125	A	C	A	C	-0.4375	0.236725	0.9872	0.998627	FALSE	FALSE	FALSE	Kk6p5G	102209686	0.273249	0.216066	186212	finngen_R10_O15_PRETERM	TRUE	reported	textfile	2	102826146	0.0656	2.57e-11	13808	GCST90274804.csv	TRUE	reported	QsSGEP	2	TRUE	0.00321086	44.4719
rs150750475	A	G	A	G	-0.51	0.120206	0.0149	0.00255953	FALSE	FALSE	FALSE	Kk6p5G	102682388	0.434708	0.153881	186212	finngen_R10_O15_PRETERM	TRUE	reported	textfile	2	103298847	0.0643	2.16e-15	12634	GCST90274804.csv	TRUE	reported	QsSGEP	2	TRUE	0.00495473	62.8999
rs1523199	A	G	A	G	0.4886	-0.0278457	0.2839	0.171821	FALSE	FALSE	FALSE	Kk6p5G	102481732	0.165041	0.0200572	186212	finngen_R10_O15_PRETERM	TRUE	reported	textfile	2	103098191	0.0123	1e-200	14731	GCST90274804.csv	TRUE	reported	QsSGEP	2	TRUE	0.0967543	1577.75
rs17026582	A	G	A	G	0.0645	-0.0208921	0.2798	0.276777	FALSE	FALSE	FALSE	Kk6p5G	102072393	0.22036	0.0170468	186212	finngen_R10_O15_PRETERM	TRUE	reported	textfile	2	102688853	0.0132	1.03e-06	14295	GCST90274804.csv	TRUE	reported	QsSGEP	2	TRUE	0.00166749	23.8732
rs17415405	A	T	A	T	0.2849	0.034343	0.0225	0.0112204	FALSE	TRUE	FALSE	Kk6p5G	103669096	0.635005	0.0723476	186212	finngen_R10_O15_PRETERM	TRUE	reported	textfile	2	104285554	0.0422	1.47e-11	14736	GCST90274804.csv	TRUE	reported	QsSGEP	2	TRUE	0.00308347	45.5723
rs1760941	A	C	A	C	0.0657	0.0149011	0.7591	0.804492	FALSE	FALSE	FALSE	Kk6p5G	20461879	0.43753	0.0191932	186212	finngen_R10_O15_PRETERM	TRUE	reported	textfile	14	20930038	0.0142	3.71e-06	14295	GCST90274804.csv	TRUE	reported	QsSGEP	2	TRUE	0.00149527	21.4039
rs17801985	A	G	A	G	-0.1119	0.0160958	0.7552	0.671617	FALSE	FALSE	FALSE	Kk6p5G	101842806	0.314979	0.0160184	186212	finngen_R10_O15_PRETERM	TRUE	reported	textfile	2	102459268	0.014	1.32e-15	14295	GCST90274804.csv	TRUE	reported	QsSGEP	2	TRUE	0.00444921	63.8768
rs182352491	A	T	A	T	0.4302	-0.0221369	0.0115	0.00472764	FALSE	TRUE	FALSE	Kk6p5G	102674566	0.846601	0.114428	186212	finngen_R10_O15_PRETERM	TRUE	reported	textfile	2	103291025	0.0633	1.07e-11	13164	GCST90274804.csv	TRUE	reported	QsSGEP	2	TRUE	0.00349643	46.1814
rs189471783	A	C	A	C	0.1851	0.00374292	0.0247	0.0130426	FALSE	FALSE	FALSE	Kk6p5G	101275274	0.956439	0.0685228	186212	finngen_R10_O15_PRETERM	TRUE	reported	textfile	2	101891736	0.0418	9.5e-06	14735	GCST90274804.csv	TRUE	reported	QsSGEP	2	TRUE	0.00132902	19.6066
rs190177574	C	G	C	G	-0.1749	-0.0537225	0.0329	0.0337952	FALSE	TRUE	FALSE	Kk6p5G	102657189	0.209479	0.0428068	186212	finngen_R10_O15_PRETERM	TRUE	reported	textfile	2	103273648	0.0367	1.88e-06	14727	GCST90274804.csv	TRUE	reported	QsSGEP	2	TRUE	0.0015398	22.7085
rs1921622	A	G	A	G	-0.42	0.0118038	0.5084	0.502545	FALSE	FALSE	FALSE	Kk6p5G	102349607	0.433826	0.0150816	186212	finngen_R10_O15_PRETERM	TRUE	reported	textfile	2	102966067	0.0111	1e-200	14737	GCST90274804.csv	TRUE	reported	QsSGEP	2	TRUE	0.0885477	1431.51
rs2230400	A	C	A	C	-0.302	-0.164235	0.012	0.0093919	FALSE	FALSE	FALSE	Kk6p5G	102009686	0.0353419	0.0780428	186212	finngen_R10_O15_PRETERM	TRUE	reported	textfile	2	102626148	0.0576	1.58e-07	13808	GCST90274804.csv	TRUE	reported	QsSGEP	2	TRUE	0.00198689	27.4856
rs2267951	T	C	T	C	0.056	0.00849721	0.3421	0.343728	FALSE	FALSE	FALSE	Kk6p5G	132698719	0.593164	0.0159048	186212	finngen_R10_O15_PRETERM	TRUE	reported	textfile	6	133019858	0.0125	7.46e-06	14295	GCST90274804.csv	TRUE	reported	QsSGEP	2	TRUE	0.00140205	20.0676
rs2610681	T	C	T	C	-0.0613	0.0043915	0.431	0.559894	FALSE	FALSE	FALSE	Kk6p5G	103918368	0.772439	0.0151857	186212	finngen_R10_O15_PRETERM	TRUE	reported	textfile	2	104534826	0.0116	1.26e-07	14743	GCST90274804.csv	TRUE	reported	QsSGEP	2	TRUE	0.00189059	27.922
rs2732810	C	G	C	G	0.0744	-0.0154887	0.2322	0.184858	FALSE	TRUE	FALSE	Kk6p5G	102788254	0.425436	0.0194331	186212	finngen_R10_O15_PRETERM	TRUE	reported	textfile	2	103404713	0.0138	6.99e-08	14731	GCST90274804.csv	TRUE	reported	QsSGEP	2	TRUE	0.00196924	29.0622
rs2732865	A	C	A	C	0.3635	0.00329963	0.0405	0.0210062	FALSE	FALSE	FALSE	Kk6p5G	102785321	0.950973	0.0536654	186212	finngen_R10_O15_PRETERM	TRUE	reported	textfile	2	103401780	0.0303	3.7e-33	14743	GCST90274804.csv	TRUE	reported	QsSGEP	2	TRUE	0.0096676	143.901
rs28929474	T	C	T	C	0.2643	0.125183	0.0204	0.0196419	FALSE	FALSE	FALSE	Kk6p5G	94378610	0.0217135	0.0545381	186212	finngen_R10_O15_PRETERM	TRUE	reported	textfile	14	94844947	0.0445	2.86e-09	14743	GCST90274804.csv	TRUE	reported	QsSGEP	2	TRUE	0.00238699	35.2708
rs3010065	A	G	A	G	-0.0644	-0.007195	0.7923	0.764636	FALSE	FALSE	FALSE	Kk6p5G	183861647	0.684961	0.0177347	186212	finngen_R10_O15_PRETERM	TRUE	reported	textfile	1	183830781	0.0145	8.94e-06	14724	GCST90274804.csv	TRUE	reported	QsSGEP	2	TRUE	0.00133791	19.7232
rs34173109	A	G	A	G	0.159	-0.0270535	0.956	0.920631	FALSE	FALSE	FALSE	Kk6p5G	101677731	0.333234	0.0279588	186212	finngen_R10_O15_PRETERM	TRUE	reported	textfile	2	102294193	0.0336	2.22e-06	14723	GCST90274804.csv	TRUE	reported	QsSGEP	2	TRUE	0.00151866	22.3901
rs34174304	A	G	A	G	0.073	-0.0181675	0.8157	0.842618	FALSE	FALSE	FALSE	Kk6p5G	52577438	0.382238	0.0207918	186212	finngen_R10_O15_PRETERM	TRUE	reported	textfile	20	51193977	0.0149	9.62e-07	14725	GCST90274804.csv	TRUE	reported	QsSGEP	2	TRUE	0.00162746	24.0002
rs34333927	A	G	A	G	0.0658	-0.00922424	0.2237	0.27453	FALSE	FALSE	FALSE	Kk6p5G	9342685	0.588625	0.0170557	186212	finngen_R10_O15_PRETERM	TRUE	reported	textfile	5	9342797	0.0147	7.6e-06	14741	GCST90274804.csv	TRUE	reported	QsSGEP	2	TRUE	0.00135738	20.0336
rs35021151	A	G	A	G	-0.1646	0.0308686	0.0317	0.034825	FALSE	FALSE	FALSE	Kk6p5G	58429057	0.448263	0.0407069	186212	finngen_R10_O15_PRETERM	TRUE	reported	textfile	3	58414784	0.0342	1.49e-06	14735	GCST90274804.csv	TRUE	reported	QsSGEP	2	TRUE	0.00156955	23.1605
rs35969810	A	C	A	C	-0.1648	0.010638	0.0885	0.0665421	FALSE	FALSE	FALSE	Kk6p5G	102685745	0.727532	0.0305329	186212	finngen_R10_O15_PRETERM	TRUE	reported	textfile	2	103302204	0.0227	3.87e-13	14295	GCST90274804.csv	TRUE	reported	QsSGEP	2	TRUE	0.0036735	52.6989
rs36036501	T	G	T	G	0.2263	-0.0273643	0.9192	0.935251	FALSE	FALSE	FALSE	Kk6p5G	102236705	0.3717	0.030633	186212	finngen_R10_O15_PRETERM	TRUE	reported	textfile	2	102853165	0.0228	3.23e-23	14295	GCST90274804.csv	TRUE	reported	QsSGEP	2	TRUE	0.00684436	98.5005
rs3755285	T	C	T	C	0.1032	0.0213709	0.7342	0.757784	FALSE	FALSE	FALSE	Kk6p5G	102227560	0.224108	0.0175794	186212	finngen_R10_O15_PRETERM	TRUE	reported	textfile	2	102844020	0.0131	3.33e-15	14738	GCST90274804.csv	TRUE	reported	QsSGEP	2	TRUE	0.00419327	62.0523
rs3917246	T	C	T	C	0.3212	-0.00545113	0.2199	0.12839	FALSE	FALSE	FALSE	Kk6p5G	102158704	0.810007	0.0226737	186212	finngen_R10_O15_PRETERM	TRUE	reported	textfile	2	102775164	0.0142	2.77e-113	14295	GCST90274804.csv	TRUE	reported	QsSGEP	2	TRUE	0.0345555	511.58
rs3917296	A	G	A	G	0.2559	-0.0319368	0.9187	0.891998	FALSE	FALSE	FALSE	Kk6p5G	102168373	0.191091	0.0244285	186212	finngen_R10_O15_PRETERM	TRUE	reported	textfile	2	102784833	0.0223	1.75e-30	14295	GCST90274804.csv	TRUE	reported	QsSGEP	2	TRUE	0.00912776	131.665
rs4140836	A	G	A	G	0.2198	0.00642618	0.1956	0.228361	FALSE	FALSE	FALSE	Kk6p5G	102652052	0.723874	0.0181897	186212	finngen_R10_O15_PRETERM	TRUE	reported	textfile	2	103268511	0.0149	3e-49	14740	GCST90274804.csv	TRUE	reported	QsSGEP	2	TRUE	0.0145486	217.582
rs4616497	T	C	T	C	0.0614	-0.0130094	0.3409	0.396424	FALSE	FALSE	FALSE	Kk6p5G	102853521	0.398775	0.0154175	186212	finngen_R10_O15_PRETERM	TRUE	reported	textfile	2	103469980	0.0126	1.1e-06	14295	GCST90274804.csv	TRUE	reported	QsSGEP	2	TRUE	0.00165841	23.743
rs4850999	A	G	A	G	0.1211	-0.00878467	0.874	0.820143	FALSE	FALSE	FALSE	Kk6p5G	102109571	0.653731	0.0195831	186212	finngen_R10_O15_PRETERM	TRUE	reported	textfile	2	102726031	0.0176	5.96e-12	14738	GCST90274804.csv	TRUE	reported	QsSGEP	2	TRUE	0.00320208	47.3374
rs4851003	T	C	T	C	0.4029	-0.0324989	0.7571	0.794608	FALSE	FALSE	FALSE	Kk6p5G	102292817	0.0821145	0.0186931	186212	finngen_R10_O15_PRETERM	TRUE	reported	textfile	2	102909277	0.0131	1e-200	14733	GCST90274804.csv	TRUE	reported	QsSGEP	2	TRUE	0.0603304	945.786
rs4851648	T	C	T	C	-0.0565	-0.00372829	0.6327	0.58574	FALSE	FALSE	FALSE	Kk6p5G	103233143	0.807894	0.0153337	186212	finngen_R10_O15_PRETERM	TRUE	reported	textfile	2	103849601	0.0124	5.2e-06	14295	GCST90274804.csv	TRUE	reported	QsSGEP	2	TRUE	0.00145024	20.7583
rs530896203	T	C	T	C	0.2893	0.0529138	0.9859	0.981944	FALSE	FALSE	FALSE	Kk6p5G	102003693	0.35741	0.0574955	186212	finngen_R10_O15_PRETERM	TRUE	reported	textfile	2	102620155	0.0654	9.71e-06	11280	GCST90274804.csv	TRUE	reported	QsSGEP	2	TRUE	0.00173173	19.5643
rs544598637	T	C	T	C	0.3323	0.00789214	0.0247	0.0132392	FALSE	FALSE	FALSE	Kk6p5G	102104659	0.908797	0.0688931	186212	finngen_R10_O15_PRETERM	TRUE	reported	textfile	2	102721119	0.0429	9.49e-15	12207	GCST90274804.csv	TRUE	reported	QsSGEP	2	TRUE	0.00489111	59.9895
rs55871806	C	G	C	G	0.5302	-0.00976234	0.1737	0.209747	FALSE	TRUE	FALSE	Kk6p5G	102264346	0.598133	0.0185213	186212	finngen_R10_O15_PRETERM	TRUE	reported	textfile	2	102880806	0.0152	1e-200	14733	GCST90274804.csv	TRUE	reported	QsSGEP	2	TRUE	0.076285	1216.56
rs56403447	T	C	T	C	0.2914	-0.00208761	0.6191	0.508762	FALSE	FALSE	FALSE	Kk6p5G	102326461	0.889515	0.0150276	186212	finngen_R10_O15_PRETERM	TRUE	reported	textfile	2	102942921	0.0143	2.64e-92	12411	GCST90274804.csv	TRUE	reported	QsSGEP	2	TRUE	0.0323748	415.181
rs56881182	A	G	A	G	0.2032	0.120369	0.9759	0.994383	FALSE	FALSE	FALSE	Kk6p5G	101440188	0.233647	0.101064	186212	finngen_R10_O15_PRETERM	TRUE	reported	textfile	2	102056650	0.041	7.19e-07	14295	GCST90274804.csv	TRUE	reported	QsSGEP	2	TRUE	0.00171534	24.5595
rs57283553	A	G	A	G	0.1645	0.0314453	0.0497	0.0360268	FALSE	FALSE	FALSE	Kk6p5G	102926067	0.442727	0.0409659	186212	finngen_R10_O15_PRETERM	TRUE	reported	textfile	2	103542525	0.0298	3.39e-08	14295	GCST90274804.csv	TRUE	reported	QsSGEP	2	TRUE	0.00212711	30.4676
rs5755881	T	C	T	C	-0.0552	0.0053734	0.389	0.336301	FALSE	FALSE	FALSE	Kk6p5G	35689910	0.735738	0.0159211	186212	finngen_R10_O15_PRETERM	TRUE	reported	textfile	22	36085957	0.0123	7.2e-06	14295	GCST90274804.csv	TRUE	reported	QsSGEP	2	TRUE	0.00140693	20.1376
rs58082372	A	G	A	G	-0.3283	-0.0729181	0.0177	0.0084825	FALSE	FALSE	FALSE	Kk6p5G	102145093	0.374535	0.082114	186212	finngen_R10_O15_PRETERM	TRUE	reported	textfile	2	102761553	0.0606	6.04e-08	13508	GCST90274804.csv	TRUE	reported	QsSGEP	2	TRUE	0.00216802	29.3449
rs59608009	T	C	T	C	0.4078	0.0394913	0.9794	0.992144	FALSE	FALSE	FALSE	Kk6p5G	102650834	0.656883	0.0889	186212	finngen_R10_O15_PRETERM	TRUE	reported	textfile	2	103267293	0.049	8.62e-17	14295	GCST90274804.csv	TRUE	reported	QsSGEP	2	TRUE	0.00482191	69.2535
rs60538133	A	G	A	G	-0.094	0.0356365	0.8514	0.866695	FALSE	FALSE	FALSE	Kk6p5G	101582659	0.110103	0.0223045	186212	finngen_R10_O15_PRETERM	TRUE	reported	textfile	2	102199121	0.0164	9.94e-09	14742	GCST90274804.csv	TRUE	reported	QsSGEP	2	TRUE	0.00222354	32.848
rs60805233	T	C	T	C	-0.169	-0.0165097	0.0324	0.0183502	FALSE	FALSE	FALSE	Kk6p5G	102651461	0.76801	0.055969	186212	finngen_R10_O15_PRETERM	TRUE	reported	textfile	2	103267920	0.0353	1.69e-06	14729	GCST90274804.csv	TRUE	reported	QsSGEP	2	TRUE	0.00155373	22.9174
rs61081423	A	G	A	G	-0.1967	0.288137	0.0307	0.00265216	FALSE	FALSE	FALSE	Kk6p5G	101666131	0.0596582	0.152995	186212	finngen_R10_O15_PRETERM	TRUE	reported	textfile	2	102282593	0.0394	5.96e-07	14295	GCST90274804.csv	TRUE	reported	QsSGEP	2	TRUE	0.00174051	24.9204
rs62153715	A	G	A	G	-0.1281	0.0107767	0.1595	0.157783	FALSE	FALSE	FALSE	Kk6p5G	101931085	0.60089	0.0206009	186212	finngen_R10_O15_PRETERM	TRUE	reported	textfile	2	102547547	0.0158	5.16e-16	14737	GCST90274804.csv	TRUE	reported	QsSGEP	2	TRUE	0.00444061	65.7242
rs62257659	A	G	A	G	-0.2015	0.119188	0.9745	0.987019	FALSE	FALSE	FALSE	Kk6p5G	79540268	0.0785634	0.067756	186212	finngen_R10_O15_PRETERM	TRUE	reported	textfile	3	79589418	0.042	1.61e-06	14727	GCST90274804.csv	TRUE	reported	QsSGEP	2	TRUE	0.00156048	23.014
rs62554051	C	G	C	G	-0.1084	-0.0325762	0.0677	0.0818733	FALSE	TRUE	FALSE	Kk6p5G	29175152	0.234624	0.0274088	186212	finngen_R10_O15_PRETERM	TRUE	reported	textfile	9	29175150	0.0243	8.16e-06	14735	GCST90274804.csv	TRUE	reported	QsSGEP	2	TRUE	0.00134868	19.897
rs6543194	A	C	A	C	0.0979	0.0247939	0.2471	0.21891	FALSE	FALSE	FALSE	Kk6p5G	102982117	0.172965	0.0181942	186212	finngen_R10_O15_PRETERM	TRUE	reported	textfile	2	103598575	0.0135	4.11e-13	14742	GCST90274804.csv	TRUE	reported	QsSGEP	2	TRUE	0.00355463	52.5822
rs6693634	A	C	A	C	0.0537	-0.0263702	0.4791	0.468419	FALSE	FALSE	FALSE	Kk6p5G	162539895	0.0817692	0.0151508	186212	finngen_R10_O15_PRETERM	TRUE	reported	textfile	1	162509685	0.012	7.64e-06	14295	GCST90274804.csv	TRUE	reported	QsSGEP	2	TRUE	0.00139892	20.0228
rs6729953	A	C	A	C	-0.0732	0.0015406	0.8059	0.741385	FALSE	FALSE	FALSE	Kk6p5G	102106634	0.929018	0.0172945	186212	finngen_R10_O15_PRETERM	TRUE	reported	textfile	2	102723094	0.0154	2e-06	14295	GCST90274804.csv	TRUE	reported	QsSGEP	2	TRUE	0.00157801	22.5902
rs6742007	A	C	A	C	0.0962	0.039928	0.1233	0.128531	FALSE	FALSE	FALSE	Kk6p5G	104142661	0.0751173	0.0224346	186212	finngen_R10_O15_PRETERM	TRUE	reported	textfile	2	104759119	0.0182	1.25e-07	14742	GCST90274804.csv	TRUE	reported	QsSGEP	2	TRUE	0.0018916	27.935
rs6752589	A	G	A	G	0.1289	0.011216	0.2729	0.213502	FALSE	FALSE	FALSE	Kk6p5G	102238838	0.547129	0.0186291	186212	finngen_R10_O15_PRETERM	TRUE	reported	textfile	2	102855298	0.0132	1.59e-22	14740	GCST90274804.csv	TRUE	reported	QsSGEP	2	TRUE	0.00642776	95.3452
rs68011315	T	C	T	C	-0.0842	0.00121008	0.1367	0.09035	FALSE	FALSE	FALSE	Kk6p5G	101379742	0.963556	0.0264835	186212	finngen_R10_O15_PRETERM	TRUE	reported	textfile	2	101996204	0.0182	3.72e-06	14295	GCST90274804.csv	TRUE	reported	QsSGEP	2	TRUE	0.00149502	21.4003
rs68109559	T	C	T	C	-0.0553	-0.0131161	0.3212	0.294222	FALSE	FALSE	FALSE	Kk6p5G	62082538	0.427083	0.0165149	186212	finngen_R10_O15_PRETERM	TRUE	reported	textfile	14	62549256	0.0124	8.21e-06	14732	GCST90274804.csv	TRUE	reported	QsSGEP	2	TRUE	0.00134822	19.886
rs72814938	T	C	T	C	-0.1627	0.0819011	0.0489	0.0383917	FALSE	FALSE	FALSE	Kk6p5G	100780062	0.0375708	0.0393848	186212	finngen_R10_O15_PRETERM	TRUE	reported	textfile	2	101396524	0.0297	4.3e-08	14295	GCST90274804.csv	TRUE	reported	QsSGEP	2	TRUE	0.00209492	30.0055
rs72831710	A	T	A	T	0.1619	-0.0305657	0.9359	0.939651	FALSE	TRUE	FALSE	Kk6p5G	102960098	0.336807	0.0318229	186212	finngen_R10_O15_PRETERM	TRUE	reported	textfile	2	103576556	0.0266	1.15e-09	14295	GCST90274804.csv	TRUE	reported	QsSGEP	2	TRUE	0.00258477	37.0399
rs73176827	T	C	T	C	-0.1045	0.00829005	0.0762	0.0600418	FALSE	FALSE	FALSE	Kk6p5G	156256083	0.794659	0.0318522	186212	finngen_R10_O15_PRETERM	TRUE	reported	textfile	7	156048777	0.022	2.03e-06	14733	GCST90274804.csv	TRUE	reported	QsSGEP	2	TRUE	0.00152908	22.5594
rs74330547	A	C	A	C	0.6222	-0.0817268	0.025	0.00746221	FALSE	FALSE	FALSE	Kk6p5G	102636143	0.371287	0.0914103	186212	finngen_R10_O15_PRETERM	TRUE	reported	textfile	2	103252602	0.039	2.68e-57	14743	GCST90274804.csv	TRUE	reported	QsSGEP	2	TRUE	0.0169711	254.491
rs74664310	A	G	A	G	0.2736	0.0190027	0.0413	0.113538	FALSE	FALSE	FALSE	Kk6p5G	101853351	0.421484	0.0236397	186212	finngen_R10_O15_PRETERM	TRUE	reported	textfile	2	102469813	0.0361	3.48e-14	14295	GCST90274804.csv	TRUE	reported	QsSGEP	2	TRUE	0.00400214	57.4324
rs7512350	A	G	A	G	0.0921	-0.00667994	0.1213	0.132442	FALSE	FALSE	FALSE	Kk6p5G	15078298	0.763454	0.0221964	186212	finngen_R10_O15_PRETERM	TRUE	reported	textfile	1	15404794	0.0201	4.6e-06	11771	GCST90274804.csv	TRUE	reported	QsSGEP	2	TRUE	0.00178049	20.992
rs75293791	T	C	T	C	0.3021	-0.0414664	0.9819	0.99352	FALSE	FALSE	FALSE	Kk6p5G	102150563	0.675035	0.0989063	186212	finngen_R10_O15_PRETERM	TRUE	reported	textfile	2	102767023	0.0517	5.12e-09	14256	GCST90274804.csv	TRUE	reported	QsSGEP	2	TRUE	0.00238937	34.1397
rs75294528	T	G	T	G	0.1851	-0.00874311	0.967	0.916016	FALSE	FALSE	FALSE	Kk6p5G	101604103	0.747734	0.0271837	186212	finngen_R10_O15_PRETERM	TRUE	reported	textfile	2	102220565	0.0392	2.34e-06	14741	GCST90274804.csv	TRUE	reported	QsSGEP	2	TRUE	0.00151028	22.2937
rs75452014	A	G	A	G	-0.2708	-0.018127	0.024	0.0141516	FALSE	FALSE	FALSE	Kk6p5G	102314862	0.778739	0.0645174	186212	finngen_R10_O15_PRETERM	TRUE	reported	textfile	2	102931322	0.05	6.09e-08	14295	GCST90274804.csv	TRUE	reported	QsSGEP	2	TRUE	0.00204778	29.329
rs7564536	T	C	T	C	0.1073	-0.00097778	0.8107	0.740922	FALSE	FALSE	FALSE	Kk6p5G	102691526	0.955965	0.0177078	186212	finngen_R10_O15_PRETERM	TRUE	reported	textfile	2	103307985	0.0171	3.5e-10	14728	GCST90274804.csv	TRUE	reported	QsSGEP	2	TRUE	0.00266627	39.3684
rs7571307	T	C	T	C	0.0834	-0.00693734	0.2765	0.294832	FALSE	FALSE	FALSE	Kk6p5G	102939569	0.674048	0.0164939	186212	finngen_R10_O15_PRETERM	TRUE	reported	textfile	2	103556027	0.0129	1.01e-10	14735	GCST90274804.csv	TRUE	reported	QsSGEP	2	TRUE	0.00282861	41.7921
rs7585636	A	G	A	G	-0.1174	-0.00953362	0.4002	0.371047	FALSE	FALSE	FALSE	Kk6p5G	101619438	0.54164	0.0156203	186212	finngen_R10_O15_PRETERM	TRUE	reported	textfile	2	102235900	0.0123	1.36e-21	14295	GCST90274804.csv	TRUE	reported	QsSGEP	2	TRUE	0.00633261	91.0888
rs75877165	A	G	A	G	-0.2723	0.0662276	0.9834	0.990975	FALSE	FALSE	FALSE	Kk6p5G	101979259	0.408151	0.080067	186212	finngen_R10_O15_PRETERM	TRUE	reported	textfile	2	102595721	0.0575	2.18e-06	13808	GCST90274804.csv	TRUE	reported	QsSGEP	2	TRUE	0.00162153	22.4232
rs75969720	A	G	A	G	0.1945	0.0443263	0.021	0.010017	FALSE	FALSE	FALSE	Kk6p5G	69759816	0.568417	0.0777129	186212	finngen_R10_O15_PRETERM	TRUE	reported	textfile	15	70052155	0.0439	9.4e-06	14743	GCST90274804.csv	TRUE	reported	QsSGEP	2	TRUE	0.00132968	19.6269
rs76046089	C	G	C	G	0.1483	0.00666737	0.1535	0.241778	FALSE	TRUE	FALSE	Kk6p5G	101502287	0.704597	0.0175864	186212	finngen_R10_O15_PRETERM	TRUE	reported	textfile	2	102118749	0.017	2.7e-18	14295	GCST90274804.csv	TRUE	reported	QsSGEP	2	TRUE	0.00529535	76.0893
rs76062377	T	C	T	C	-0.2155	0.0143217	0.0262	0.0718628	FALSE	FALSE	FALSE	Kk6p5G	103099810	0.626447	0.029424	186212	finngen_R10_O15_PRETERM	TRUE	reported	textfile	2	103716268	0.0436	7.71e-07	14743	GCST90274804.csv	TRUE	reported	QsSGEP	2	TRUE	0.00165431	24.4266
rs76393611	A	G	A	G	0.3397	-0.0215413	0.0345	0.021581	FALSE	FALSE	FALSE	Kk6p5G	101858186	0.680425	0.0522993	186212	finngen_R10_O15_PRETERM	TRUE	reported	textfile	2	102474648	0.0331	1.04e-24	14724	GCST90274804.csv	TRUE	reported	QsSGEP	2	TRUE	0.00710254	105.312
rs7642750	A	C	A	C	0.0935	-0.0321823	0.8764	0.887623	FALSE	FALSE	FALSE	Kk6p5G	10538597	0.180078	0.0240074	186212	finngen_R10_O15_PRETERM	TRUE	reported	textfile	3	10580281	0.02	2.94e-06	11788	GCST90274804.csv	TRUE	reported	QsSGEP	2	TRUE	0.00185063	21.8519
rs77023051	A	G	A	G	-0.2916	-0.0581138	0.9851	0.995748	FALSE	FALSE	FALSE	Kk6p5G	102777012	0.631737	0.121251	186212	finngen_R10_O15_PRETERM	TRUE	reported	textfile	2	103393471	0.0533	4.48e-08	14727	GCST90274804.csv	TRUE	reported	QsSGEP	2	TRUE	0.00202826	29.9269
rs77639062	T	C	T	C	0.4793	-0.0928947	0.0182	0.00523118	FALSE	FALSE	FALSE	Kk6p5G	102005393	0.386552	0.107283	186212	finngen_R10_O15_PRETERM	TRUE	reported	textfile	2	102621855	0.0475	6.08e-24	13837	GCST90274804.csv	TRUE	reported	QsSGEP	2	TRUE	0.00730469	101.804
rs77916398	A	G	A	G	0.1403	0.0472021	0.0618	0.105958	FALSE	FALSE	FALSE	Kk6p5G	101037928	0.0530249	0.0243973	186212	finngen_R10_O15_PRETERM	TRUE	reported	textfile	2	101654390	0.0261	7.64e-08	14295	GCST90274804.csv	TRUE	reported	QsSGEP	2	TRUE	0.00201731	28.8917
rs78035061	A	C	A	C	0.1039	0.000803146	0.0787	0.0719907	FALSE	FALSE	FALSE	Kk6p5G	801754	0.978123	0.0292886	186212	finngen_R10_O15_PRETERM	TRUE	reported	textfile	6	801754	0.0222	2.87e-06	14295	GCST90274804.csv	TRUE	reported	QsSGEP	2	TRUE	0.00152995	21.901
rs78117201	A	G	A	G	-0.5028	0.0681735	0.9774	0.979926	FALSE	FALSE	FALSE	Kk6p5G	101545032	0.202764	0.0535233	186212	finngen_R10_O15_PRETERM	TRUE	reported	textfile	2	102161494	0.1081	3.3e-06	7803	GCST90274804.csv	TRUE	reported	QsSGEP	2	TRUE	0.00276487	21.6286
rs78199195	A	G	A	G	-0.0956	-0.057776	0.8928	0.915404	FALSE	FALSE	FALSE	Kk6p5G	147164328	0.0326535	0.0270446	186212	finngen_R10_O15_PRETERM	TRUE	reported	textfile	3	146882115	0.0196	1.07e-06	14295	GCST90274804.csv	TRUE	reported	QsSGEP	2	TRUE	0.00166149	23.7872
rs78357146	A	G	A	G	-0.3382	0.024201	0.9715	0.990324	FALSE	FALSE	FALSE	Kk6p5G	66308933	0.755722	0.0777907	186212	finngen_R10_O15_PRETERM	TRUE	reported	textfile	17	64305051	0.0378	3.65e-19	14743	GCST90274804.csv	TRUE	reported	QsSGEP	2	TRUE	0.0054004	80.0396
rs79097546	T	C	T	C	-0.2754	0.0853223	0.9865	0.994928	FALSE	FALSE	FALSE	Kk6p5G	19674796	0.430393	0.108206	186212	finngen_R10_O15_PRETERM	TRUE	reported	textfile	22	19662319	0.056	8.75e-07	14256	GCST90274804.csv	TRUE	reported	QsSGEP	2	TRUE	0.00169363	24.1819
rs79619759	A	G	A	G	-0.2435	0.00416188	0.1467	0.179783	FALSE	FALSE	FALSE	Kk6p5G	102685110	0.83402	0.0198612	186212	finngen_R10_O15_PRETERM	TRUE	reported	textfile	2	103301569	0.0176	1.56e-43	14295	GCST90274804.csv	TRUE	reported	QsSGEP	2	TRUE	0.0132133	191.387
rs79841636	A	T	A	T	0.4007	-0.0985751	0.0112	0.00467385	FALSE	TRUE	FALSE	Kk6p5G	103391316	0.396135	0.11617	186212	finngen_R10_O15_PRETERM	TRUE	reported	textfile	2	104007774	0.0717	2.29e-08	13863	GCST90274804.csv	TRUE	reported	QsSGEP	2	TRUE	0.00224784	31.2275
rs80317525	A	G	A	G	0.1408	0.087522	0.0468	0.0129505	FALSE	FALSE	FALSE	Kk6p5G	47477593	0.206689	0.0693121	186212	finngen_R10_O15_PRETERM	TRUE	reported	textfile	7	47517191	0.0299	2.49e-06	14730	GCST90274804.csv	TRUE	reported	QsSGEP	2	TRUE	0.00150317	22.172
rs80339564	T	C	T	C	-0.237	-0.00378389	0.9806	0.990138	FALSE	FALSE	FALSE	Kk6p5G	102971459	0.961632	0.0786572	186212	finngen_R10_O15_PRETERM	TRUE	reported	textfile	2	103587917	0.0467	3.88e-07	13868	GCST90274804.csv	TRUE	reported	QsSGEP	2	TRUE	0.00185372	25.7514
rs9308860	C	G	C	G	0.295	-0.013126	0.7376	0.672089	FALSE	TRUE	FALSE	Kk6p5G	102591500	0.415149	0.0161082	186212	finngen_R10_O15_PRETERM	TRUE	reported	textfile	2	103207959	0.0135	7.46e-106	14295	GCST90274804.csv	TRUE	reported	QsSGEP	2	TRUE	0.0323238	477.437
rs932107	A	C	A	C	0.051	0.00408238	0.4517	0.458463	FALSE	FALSE	FALSE	Kk6p5G	62298079	0.787017	0.0151095	186212	finngen_R10_O15_PRETERM	TRUE	reported	textfile	14	62764797	0.0115	9.22e-06	14736	GCST90274804.csv	TRUE	reported	QsSGEP	2	TRUE	0.00133286	19.6646
rs10057700	A	G	A	G	-0.0822	-0.188005	0.4388	0.001563	FALSE	FALSE	FALSE	IIAM8L	162531430	0.326019	0.191419	186212	finngen_R10_O15_PRETERM	TRUE	reported	textfile	5	161958436	0.0181	5.59e-06	8587	GCST90274805.csv	TRUE	reported	cANhtJ	2	TRUE	0.00239609	20.6198
rs10063171	T	G	T	G	0.0775	-0.00991368	0.1932	0.209872	FALSE	FALSE	FALSE	IIAM8L	68056975	0.594097	0.018603	186212	finngen_R10_O15_PRETERM	TRUE	reported	textfile	5	67352803	0.0175	9.49e-06	11340	GCST90274805.csv	TRUE	reported	cANhtJ	2	TRUE	0.00172649	19.6088
rs10233998	T	G	T	G	0.131	-0.0461195	0.0604	0.0411985	FALSE	FALSE	FALSE	IIAM8L	89431617	0.229574	0.0383863	186212	finngen_R10_O15_PRETERM	TRUE	reported	textfile	7	89060931	0.0286	4.64e-06	11785	GCST90274805.csv	TRUE	reported	cANhtJ	2	TRUE	0.00177709	20.9767
rs115494443	A	G	A	G	0.2658	-0.0562977	0.0186	0.00993316	FALSE	FALSE	FALSE	IIAM8L	116241509	0.468572	0.0776729	186212	finngen_R10_O15_PRETERM	TRUE	reported	textfile	1	116784131	0.0565	2.55e-06	10853	GCST90274805.csv	TRUE	reported	cANhtJ	2	TRUE	0.00203507	22.1275
rs115602471	T	C	T	C	0.2215	0.143249	0.0311	0.00384435	FALSE	FALSE	FALSE	IIAM8L	170108340	0.264727	0.128441	186212	finngen_R10_O15_PRETERM	TRUE	reported	textfile	2	170964850	0.0469	2.33e-06	11340	GCST90274805.csv	TRUE	reported	cANhtJ	2	TRUE	0.00196307	22.301
rs117537822	T	C	T	C	0.2176	-0.0627087	0.9755	0.964595	FALSE	FALSE	FALSE	IIAM8L	33746595	0.123895	0.0407563	186212	finngen_R10_O15_PRETERM	TRUE	reported	textfile	17	32073614	0.0439	7.17e-07	11788	GCST90274805.csv	TRUE	reported	cANhtJ	2	TRUE	0.00207991	24.5649
rs11759846	A	G	A	G	-0.3263	-0.0515597	0.0799	0.0435421	FALSE	FALSE	FALSE	IIAM8L	32618445	0.160048	0.0366996	186212	finngen_R10_O15_PRETERM	TRUE	reported	textfile	6	32586222	0.0266	1.36e-34	11788	GCST90274805.csv	TRUE	reported	cANhtJ	2	TRUE	0.0126044	150.452
rs11878153	A	G	A	G	0.1116	-0.0131758	0.9015	0.853833	FALSE	FALSE	FALSE	IIAM8L	308555	0.534158	0.0211942	186212	finngen_R10_O15_PRETERM	TRUE	reported	textfile	18	308555	0.0221	4.42e-07	11787	GCST90274805.csv	TRUE	reported	cANhtJ	2	TRUE	0.00215875	25.4959
rs12047801	T	C	T	C	0.0783	0.0315264	0.174	0.114017	FALSE	FALSE	FALSE	IIAM8L	104570782	0.185067	0.0237879	186212	finngen_R10_O15_PRETERM	TRUE	reported	textfile	1	105113404	0.0171	4.67e-06	11785	GCST90274805.csv	TRUE	reported	cANhtJ	2	TRUE	0.00177595	20.9632
rs12529944	T	C	T	C	-0.0845	-0.039077	0.178	0.0997318	FALSE	FALSE	FALSE	IIAM8L	83357189	0.126963	0.0256043	186212	finngen_R10_O15_PRETERM	TRUE	reported	textfile	6	84066908	0.0189	7.79e-06	11340	GCST90274805.csv	TRUE	reported	cANhtJ	2	TRUE	0.00175959	19.9854
rs16886503	A	T	A	T	0.2438	0.0265487	0.9824	0.977777	FALSE	TRUE	FALSE	IIAM8L	88731788	0.605149	0.0513504	186212	finngen_R10_O15_PRETERM	TRUE	reported	textfile	8	89744017	0.0524	3.28e-06	11786	GCST90274805.csv	TRUE	reported	cANhtJ	2	TRUE	0.00183333	21.6437
rs17208587	T	C	T	C	0.1574	0.0588598	0.8769	0.85628	FALSE	FALSE	FALSE	IIAM8L	32387734	0.00631146	0.0215513	186212	finngen_R10_O15_PRETERM	TRUE	reported	textfile	6	32355511	0.0226	3.29e-12	11788	GCST90274805.csv	TRUE	reported	cANhtJ	2	TRUE	0.00409797	48.4974
rs17615220	A	G	A	G	0.133	0.0777921	0.8937	0.968756	FALSE	FALSE	FALSE	IIAM8L	32709636	0.0748445	0.0436687	186212	finngen_R10_O15_PRETERM	TRUE	reported	textfile	6	32677413	0.0274	1.21e-06	11340	GCST90274805.csv	TRUE	reported	cANhtJ	2	TRUE	0.00207342	23.5573
rs190042298	A	G	A	G	0.1502	0.0136677	0.0497	0.0426035	FALSE	FALSE	FALSE	IIAM8L	147910903	0.716269	0.0376055	186212	finngen_R10_O15_PRETERM	TRUE	reported	textfile	3	147628690	0.0339	9.39e-06	9897	GCST90274805.csv	TRUE	reported	cANhtJ	2	TRUE	0.00197959	19.6269
rs2071280	C	G	C	G	-0.0937	-0.0241453	0.3078	0.288942	FALSE	TRUE	FALSE	IIAM8L	32197092	0.144077	0.0165291	186212	finngen_R10_O15_PRETERM	TRUE	reported	textfile	6	32164869	0.0142	4.15e-11	11770	GCST90274805.csv	TRUE	reported	cANhtJ	2	TRUE	0.00368572	43.534
rs2071541	A	G	A	G	0.0878	0.0516741	0.8614	0.823104	FALSE	FALSE	FALSE	IIAM8L	32845081	0.00930037	0.0198685	186212	finngen_R10_O15_PRETERM	TRUE	reported	textfile	6	32812858	0.0191	4.29e-06	11788	GCST90274805.csv	TRUE	reported	cANhtJ	2	TRUE	0.00178939	21.1275
rs2426634	A	G	A	G	-0.0896	-0.0058987	0.1376	0.0952734	FALSE	FALSE	FALSE	IIAM8L	56707655	0.818968	0.0257729	186212	finngen_R10_O15_PRETERM	TRUE	reported	textfile	20	55282711	0.0198	6.03e-06	11787	GCST90274805.csv	TRUE	reported	cANhtJ	2	TRUE	0.00173432	20.4744
rs28441225	T	G	T	G	0.2533	0.00149696	0.971	0.970751	FALSE	FALSE	FALSE	IIAM8L	31980623	0.972992	0.044215	186212	finngen_R10_O15_PRETERM	TRUE	reported	textfile	6	31948400	0.0407	4.86e-10	11788	GCST90274805.csv	TRUE	reported	cANhtJ	2	TRUE	0.00327504	38.7265
rs375244	A	G	A	G	-0.0762	-0.0287106	0.2153	0.13399	FALSE	FALSE	FALSE	IIAM8L	32223680	0.194175	0.0221135	186212	finngen_R10_O15_PRETERM	TRUE	reported	textfile	6	32191457	0.0158	1.42e-06	11784	GCST90274805.csv	TRUE	reported	cANhtJ	2	TRUE	0.00196991	23.2553
rs419132	A	G	A	G	0.0934	0.0376282	0.7358	0.832845	FALSE	FALSE	FALSE	IIAM8L	32243022	0.0627798	0.0202221	186212	finngen_R10_O15_PRETERM	TRUE	reported	textfile	6	32210799	0.015	4.76e-10	11786	GCST90274805.csv	TRUE	reported	cANhtJ	2	TRUE	0.00327883	38.7648
rs4767214	T	C	T	C	0.062	0.010467	0.5326	0.489577	FALSE	FALSE	FALSE	IIAM8L	114101816	0.486695	0.015048	186212	finngen_R10_O15_PRETERM	TRUE	reported	textfile	12	114539621	0.013	1.85e-06	11772	GCST90274805.csv	TRUE	reported	cANhtJ	2	TRUE	0.00192845	22.7417
rs4792878	T	C	T	C	-0.2362	0.0577502	0.0311	0.0323532	FALSE	FALSE	FALSE	IIAM8L	45732799	0.174576	0.042537	186212	finngen_R10_O15_PRETERM	TRUE	reported	textfile	17	43810165	0.0531	8.66e-06	10226	GCST90274805.csv	TRUE	reported	cANhtJ	2	TRUE	0.00193119	19.7827
rs523604	A	G	A	G	0.0754	-0.0249397	0.5264	0.465563	FALSE	FALSE	FALSE	IIAM8L	118885029	0.100885	0.0152018	186212	finngen_R10_O15_PRETERM	TRUE	reported	textfile	11	118755738	0.0142	1.1e-07	10290	GCST90274805.csv	TRUE	reported	cANhtJ	2	TRUE	0.00273251	28.1891
rs565705003	A	G	A	G	0.4469	-0.118079	0.9892	0.998923	FALSE	FALSE	FALSE	IIAM8L	13911701	0.634064	0.248059	186212	finngen_R10_O15_PRETERM	TRUE	reported	textfile	2	14051826	0.1004	8.54e-06	7456	GCST90274805.csv	TRUE	reported	cANhtJ	2	TRUE	0.0026503	19.8078
rs61098036	A	G	A	G	-0.0856	0.0291898	0.8232	0.842595	FALSE	FALSE	FALSE	IIAM8L	55432224	0.160119	0.0207805	186212	finngen_R10_O15_PRETERM	TRUE	reported	textfile	17	53509585	0.0187	4.7e-06	9891	GCST90274805.csv	TRUE	reported	cANhtJ	2	TRUE	0.002114	20.9496
rs7138836	A	T	A	T	-0.0982	0.00307058	0.1141	0.105206	FALSE	TRUE	FALSE	IIAM8L	103499823	0.900308	0.0245112	186212	finngen_R10_O15_PRETERM	TRUE	reported	textfile	12	103893601	0.0207	2.1e-06	11775	GCST90274805.csv	TRUE	reported	cANhtJ	2	TRUE	0.00190762	22.5013
rs72937918	T	C	T	C	-0.2056	-0.0544286	0.0233	0.030988	FALSE	FALSE	FALSE	IIAM8L	80961271	0.204543	0.0429006	186212	finngen_R10_O15_PRETERM	TRUE	reported	textfile	11	80672314	0.0452	5.4e-06	11772	GCST90274805.csv	TRUE	reported	cANhtJ	2	TRUE	0.00175451	20.6869
rs76012752	A	G	A	G	0.1568	0.00692434	0.9527	0.96783	FALSE	FALSE	FALSE	IIAM8L	28800415	0.873038	0.043331	186212	finngen_R10_O15_PRETERM	TRUE	reported	textfile	12	28953348	0.0352	8.41e-06	11340	GCST90274805.csv	TRUE	reported	cANhtJ	2	TRUE	0.00174676	19.8395
rs76544453	T	C	T	C	-0.1609	0.0533273	0.9585	0.983536	FALSE	FALSE	FALSE	IIAM8L	81185038	0.375255	0.0601432	186212	finngen_R10_O15_PRETERM	TRUE	reported	textfile	14	81651382	0.0361	8.31e-06	11788	GCST90274805.csv	TRUE	reported	cANhtJ	2	TRUE	0.00168239	19.862
rs78267257	A	G	A	G	-0.1825	0.0229413	0.0323	0.0059001	FALSE	FALSE	FALSE	IIAM8L	83024437	0.818697	0.100084	186212	finngen_R10_O15_PRETERM	TRUE	reported	textfile	14	83490781	0.0406	6.95e-06	10903	GCST90274805.csv	TRUE	reported	cANhtJ	2	TRUE	0.00184979	20.202
rs79280499	A	G	A	G	0.1325	-0.0502151	0.0758	0.0367772	FALSE	FALSE	FALSE	IIAM8L	86039856	0.214848	0.0404848	186212	finngen_R10_O15_PRETERM	TRUE	reported	textfile	14	86506200	0.0299	9.36e-06	11340	GCST90274805.csv	TRUE	reported	cANhtJ	2	TRUE	0.00172872	19.6342
rs9268124	A	G	A	G	-0.0848	-0.0472701	0.8222	0.828475	FALSE	FALSE	FALSE	IIAM8L	32284730	0.0182608	0.0200273	186212	finngen_R10_O15_PRETERM	TRUE	reported	textfile	6	32252507	0.017	6.09e-07	11784	GCST90274805.csv	TRUE	reported	cANhtJ	2	TRUE	0.0021071	24.8783
rs9270621	A	G	A	G	-0.0959	-0.014812	0.3501	0.32477	FALSE	FALSE	FALSE	IIAM8L	32597506	0.356066	0.0160496	186212	finngen_R10_O15_PRETERM	TRUE	reported	textfile	6	32565283	0.0154	4.75e-10	9460	GCST90274805.csv	TRUE	reported	cANhtJ	2	TRUE	0.00408252	38.7707
rs9270664	A	G	A	G	0.1104	0.0284157	0.5975	0.513413	FALSE	FALSE	FALSE	IIAM8L	32598372	0.0594881	0.0150781	186212	finngen_R10_O15_PRETERM	TRUE	reported	textfile	6	32566149	0.0138	1.24e-15	11340	GCST90274805.csv	TRUE	reported	cANhtJ	2	TRUE	0.00561207	63.9887
rs9276710	T	C	T	C	-0.0725	-0.0592653	0.7955	0.792912	FALSE	FALSE	FALSE	IIAM8L	32789325	0.0012735	0.0183946	186212	finngen_R10_O15_PRETERM	TRUE	reported	textfile	6	32757102	0.0161	6.7e-06	11785	GCST90274805.csv	TRUE	reported	cANhtJ	2	TRUE	0.0017177	20.2745
rs11256610	A	G	A	G	0.3005	-0.0971293	0.0145	0.00141658	FALSE	FALSE	FALSE	x8BRn2	6080380	0.653331	0.216256	186212	finngen_R10_O15_PRETERM	TRUE	reported	textfile	10	6122343	0.0641	2.76e-06	10850	GCST90274810.csv	TRUE	reported	8PfeNy	2	TRUE	0.00202146	21.9732
rs116790447	T	C	T	C	0.1729	-0.00385478	0.0521	0.0392523	FALSE	FALSE	FALSE	x8BRn2	18604828	0.920666	0.0387045	186212	finngen_R10_O15_PRETERM	TRUE	reported	textfile	1	18931322	0.0371	3.16e-06	9453	GCST90274810.csv	TRUE	reported	8PfeNy	2	TRUE	0.00229232	21.7145
rs117613902	A	G	A	G	-0.3	-0.0173997	0.9862	0.996229	FALSE	FALSE	FALSE	x8BRn2	97275462	0.892737	0.129038	186212	finngen_R10_O15_PRETERM	TRUE	reported	textfile	14	97741799	0.0657	4.97e-06	10850	GCST90274810.csv	TRUE	reported	8PfeNy	2	TRUE	0.001918	20.8464
rs12275648	T	C	T	C	-0.0696	-0.00161041	0.3114	0.236337	FALSE	FALSE	FALSE	x8BRn2	129188104	0.927708	0.0177496	186212	finngen_R10_O15_PRETERM	TRUE	reported	textfile	11	129057999	0.0155	7.11e-06	10277	GCST90274810.csv	TRUE	reported	8PfeNy	2	TRUE	0.00195811	20.1591
rs12588414	A	G	A	G	0.0753	0.00745362	0.2361	0.188582	FALSE	FALSE	FALSE	x8BRn2	104110479	0.699808	0.019331	186212	finngen_R10_O15_PRETERM	TRUE	reported	textfile	14	104576816	0.0169	8.37e-06	10273	GCST90274810.csv	TRUE	reported	8PfeNy	2	TRUE	0.00192877	19.8487
rs143986178	A	G	A	G	0.2969	0.159528	0.0144	0.00271436	FALSE	FALSE	FALSE	x8BRn2	24695221	0.291571	0.151258	186212	finngen_R10_O15_PRETERM	TRUE	reported	textfile	21	26067535	0.0644	4.02e-06	10850	GCST90274810.csv	TRUE	reported	8PfeNy	2	TRUE	0.0019551	21.2505
rs145295031	A	T	A	T	0.3063	-0.0293639	0.014	0.0123858	FALSE	TRUE	FALSE	x8BRn2	9919470	0.676731	0.0704294	186212	finngen_R10_O15_PRETERM	TRUE	reported	textfile	7	9959098	0.0647	2.2e-06	11287	GCST90274810.csv	TRUE	reported	8PfeNy	2	TRUE	0.00198173	22.4083
rs145450029	T	G	T	G	-0.2153	0.0135257	0.0246	0.0235112	FALSE	FALSE	FALSE	x8BRn2	77220992	0.788125	0.050329	186212	finngen_R10_O15_PRETERM	TRUE	reported	textfile	11	76932037	0.0484	8.65e-06	11784	GCST90274810.csv	TRUE	reported	8PfeNy	2	TRUE	0.00167639	19.7844
rs145660089	T	C	T	C	0.2004	0.0670502	0.0274	0.0135974	FALSE	FALSE	FALSE	x8BRn2	94744147	0.317985	0.0671437	186212	finngen_R10_O15_PRETERM	TRUE	reported	textfile	11	94477313	0.0446	7.01e-06	11779	GCST90274810.csv	TRUE	reported	8PfeNy	2	TRUE	0.00171109	20.1861
rs145891540	T	G	T	G	0.1913	0.0109794	0.0315	0.0168345	FALSE	FALSE	FALSE	x8BRn2	93455622	0.85529	0.0602031	186212	finngen_R10_O15_PRETERM	TRUE	reported	textfile	12	93849398	0.0422	5.81e-06	11772	GCST90274810.csv	TRUE	reported	8PfeNy	2	TRUE	0.0017426	20.5462
rs167018	A	G	A	G	0.0657	-0.0248644	0.4443	0.458821	FALSE	FALSE	FALSE	x8BRn2	155830396	0.101342	0.0151762	186212	finngen_R10_O15_PRETERM	TRUE	reported	textfile	7	155623090	0.0136	1.36e-06	11336	GCST90274810.csv	TRUE	reported	8PfeNy	2	TRUE	0.00205447	23.3333
rs2165910	A	G	A	G	0.0674	-0.0252956	0.7371	0.731383	FALSE	FALSE	FALSE	x8BRn2	7919508	0.136133	0.0169729	186212	finngen_R10_O15_PRETERM	TRUE	reported	textfile	18	7919506	0.015	7.01e-06	11768	GCST90274810.csv	TRUE	reported	8PfeNy	2	TRUE	0.00171273	20.1866
rs2341294	A	G	A	G	-0.1318	0.0381376	0.0716	0.0829276	FALSE	FALSE	FALSE	x8BRn2	149852745	0.163329	0.0273592	186212	finngen_R10_O15_PRETERM	TRUE	reported	textfile	5	149232308	0.028	2.51e-06	9900	GCST90274810.csv	TRUE	reported	8PfeNy	2	TRUE	0.0022331	22.1527
rs60306270	A	G	A	G	-0.0886	0.0221931	0.1398	0.0866189	FALSE	FALSE	FALSE	x8BRn2	49541253	0.408221	0.0268347	186212	finngen_R10_O15_PRETERM	TRUE	reported	textfile	16	49575164	0.0191	3.51e-06	11781	GCST90274810.csv	TRUE	reported	8PfeNy	2	TRUE	0.00182317	21.5143
rs61997688	T	C	T	C	-0.0757	0.0365076	0.8019	0.862429	FALSE	FALSE	FALSE	x8BRn2	56932190	0.09378	0.0217853	186212	finngen_R10_O15_PRETERM	TRUE	reported	textfile	14	57398908	0.017	8.47e-06	11772	GCST90274810.csv	TRUE	reported	8PfeNy	2	TRUE	0.00168156	19.8253
rs73169406	A	G	A	G	0.111	-0.00840497	0.1327	0.104349	FALSE	FALSE	FALSE	x8BRn2	48265297	0.734395	0.0247727	186212	finngen_R10_O15_PRETERM	TRUE	reported	textfile	22	48661109	0.0207	8.22e-08	11337	GCST90274810.csv	TRUE	reported	8PfeNy	2	TRUE	0.00252992	28.7494
rs7401175	A	T	A	T	0.0892	-0.0610838	0.2392	0.16285	FALSE	TRUE	FALSE	x8BRn2	85557828	0.00360844	0.0209874	186212	finngen_R10_O15_PRETERM	TRUE	reported	textfile	14	86024172	0.0195	4.78e-06	7943	GCST90274810.csv	TRUE	reported	8PfeNy	2	TRUE	0.00262744	20.9195
rs76638793	T	C	T	C	-0.1292	-0.0534114	0.9418	0.948873	FALSE	FALSE	FALSE	x8BRn2	115486617	0.119488	0.0343057	186212	finngen_R10_O15_PRETERM	TRUE	reported	textfile	12	115924422	0.0286	6.26e-06	11782	GCST90274810.csv	TRUE	reported	8PfeNy	2	TRUE	0.00172911	20.4042
rs111358562	A	C	A	C	-0.1638	-0.0122515	0.3346	0.613295	FALSE	FALSE	FALSE	jsoX0g	30402306	0.437059	0.0157642	186212	finngen_R10_O15_PRETERM	TRUE	reported	textfile	13	30976443	0.0368	8.54e-06	8817	GCST90274811.csv	TRUE	reported	2Hjefc	2	TRUE	0.002242	19.8077
rs11153066	T	C	T	C	0.0615	0.0126689	0.5833	0.519583	FALSE	FALSE	FALSE	jsoX0g	107525440	0.401246	0.0150929	186212	finngen_R10_O15_PRETERM	TRUE	reported	textfile	6	107846644	0.0137	7.15e-06	11343	GCST90274811.csv	TRUE	reported	2Hjefc	2	TRUE	0.00177341	20.148
rs111805691	A	G	A	G	-0.1278	-0.00151817	0.0648	0.0509513	FALSE	FALSE	FALSE	jsoX0g	13097977	0.965381	0.0349791	186212	finngen_R10_O15_PRETERM	TRUE	reported	textfile	4	13099601	0.0286	7.88e-06	11344	GCST90274811.csv	TRUE	reported	2Hjefc	2	TRUE	0.00175711	19.9643
rs115890206	A	G	A	G	0.232	0.11954	0.9786	0.99434	FALSE	FALSE	FALSE	jsoX0g	170386979	0.250435	0.104012	186212	finngen_R10_O15_PRETERM	TRUE	reported	textfile	2	171243489	0.0502	3.81e-06	10403	GCST90274811.csv	TRUE	reported	2Hjefc	2	TRUE	0.00204889	21.3543
rs116007066	A	G	A	G	-0.2101	-0.15697	0.025	0.0234187	FALSE	FALSE	FALSE	jsoX0g	135834088	0.00260106	0.0521265	186212	finngen_R10_O15_PRETERM	TRUE	reported	textfile	4	136755243	0.0441	1.9e-06	10295	GCST90274811.csv	TRUE	reported	2Hjefc	2	TRUE	0.00219985	22.6929
rs116068903	T	C	T	C	0.2831	0.00450616	0.0151	0.00558804	FALSE	FALSE	FALSE	jsoX0g	67033038	0.965286	0.103538	186212	finngen_R10_O15_PRETERM	TRUE	reported	textfile	1	67498721	0.0636	8.54e-06	10470	GCST90274811.csv	TRUE	reported	2Hjefc	2	TRUE	0.00188885	19.8099
rs11630708	T	C	T	C	-0.2102	-0.0692713	0.9766	0.96926	FALSE	FALSE	FALSE	jsoX0g	83996576	0.113075	0.0437175	186212	finngen_R10_O15_PRETERM	TRUE	reported	textfile	15	84665328	0.0443	2.09e-06	11788	GCST90274811.csv	TRUE	reported	2Hjefc	2	TRUE	0.00190629	22.5105
rs116381951	T	C	T	C	0.2794	-0.0806342	0.9817	0.995373	FALSE	FALSE	FALSE	jsoX0g	177469993	0.460114	0.109163	186212	finngen_R10_O15_PRETERM	TRUE	reported	textfile	1	177439129	0.063	9.21e-06	9983	GCST90274811.csv	TRUE	reported	2Hjefc	2	TRUE	0.00196633	19.6646
rs117538197	T	C	T	C	0.1213	0.0163702	0.0695	0.0515146	FALSE	FALSE	FALSE	jsoX0g	4604136	0.630782	0.03406	186212	finngen_R10_O15_PRETERM	TRUE	reported	textfile	17	4507431	0.0261	3.36e-06	11774	GCST90274811.csv	TRUE	reported	2Hjefc	2	TRUE	0.00183114	21.5957
rs13001788	T	C	T	C	0.2769	-0.0312552	0.9745	0.987054	FALSE	FALSE	FALSE	jsoX0g	31671770	0.649928	0.0688649	186212	finngen_R10_O15_PRETERM	TRUE	reported	textfile	2	31896839	0.0557	6.65e-07	8243	GCST90274811.csv	TRUE	reported	2Hjefc	2	TRUE	0.00298917	24.7076
rs141460846	T	C	T	C	-0.2471	-0.0748353	0.9783	0.98212	FALSE	FALSE	FALSE	jsoX0g	40448482	0.190584	0.0571763	186212	finngen_R10_O15_PRETERM	TRUE	reported	textfile	11	40470032	0.0535	3.86e-06	11304	GCST90274811.csv	TRUE	reported	2Hjefc	2	TRUE	0.00188359	21.3285
rs1472270	C	G	C	G	0.0704	0.0415287	0.346	0.345033	FALSE	TRUE	FALSE	jsoX0g	98492531	0.00864829	0.0158165	186212	finngen_R10_O15_PRETERM	TRUE	reported	textfile	7	98121843	0.0144	1.01e-06	11344	GCST90274811.csv	TRUE	reported	2Hjefc	2	TRUE	0.00210252	23.897
rs147955591	A	C	A	C	-0.0739	-0.0242184	0.2186	0.276925	FALSE	FALSE	FALSE	jsoX0g	119524484	0.150868	0.0168596	186212	finngen_R10_O15_PRETERM	TRUE	reported	textfile	8	120536724	0.0166	8.52e-06	11344	GCST90274811.csv	TRUE	reported	2Hjefc	2	TRUE	0.00174401	19.8151
rs17549820	T	C	T	C	0.0631	-0.00667949	0.5622	0.572721	FALSE	FALSE	FALSE	jsoX0g	107197144	0.661773	0.0152686	186212	finngen_R10_O15_PRETERM	TRUE	reported	textfile	4	108118301	0.0129	1e-06	11791	GCST90274811.csv	TRUE	reported	2Hjefc	2	TRUE	0.00202511	23.9224
rs20542	A	G	A	G	0.1038	0.0251354	0.1051	0.0387036	FALSE	FALSE	FALSE	jsoX0g	46382099	0.524815	0.0395247	186212	finngen_R10_O15_PRETERM	TRUE	reported	textfile	11	46403649	0.0231	7.01e-06	11344	GCST90274811.csv	TRUE	reported	2Hjefc	2	TRUE	0.00177677	20.188
rs2157876	T	G	T	G	-0.1133	0.0402342	0.0879	0.0981979	FALSE	FALSE	FALSE	jsoX0g	111154576	0.114703	0.0255067	186212	finngen_R10_O15_PRETERM	TRUE	reported	textfile	12	111592380	0.0239	2.13e-06	11343	GCST90274811.csv	TRUE	reported	2Hjefc	2	TRUE	0.00197732	22.4692
rs2281533	C	G	C	G	-0.1844	-0.0358016	0.0481	0.072103	FALSE	TRUE	FALSE	jsoX0g	6123121	0.219475	0.0291562	186212	finngen_R10_O15_PRETERM	TRUE	reported	textfile	20	6103768	0.0404	5.01e-06	11776	GCST90274811.csv	TRUE	reported	2Hjefc	2	TRUE	0.00176601	20.8298
rs301439	C	G	C	G	-0.0643	0.0111237	0.6412	0.727592	FALSE	TRUE	FALSE	jsoX0g	4589802	0.511999	0.0169639	186212	finngen_R10_O15_PRETERM	TRUE	reported	textfile	9	4589802	0.0144	8e-06	11344	GCST90274811.csv	TRUE	reported	2Hjefc	2	TRUE	0.00175456	19.9352
rs34246740	T	C	T	C	-0.0721	0.020533	0.2619	0.18902	FALSE	FALSE	FALSE	jsoX0g	36176683	0.29013	0.0194104	186212	finngen_R10_O15_PRETERM	TRUE	reported	textfile	11	36198233	0.0156	3.8e-06	11344	GCST90274811.csv	TRUE	reported	2Hjefc	2	TRUE	0.00187948	21.3572
rs4889255	A	G	A	G	0.2596	0.0660228	0.0267	0.012764	FALSE	FALSE	FALSE	jsoX0g	81163512	0.33492	0.0684706	186212	finngen_R10_O15_PRETERM	TRUE	reported	textfile	16	81197117	0.055	2.36e-06	8891	GCST90274811.csv	TRUE	reported	2Hjefc	2	TRUE	0.00249946	22.2734
rs55757846	A	G	A	G	-0.1021	-0.0216579	0.8947	0.893588	FALSE	FALSE	FALSE	jsoX0g	25223145	0.379212	0.0246295	186212	finngen_R10_O15_PRETERM	TRUE	reported	textfile	14	25692351	0.0231	9.87e-06	11344	GCST90274811.csv	TRUE	reported	2Hjefc	2	TRUE	0.00171915	19.5322
rs55987136	T	C	T	C	-0.1967	-0.047342	0.9753	0.992485	FALSE	FALSE	FALSE	jsoX0g	12126342	0.591696	0.088262	186212	finngen_R10_O15_PRETERM	TRUE	reported	textfile	16	12220199	0.0443	8.99e-06	11781	GCST90274811.csv	TRUE	reported	2Hjefc	2	TRUE	0.00167068	19.7119
rs7137828	T	C	T	C	-0.0607	-0.00645548	0.5236	0.585577	FALSE	FALSE	FALSE	jsoX0g	111494996	0.67243	0.0152678	186212	finngen_R10_O15_PRETERM	TRUE	reported	textfile	12	111932800	0.0134	5.9e-06	11344	GCST90274811.csv	TRUE	reported	2Hjefc	2	TRUE	0.00180558	20.5159
rs71476282	T	C	T	C	-0.1842	-0.0336388	0.0363	0.0517775	FALSE	FALSE	FALSE	jsoX0g	115350190	0.323245	0.0340539	186212	finngen_R10_O15_PRETERM	TRUE	reported	textfile	11	115220909	0.0412	7.79e-06	11344	GCST90274811.csv	TRUE	reported	2Hjefc	2	TRUE	0.00175895	19.9852
rs9321271	A	C	A	C	-0.157	0.0355781	0.9549	0.987016	FALSE	FALSE	FALSE	jsoX0g	131072631	0.601063	0.0680435	186212	finngen_R10_O15_PRETERM	TRUE	reported	textfile	6	131393771	0.0325	1.36e-06	11779	GCST90274811.csv	TRUE	reported	2Hjefc	2	TRUE	0.00197726	23.3324
rs9921181	A	G	A	G	-0.0606	-0.00140806	0.4465	0.347715	FALSE	FALSE	FALSE	jsoX0g	80741817	0.929317	0.0158736	186212	finngen_R10_O15_PRETERM	TRUE	reported	textfile	16	80775714	0.0128	2.2e-06	11786	GCST90274811.csv	TRUE	reported	2Hjefc	2	TRUE	0.00189816	22.4105
rs10152568	T	C	T	C	-0.0682	0.0199623	0.6072	0.736218	FALSE	FALSE	FALSE	77lxle	38867868	0.249509	0.0173353	186212	finngen_R10_O15_PRETERM	TRUE	reported	textfile	15	39160069	0.0154	9.49e-06	11784	GCST90274813.csv	TRUE	reported	ROdtaS	2	TRUE	0.00166155	19.6089
rs116963481	A	G	A	G	0.2805	0.0519166	0.9846	0.976003	FALSE	FALSE	FALSE	77lxle	33995478	0.289856	0.0490503	186212	finngen_R10_O15_PRETERM	TRUE	reported	textfile	10	34284406	0.0592	2.16e-06	11793	GCST90274813.csv	TRUE	reported	ROdtaS	2	TRUE	0.00190008	22.4465
rs11989681	A	G	A	G	0.0678	-0.00193209	0.5982	0.659336	FALSE	FALSE	FALSE	77lxle	22792399	0.90321	0.0158879	186212	finngen_R10_O15_PRETERM	TRUE	reported	textfile	8	22649912	0.0136	6.19e-07	11345	GCST90274813.csv	TRUE	reported	ROdtaS	2	TRUE	0.00218588	24.8488
rs12481726	T	C	T	C	-0.313	0.00499284	0.0162	0.0109654	FALSE	FALSE	FALSE	77lxle	53034951	0.945749	0.0733748	186212	finngen_R10_O15_PRETERM	TRUE	reported	textfile	20	51651490	0.0706	9.27e-06	9849	GCST90274813.csv	TRUE	reported	ROdtaS	2	TRUE	0.00199169	19.6513
rs12501768	A	G	A	G	0.0621	0.00523614	0.4803	0.452342	FALSE	FALSE	FALSE	77lxle	184610004	0.730259	0.0151869	186212	finngen_R10_O15_PRETERM	TRUE	reported	textfile	4	185531158	0.0134	3.58e-06	11345	GCST90274813.csv	TRUE	reported	ROdtaS	2	TRUE	0.0018895	21.4732
rs12641440	C	G	C	G	-0.1181	-0.0470169	0.9065	0.879549	FALSE	TRUE	FALSE	77lxle	184608480	0.0423428	0.0231595	186212	finngen_R10_O15_PRETERM	TRUE	reported	textfile	4	185529634	0.025	2.31e-06	11345	GCST90274813.csv	TRUE	reported	ROdtaS	2	TRUE	0.00196319	22.3122
rs12735173	A	C	A	C	-0.2114	-0.00697432	0.9786	0.992287	FALSE	FALSE	FALSE	77lxle	242365041	0.93707	0.088335	186212	finngen_R10_O15_PRETERM	TRUE	reported	textfile	1	242528343	0.0478	9.75e-06	11788	GCST90274813.csv	TRUE	reported	ROdtaS	2	TRUE	0.00165651	19.556
rs13130198	A	G	A	G	-0.0773	-0.0135998	0.2374	0.238413	FALSE	FALSE	FALSE	77lxle	40155261	0.44016	0.017618	186212	finngen_R10_O15_PRETERM	TRUE	reported	textfile	4	40156881	0.0159	1.16e-06	11345	GCST90274813.csv	TRUE	reported	ROdtaS	2	TRUE	0.00207901	23.6313
rs13418255	A	G	A	G	0.0701	0.0173556	0.7233	0.624465	FALSE	FALSE	FALSE	77lxle	107051719	0.266325	0.0156136	186212	finngen_R10_O15_PRETERM	TRUE	reported	textfile	2	107668175	0.0153	4.61e-06	11345	GCST90274813.csv	TRUE	reported	ROdtaS	2	TRUE	0.00184691	20.9883
rs1490743	T	G	T	G	-0.1338	0.0309888	0.0752	0.0549546	FALSE	FALSE	FALSE	77lxle	114273767	0.352196	0.0333092	186212	finngen_R10_O15_PRETERM	TRUE	reported	textfile	9	117036047	0.0278	1.49e-06	10281	GCST90274813.csv	TRUE	reported	ROdtaS	2	TRUE	0.00224807	23.16
rs2502347	T	C	T	C	-0.077	0.00025103	0.2195	0.248019	FALSE	FALSE	FALSE	77lxle	242908088	0.988518	0.0174433	186212	finngen_R10_O15_PRETERM	TRUE	reported	textfile	1	243071390	0.0167	4.01e-06	11345	GCST90274813.csv	TRUE	reported	ROdtaS	2	TRUE	0.00187038	21.2555
rs371539	T	G	T	G	0.0797	0.00153699	0.8324	0.885959	FALSE	FALSE	FALSE	77lxle	131536214	0.948275	0.0236921	186212	finngen_R10_O15_PRETERM	TRUE	reported	textfile	11	131406108	0.0177	6.71e-06	11775	GCST90274813.csv	TRUE	reported	ROdtaS	2	TRUE	0.00171895	20.272
rs4876407	T	G	T	G	-0.1391	0.0098193	0.9451	0.93975	FALSE	FALSE	FALSE	77lxle	118262010	0.762026	0.0324261	186212	finngen_R10_O15_PRETERM	TRUE	reported	textfile	8	119274249	0.0299	3.28e-06	11788	GCST90274813.csv	TRUE	reported	ROdtaS	2	TRUE	0.00183263	21.6391
rs57367316	A	G	A	G	0.0841	-0.00853508	0.1561	0.139651	FALSE	FALSE	FALSE	77lxle	107108738	0.694922	0.0217629	186212	finngen_R10_O15_PRETERM	TRUE	reported	textfile	2	107725194	0.0185	5.47e-06	11791	GCST90274813.csv	TRUE	reported	ROdtaS	2	TRUE	0.00174959	20.6621
rs61984458	T	C	T	C	-0.1955	0.0246482	0.0285	0.0271549	FALSE	FALSE	FALSE	77lxle	64394761	0.600373	0.0470506	186212	finngen_R10_O15_PRETERM	TRUE	reported	textfile	14	64861479	0.043	5.45e-06	11345	GCST90274813.csv	TRUE	reported	ROdtaS	2	TRUE	0.0018187	20.6671
rs669029	A	G	A	G	-0.0699	-0.00614469	0.7524	0.749392	FALSE	FALSE	FALSE	77lxle	10579317	0.723847	0.0173912	186212	finngen_R10_O15_PRETERM	TRUE	reported	textfile	18	10579314	0.0158	9.69e-06	11345	GCST90274813.csv	TRUE	reported	ROdtaS	2	TRUE	0.00172221	19.5688
rs6712163	T	C	T	C	0.0609	0.0276784	0.546	0.544973	FALSE	FALSE	FALSE	77lxle	43274831	0.0680581	0.0151694	186212	finngen_R10_O15_PRETERM	TRUE	reported	textfile	2	43501970	0.0136	7.54e-06	11344	GCST90274813.csv	TRUE	reported	ROdtaS	2	TRUE	0.00176451	20.0484
rs75610895	T	C	T	C	-0.2354	0.00801867	0.0253	0.00856024	FALSE	FALSE	FALSE	77lxle	6758847	0.924512	0.0846278	186212	finngen_R10_O15_PRETERM	TRUE	reported	textfile	10	6800809	0.045	1.68e-07	11787	GCST90274813.csv	TRUE	reported	ROdtaS	2	TRUE	0.00231621	27.3599
rs7587695	A	C	A	C	0.0598	0.0441841	0.6086	0.552097	FALSE	FALSE	FALSE	77lxle	171657129	0.0034768	0.0151207	186212	finngen_R10_O15_PRETERM	TRUE	reported	textfile	2	172513639	0.0134	8.09e-06	11793	GCST90274813.csv	TRUE	reported	ROdtaS	2	TRUE	0.00168591	19.9122
rs76678067	T	G	T	G	0.1045	0.00224136	0.9046	0.897002	FALSE	FALSE	FALSE	77lxle	79305575	0.928205	0.0248753	186212	finngen_R10_O15_PRETERM	TRUE	reported	textfile	15	79597917	0.0231	6.07e-06	11345	GCST90274813.csv	TRUE	reported	ROdtaS	2	TRUE	0.00180062	20.4612
rs79259958	T	C	T	C	-0.3215	-0.0653137	0.0147	0.0238076	FALSE	FALSE	FALSE	77lxle	40378862	0.194549	0.0503483	186212	finngen_R10_O15_PRETERM	TRUE	reported	textfile	4	40380879	0.0697	3.98e-06	9956	GCST90274813.csv	TRUE	reported	ROdtaS	2	TRUE	0.00213248	21.272
rs79359966	A	C	A	C	-0.1552	0.0568929	0.9596	0.974271	FALSE	FALSE	FALSE	77lxle	70458157	0.233541	0.0477575	186212	finngen_R10_O15_PRETERM	TRUE	reported	textfile	8	71370392	0.0345	6.84e-06	11775	GCST90274813.csv	TRUE	reported	ROdtaS	2	TRUE	0.00171569	20.2335
rs802281	T	G	T	G	-0.1305	-0.0384231	0.9368	0.957064	FALSE	FALSE	FALSE	77lxle	124195845	0.304276	0.0374018	186212	finngen_R10_O15_PRETERM	TRUE	reported	textfile	6	124516990	0.0294	9.05e-06	11786	GCST90274813.csv	TRUE	reported	ROdtaS	2	TRUE	0.00166892	19.6994
rs9425728	T	G	T	G	0.0664	0.0146821	0.2727	0.268929	FALSE	FALSE	FALSE	77lxle	173523090	0.386069	0.0169388	186212	finngen_R10_O15_PRETERM	TRUE	reported	textfile	1	173492229	0.015	9.57e-06	11345	GCST90274813.csv	TRUE	reported	ROdtaS	2	TRUE	0.00172425	19.5919
rs10403201	A	G	A	G	-0.0597	-0.00414652	0.292	0.245141	FALSE	FALSE	FALSE	xM2yc7	14653998	0.812221	0.0174545	186212	finngen_R10_O15_PRETERM	TRUE	reported	textfile	19	14764810	0.0125	1.79e-06	14730	GCST90274818.csv	TRUE	reported	Z3KpJI	2	TRUE	0.00154616	22.8071
rs10417924	T	C	T	C	-0.0706	-0.0287175	0.2099	0.19031	FALSE	FALSE	FALSE	xM2yc7	41327262	0.134246	0.0191761	186212	finngen_R10_O15_PRETERM	TRUE	reported	textfile	19	41833167	0.0155	5.24e-06	14288	GCST90274818.csv	TRUE	reported	Z3KpJI	2	TRUE	0.00144992	20.7437
rs10508556	T	C	T	C	0.0523	0.0254663	0.4627	0.436893	FALSE	FALSE	FALSE	xM2yc7	17996413	0.0931472	0.0151673	186212	finngen_R10_O15_PRETERM	TRUE	reported	textfile	10	18285342	0.0114	4.48e-06	14735	GCST90274818.csv	TRUE	reported	Z3KpJI	2	TRUE	0.00142634	21.0443
rs114152855	T	C	T	C	-0.299	-0.0241483	0.0112	0.00916372	FALSE	FALSE	FALSE	xM2yc7	174616489	0.759717	0.078954	186212	finngen_R10_O15_PRETERM	TRUE	reported	textfile	4	175537640	0.0613	1.07e-06	14249	GCST90274818.csv	TRUE	reported	Z3KpJI	2	TRUE	0.00166691	23.7881
rs11466344	T	C	T	C	0.0852	0.00403814	0.195	0.213644	FALSE	FALSE	FALSE	xM2yc7	41339408	0.828227	0.0186109	186212	finngen_R10_O15_PRETERM	TRUE	reported	textfile	19	41845313	0.0168	3.95e-07	14288	GCST90274818.csv	TRUE	reported	Z3KpJI	2	TRUE	0.00179683	25.7158
rs12982872	T	C	T	C	-0.0728	-0.00981527	0.1786	0.154465	FALSE	FALSE	FALSE	xM2yc7	41240630	0.638435	0.0208886	186212	finngen_R10_O15_PRETERM	TRUE	reported	textfile	19	41746535	0.0156	3.06e-06	14288	GCST90274818.csv	TRUE	reported	Z3KpJI	2	TRUE	0.00152188	21.7747
rs143420877	T	C	T	C	0.1447	-0.0688659	0.0388	0.0323774	FALSE	FALSE	FALSE	xM2yc7	50783752	0.108314	0.0428853	186212	finngen_R10_O15_PRETERM	TRUE	reported	textfile	8	51696312	0.0303	1.79e-06	14729	GCST90274818.csv	TRUE	reported	Z3KpJI	2	TRUE	0.00154599	22.803
rs144834546	T	C	T	C	-0.2662	-0.105829	0.0227	0.00369712	FALSE	FALSE	FALSE	xM2yc7	24656493	0.416563	0.130268	186212	finngen_R10_O15_PRETERM	TRUE	reported	textfile	12	24809427	0.0526	4.17e-07	12935	GCST90274818.csv	TRUE	reported	Z3KpJI	2	TRUE	0.00197615	25.6081
rs149458216	A	C	A	C	-0.2301	0.0169016	0.0182	0.0153726	FALSE	FALSE	FALSE	xM2yc7	48868382	0.788236	0.0629241	186212	finngen_R10_O15_PRETERM	TRUE	reported	textfile	16	48902293	0.0472	1.09e-06	14726	GCST90274818.csv	TRUE	reported	Z3KpJI	2	TRUE	0.00161125	23.7624
rs1549933	A	G	A	G	-0.1331	-0.00068094	0.3209	0.278842	FALSE	FALSE	FALSE	xM2yc7	41365237	0.967595	0.0167616	186212	finngen_R10_O15_PRETERM	TRUE	reported	textfile	19	41871142	0.0126	4.4e-26	14288	GCST90274818.csv	TRUE	reported	Z3KpJI	2	TRUE	0.00774934	111.572
rs1800472	A	G	A	G	-0.4623	-0.0491737	0.0345	0.0341424	FALSE	FALSE	FALSE	xM2yc7	41341955	0.231205	0.0410718	186212	finngen_R10_O15_PRETERM	TRUE	reported	textfile	19	41847860	0.0335	2.55e-43	14736	GCST90274818.csv	TRUE	reported	Z3KpJI	2	TRUE	0.0127586	190.414
rs183319799	T	G	T	G	0.2185	-0.0684906	0.0182	0.0234662	FALSE	FALSE	FALSE	xM2yc7	84496168	0.170258	0.0499431	186212	finngen_R10_O15_PRETERM	TRUE	reported	textfile	9	87111083	0.0461	2.14e-06	14733	GCST90274818.csv	TRUE	reported	Z3KpJI	2	TRUE	0.00152247	22.4617
rs1921885	A	C	A	C	0.1265	-0.00902205	0.9391	0.977671	FALSE	FALSE	FALSE	xM2yc7	84031290	0.860342	0.0512794	186212	finngen_R10_O15_PRETERM	TRUE	reported	textfile	4	84952443	0.0263	1.51e-06	14288	GCST90274818.csv	TRUE	reported	Z3KpJI	2	TRUE	0.00161657	23.1318
rs201799031	C	G	C	G	0.1918	0.0897661	0.9725	0.979403	FALSE	TRUE	FALSE	xM2yc7	114156148	0.0883873	0.0526808	186212	finngen_R10_O15_PRETERM	TRUE	reported	textfile	7	113796203	0.0427	7.06e-06	11760	GCST90274818.csv	TRUE	reported	Z3KpJI	2	TRUE	0.00171273	20.1729
rs2281119	T	C	T	C	-0.0873	-0.0392116	0.1204	0.115434	FALSE	FALSE	FALSE	xM2yc7	44606844	0.096545	0.0235953	186212	finngen_R10_O15_PRETERM	TRUE	reported	textfile	22	45002724	0.019	4.33e-06	14284	GCST90274818.csv	TRUE	reported	Z3KpJI	2	TRUE	0.00147581	21.1087
rs2365502	A	G	A	G	0.1321	0.0353237	0.9369	0.883157	FALSE	FALSE	FALSE	xM2yc7	156602801	0.130121	0.0233371	186212	finngen_R10_O15_PRETERM	TRUE	reported	textfile	7	156395495	0.029	5.23e-06	11777	GCST90274818.csv	TRUE	reported	Z3KpJI	2	TRUE	0.00175878	20.7461
rs2525703	T	C	T	C	0.0668	0.0147143	0.1815	0.173283	FALSE	FALSE	FALSE	xM2yc7	144403502	0.462532	0.020028	186212	finngen_R10_O15_PRETERM	TRUE	reported	textfile	7	144100595	0.0151	9.7e-06	14723	GCST90274818.csv	TRUE	reported	Z3KpJI	2	TRUE	0.00132747	19.5677
rs284647	A	G	A	G	-0.138	-0.0114861	0.8939	0.841223	FALSE	FALSE	FALSE	xM2yc7	41419506	0.579877	0.0207493	186212	finngen_R10_O15_PRETERM	TRUE	reported	textfile	19	41925411	0.0202	8.39e-12	14288	GCST90274818.csv	TRUE	reported	Z3KpJI	2	TRUE	0.00325587	46.6654
rs34536806	T	G	T	G	0.0989	0.0111145	0.9023	0.929061	FALSE	FALSE	FALSE	xM2yc7	95541323	0.708807	0.029761	186212	finngen_R10_O15_PRETERM	TRUE	reported	textfile	11	95274487	0.021	2.48e-06	14288	GCST90274818.csv	TRUE	reported	Z3KpJI	2	TRUE	0.00154992	22.1765
rs34992551	T	C	T	C	-0.0931	-0.00205616	0.1103	0.198104	FALSE	FALSE	FALSE	xM2yc7	16366945	0.914061	0.019053	186212	finngen_R10_O15_PRETERM	TRUE	reported	textfile	7	16406570	0.0199	2.89e-06	14734	GCST90274818.csv	TRUE	reported	Z3KpJI	2	TRUE	0.0014833	21.8844
rs371119188	T	C	T	C	0.1588	0.112289	0.0406	0.0355118	FALSE	FALSE	FALSE	xM2yc7	112221888	0.00445954	0.0394873	186212	finngen_R10_O15_PRETERM	TRUE	reported	textfile	13	112876202	0.0358	9.18e-06	12189	GCST90274818.csv	TRUE	reported	Z3KpJI	2	TRUE	0.00161163	19.6727
rs3745936	A	T	A	T	0.0787	0.0196424	0.7856	0.744293	FALSE	TRUE	FALSE	xM2yc7	41586462	0.254212	0.0172275	186212	finngen_R10_O15_PRETERM	TRUE	reported	textfile	19	42092815	0.0146	7.03e-08	14287	GCST90274818.csv	TRUE	reported	Z3KpJI	2	TRUE	0.00202965	29.0525
rs4659810	A	G	A	G	-0.0551	-0.000809169	0.3438	0.303309	FALSE	FALSE	FALSE	xM2yc7	237819929	0.960577	0.0163704	186212	finngen_R10_O15_PRETERM	TRUE	reported	textfile	1	237983229	0.0121	5.27e-06	14710	GCST90274818.csv	TRUE	reported	Z3KpJI	2	TRUE	0.00140769	20.7335
rs4911055	T	C	T	C	-0.0607	-0.0163949	0.6556	0.604781	FALSE	FALSE	FALSE	xM2yc7	85252778	0.285792	0.0153597	186212	finngen_R10_O15_PRETERM	TRUE	reported	textfile	13	85826913	0.0137	9.39e-06	11783	GCST90274818.csv	TRUE	reported	Z3KpJI	2	TRUE	0.00166325	19.6274
rs4919925	T	C	T	C	0.0561	0.0155335	0.3696	0.289353	FALSE	FALSE	FALSE	xM2yc7	41699465	0.351361	0.0166677	186212	finngen_R10_O15_PRETERM	TRUE	reported	textfile	21	43119625	0.0124	6.06e-06	14287	GCST90274818.csv	TRUE	reported	Z3KpJI	2	TRUE	0.0014306	20.4655
rs56025355	T	C	T	C	0.3006	0.0321768	0.0106	0.0133539	FALSE	FALSE	FALSE	xM2yc7	64503045	0.624423	0.0657218	186212	finngen_R10_O15_PRETERM	TRUE	reported	textfile	17	62499163	0.0666	6.38e-06	12968	GCST90274818.csv	TRUE	reported	Z3KpJI	2	TRUE	0.00156846	20.3687
rs58801460	A	G	A	G	0.0964	0.0185884	0.081	0.0949001	FALSE	FALSE	FALSE	xM2yc7	11361954	0.466884	0.025549	186212	finngen_R10_O15_PRETERM	TRUE	reported	textfile	5	11362066	0.0216	8.08e-06	14736	GCST90274818.csv	TRUE	reported	Z3KpJI	2	TRUE	0.00134983	19.9153
rs60821320	A	C	A	C	-0.1083	-0.0286802	0.0779	0.0516029	FALSE	FALSE	FALSE	xM2yc7	94919106	0.400785	0.0341341	186212	finngen_R10_O15_PRETERM	TRUE	reported	textfile	12	95312882	0.0232	3.04e-06	12852	GCST90274818.csv	TRUE	reported	Z3KpJI	2	TRUE	0.00169268	21.7878
rs6753034	T	C	T	C	0.0527	-0.00348731	0.4438	0.522304	FALSE	FALSE	FALSE	xM2yc7	108329700	0.818424	0.0151905	186212	finngen_R10_O15_PRETERM	TRUE	reported	textfile	2	108946156	0.0115	4.59e-06	14736	GCST90274818.csv	TRUE	reported	Z3KpJI	2	TRUE	0.00142307	20.9975
rs6827317	A	G	A	G	0.2159	-0.100769	0.0172	0.0247374	FALSE	FALSE	FALSE	xM2yc7	10681427	0.0363195	0.0481383	186212	finngen_R10_O15_PRETERM	TRUE	reported	textfile	4	10683051	0.048	6.86e-06	14736	GCST90274818.csv	TRUE	reported	Z3KpJI	2	TRUE	0.00137103	20.2285
rs7013321	A	G	A	G	-0.0608	0.0140118	0.4469	0.389719	FALSE	FALSE	FALSE	xM2yc7	105581330	0.369401	0.0156104	186212	finngen_R10_O15_PRETERM	TRUE	reported	textfile	8	106593558	0.0121	5.04e-07	14288	GCST90274818.csv	TRUE	reported	Z3KpJI	2	TRUE	0.001764	25.245
rs73045269	T	C	T	C	0.2084	0.0143055	0.1638	0.216076	FALSE	FALSE	FALSE	xM2yc7	41319286	0.434291	0.0182965	186212	finngen_R10_O15_PRETERM	TRUE	reported	textfile	19	41825191	0.0166	3.77e-36	14288	GCST90274818.csv	TRUE	reported	Z3KpJI	2	TRUE	0.0109105	157.586
rs734515	A	G	A	G	-0.0594	0.0100976	0.7486	0.768462	FALSE	FALSE	FALSE	xM2yc7	9208983	0.572618	0.0178972	186212	finngen_R10_O15_PRETERM	TRUE	reported	textfile	17	9112300	0.0133	7.96e-06	14715	GCST90274818.csv	TRUE	reported	Z3KpJI	2	TRUE	0.0013537	19.9439
rs74438356	T	G	T	G	0.0941	-0.0201909	0.1169	0.11161	FALSE	FALSE	FALSE	xM2yc7	112719023	0.397655	0.0238715	186212	finngen_R10_O15_PRETERM	TRUE	reported	textfile	2	113476600	0.0208	6.07e-06	11785	GCST90274818.csv	TRUE	reported	Z3KpJI	2	TRUE	0.00173368	20.4635
rs7570818	A	G	A	G	-0.0849	-0.00716953	0.8857	0.918744	FALSE	FALSE	FALSE	xM2yc7	106693625	0.795922	0.0277214	186212	finngen_R10_O15_PRETERM	TRUE	reported	textfile	2	107310081	0.0183	3.5e-06	14729	GCST90274818.csv	TRUE	reported	Z3KpJI	2	TRUE	0.00145917	21.5206
rs7656674	A	T	A	T	0.0626	0.00376111	0.5957	0.628552	FALSE	TRUE	FALSE	xM2yc7	5791325	0.809645	0.0156138	186212	finngen_R10_O15_PRETERM	TRUE	reported	textfile	4	5793052	0.0121	2.3e-07	14288	GCST90274818.csv	TRUE	reported	Z3KpJI	2	TRUE	0.00186979	26.7619
rs7820135	T	C	T	C	-0.0747	-0.0230439	0.8321	0.762749	FALSE	FALSE	FALSE	xM2yc7	67807219	0.192122	0.0176672	186212	finngen_R10_O15_PRETERM	TRUE	reported	textfile	8	68719454	0.0155	1.44e-06	14730	GCST90274818.csv	TRUE	reported	Z3KpJI	2	TRUE	0.00157431	23.223
rs10901257	A	G	A	G	0.1378	-0.00524876	0.2713	0.338988	FALSE	FALSE	FALSE	1MYwqS	133287998	0.741124	0.0158878	186212	finngen_R10_O15_PRETERM	TRUE	reported	textfile	9	136163570	0.0138	1.76e-23	11782	GCST90274820.csv	TRUE	reported	uvC9oY	2	TRUE	0.00839192	99.6934
rs112883732	A	G	A	G	0.0639	0.0176815	0.2266	0.154602	FALSE	FALSE	FALSE	1MYwqS	173938248	0.39934	0.0209794	186212	finngen_R10_O15_PRETERM	TRUE	reported	textfile	2	174802976	0.0144	9.1e-06	11784	GCST90274820.csv	TRUE	reported	uvC9oY	2	TRUE	0.00166824	19.6881
rs115938660	T	C	T	C	-0.2181	0.0621328	0.0215	0.0309032	FALSE	FALSE	FALSE	1MYwqS	111448543	0.155812	0.0437771	186212	finngen_R10_O15_PRETERM	TRUE	reported	textfile	5	110784241	0.0467	3.01e-06	11770	GCST90274820.csv	TRUE	reported	uvC9oY	2	TRUE	0.00184968	21.8074
rs117117000	A	G	A	G	0.1586	-0.061669	0.961	0.940313	FALSE	FALSE	FALSE	1MYwqS	118904823	0.05427	0.0320412	186212	finngen_R10_O15_PRETERM	TRUE	reported	textfile	8	119917062	0.0333	1.91e-06	11784	GCST90274820.csv	TRUE	reported	uvC9oY	2	TRUE	0.00192128	22.6801
rs117804300	A	G	A	G	-0.2281	-0.00555681	0.0287	0.0232188	FALSE	FALSE	FALSE	1MYwqS	133158977	0.912072	0.050322	186212	finngen_R10_O15_PRETERM	TRUE	reported	textfile	9	136034364	0.039	4.95e-09	11779	GCST90274820.csv	TRUE	reported	uvC9oY	2	TRUE	0.0028957	34.2017
rs12379461	A	G	A	G	-0.0697	-0.0144812	0.3504	0.354452	FALSE	FALSE	FALSE	1MYwqS	133205149	0.358961	0.0157859	186212	finngen_R10_O15_PRETERM	TRUE	reported	textfile	9	136080536	0.0131	1.03e-07	11774	GCST90274820.csv	TRUE	reported	uvC9oY	2	TRUE	0.00239859	28.3041
rs1275374	A	G	A	G	-0.0611	0.003693	0.4056	0.398819	FALSE	FALSE	FALSE	1MYwqS	117626391	0.810686	0.015417	186212	finngen_R10_O15_PRETERM	TRUE	reported	textfile	8	118638630	0.0137	8.2e-06	11336	GCST90274820.csv	TRUE	reported	uvC9oY	2	TRUE	0.00175154	19.8868
rs12754806	A	G	A	G	0.0563	-0.00629723	0.4817	0.43819	FALSE	FALSE	FALSE	1MYwqS	238658153	0.678033	0.0151687	186212	finngen_R10_O15_PRETERM	TRUE	reported	textfile	1	238821453	0.0122	3.94e-06	11768	GCST90274820.csv	TRUE	reported	uvC9oY	2	TRUE	0.00180638	21.2923
rs138683771	A	C	A	C	0.3845	0.00886782	0.9792	0.994517	FALSE	FALSE	FALSE	1MYwqS	133230176	0.933541	0.106341	186212	finngen_R10_O15_PRETERM	TRUE	reported	textfile	9	136105563	0.0536	7.31e-13	11336	GCST90274820.csv	TRUE	reported	uvC9oY	2	TRUE	0.00451894	51.4501
rs143212977	A	G	A	G	0.2467	0.0168676	0.0184	0.02055	FALSE	FALSE	FALSE	1MYwqS	114650638	0.750696	0.053089	186212	finngen_R10_O15_PRETERM	TRUE	reported	textfile	12	115088443	0.0558	9.82e-06	11336	GCST90274820.csv	TRUE	reported	uvC9oY	2	TRUE	0.00172132	19.5431
rs147006060	A	G	A	G	-0.2602	-0.0539924	0.0179	0.0255624	FALSE	FALSE	FALSE	1MYwqS	42360698	0.268196	0.0487636	186212	finngen_R10_O15_PRETERM	TRUE	reported	textfile	21	43780807	0.0566	4.28e-06	11775	GCST90274820.csv	TRUE	reported	uvC9oY	2	TRUE	0.0017916	21.1304
rs1604713	A	C	A	C	-0.1451	0.00738313	0.9399	0.915147	FALSE	FALSE	FALSE	1MYwqS	106244160	0.784013	0.0269365	186212	finngen_R10_O15_PRETERM	TRUE	reported	textfile	8	107256388	0.0322	6.6e-06	11336	GCST90274820.csv	TRUE	reported	uvC9oY	2	TRUE	0.00178808	20.3024
rs1690678	A	C	A	C	0.0904	-0.0399237	0.1109	0.135788	FALSE	FALSE	FALSE	1MYwqS	27641889	0.0679516	0.0218721	186212	finngen_R10_O15_PRETERM	TRUE	reported	textfile	10	27930818	0.0192	2.5e-06	11784	GCST90274820.csv	TRUE	reported	uvC9oY	2	TRUE	0.0018777	22.1646
rs184107024	T	C	T	C	0.2827	-0.0917094	0.9842	0.993353	FALSE	FALSE	FALSE	1MYwqS	31919690	0.333382	0.0948072	186212	finngen_R10_O15_PRETERM	TRUE	reported	textfile	17	30246709	0.0638	9.38e-06	10170	GCST90274820.csv	TRUE	reported	uvC9oY	2	TRUE	0.00192687	19.6302
rs2073935	T	G	T	G	-0.1034	0.00641116	0.273	0.299703	FALSE	FALSE	FALSE	1MYwqS	133475078	0.696758	0.0164515	186212	finngen_R10_O15_PRETERM	TRUE	reported	textfile	9	136340200	0.0156	3.4e-11	11336	GCST90274820.csv	TRUE	reported	uvC9oY	2	TRUE	0.00386058	43.9254
rs2289779	T	G	T	G	0.0788	-0.00305157	0.5419	0.528567	FALSE	FALSE	FALSE	1MYwqS	38527126	0.839695	0.0150856	186212	finngen_R10_O15_PRETERM	TRUE	reported	textfile	5	38527228	0.0134	4.09e-09	11336	GCST90274820.csv	TRUE	reported	uvC9oY	2	TRUE	0.00304131	34.5753
rs2569006	T	G	T	G	-0.0553	0.0303634	0.4142	0.364967	FALSE	FALSE	FALSE	1MYwqS	145866522	0.0533765	0.0157172	186212	finngen_R10_O15_PRETERM	TRUE	reported	textfile	5	145246085	0.0125	9.69e-06	11780	GCST90274820.csv	TRUE	reported	uvC9oY	2	TRUE	0.00165869	19.5685
rs3124747	A	G	A	G	-0.0953	0.014904	0.3202	0.237806	FALSE	FALSE	FALSE	1MYwqS	133402955	0.401515	0.0177658	186212	finngen_R10_O15_PRETERM	TRUE	reported	textfile	9	136268084	0.0148	1.2e-10	11336	GCST90274820.csv	TRUE	reported	uvC9oY	2	TRUE	0.00364432	41.4558
rs3124775	A	G	A	G	-0.0902	0.00494437	0.5403	0.48353	FALSE	FALSE	FALSE	1MYwqS	133496388	0.744333	0.0151611	186212	finngen_R10_O15_PRETERM	TRUE	reported	textfile	9	136361510	0.0149	1.42e-09	11336	GCST90274820.csv	TRUE	reported	uvC9oY	2	TRUE	0.0032224	36.6407
rs3763650	T	C	T	C	0.0874	-0.0140079	0.2519	0.368464	FALSE	FALSE	FALSE	1MYwqS	133530851	0.374217	0.0157639	186212	finngen_R10_O15_PRETERM	TRUE	reported	textfile	9	136395973	0.015	5.65e-09	11782	GCST90274820.csv	TRUE	reported	uvC9oY	2	TRUE	0.00287324	33.9443
rs41296094	T	C	T	C	-0.204	0.0327966	0.9576	0.990948	FALSE	FALSE	FALSE	1MYwqS	133439770	0.683647	0.0804841	186212	finngen_R10_O15_PRETERM	TRUE	reported	textfile	9	136304891	0.0347	4.13e-09	11297	GCST90274820.csv	TRUE	reported	uvC9oY	2	TRUE	0.00305008	34.5561
rs452976	T	C	T	C	0.0692	0.00871695	0.8025	0.835006	FALSE	FALSE	FALSE	1MYwqS	85315761	0.668395	0.0203499	186212	finngen_R10_O15_PRETERM	TRUE	reported	textfile	5	84611579	0.0153	6.1e-06	11770	GCST90274820.csv	TRUE	reported	uvC9oY	2	TRUE	0.001735	20.4529
rs4689540	T	C	T	C	0.0611	0.00501644	0.5834	0.573581	FALSE	FALSE	FALSE	1MYwqS	6751744	0.741621	0.0152148	186212	finngen_R10_O15_PRETERM	TRUE	reported	textfile	4	6753471	0.0138	9.53e-06	11336	GCST90274820.csv	TRUE	reported	uvC9oY	2	TRUE	0.00172629	19.5996
rs4937122	T	G	T	G	0.1262	0.0221095	0.9129	0.895306	FALSE	FALSE	FALSE	1MYwqS	126358764	0.369021	0.0246123	186212	finngen_R10_O15_PRETERM	TRUE	reported	textfile	11	126228659	0.0248	3.61e-07	11336	GCST90274820.csv	TRUE	reported	uvC9oY	2	TRUE	0.00227911	25.8904
rs582037	T	C	T	C	-0.0679	0.00175575	0.3339	0.332679	FALSE	FALSE	FALSE	1MYwqS	126347975	0.913171	0.0161019	186212	finngen_R10_O15_PRETERM	TRUE	reported	textfile	11	126217870	0.0148	4.48e-06	11335	GCST90274820.csv	TRUE	reported	uvC9oY	2	TRUE	0.00185348	21.0445
rs6002001	A	G	A	G	0.6489	-0.669789	0.0043	0.000428533	FALSE	FALSE	FALSE	1MYwqS	40658963	0.0733753	0.374082	186212	finngen_R10_O15_PRETERM	TRUE	reported	textfile	22	41054967	0.1417	4.66e-06	6861	GCST90274820.csv	TRUE	reported	uvC9oY	2	TRUE	0.00304721	20.9647
rs615940	T	C	T	C	-0.0635	-0.000942234	0.7179	0.626513	FALSE	FALSE	FALSE	1MYwqS	133132529	0.95182	0.0155943	186212	finngen_R10_O15_PRETERM	TRUE	reported	textfile	9	136007916	0.014	5.74e-06	11770	GCST90274820.csv	TRUE	reported	uvC9oY	2	TRUE	0.00174484	20.5692
rs62161480	A	C	A	C	0.097	-0.0383148	0.9136	0.898318	FALSE	FALSE	FALSE	1MYwqS	77611942	0.123776	0.024894	186212	finngen_R10_O15_PRETERM	TRUE	reported	textfile	2	77839068	0.0216	7.1e-06	11780	GCST90274820.csv	TRUE	reported	uvC9oY	2	TRUE	0.00170902	20.1633
rs62258077	T	C	T	C	-0.063	0.00725832	0.6603	0.752262	FALSE	FALSE	FALSE	1MYwqS	58377644	0.677432	0.0174491	186212	finngen_R10_O15_PRETERM	TRUE	reported	textfile	3	58363371	0.013	1.26e-06	11762	GCST90274820.csv	TRUE	reported	uvC9oY	2	TRUE	0.00199272	23.4812
rs62355818	T	G	T	G	0.1441	0.016786	0.9413	0.907846	FALSE	FALSE	FALSE	1MYwqS	38522443	0.518708	0.0260112	186212	finngen_R10_O15_PRETERM	TRUE	reported	textfile	5	38522545	0.0265	5.4e-08	11784	GCST90274820.csv	TRUE	reported	uvC9oY	2	TRUE	0.00250297	29.564
rs635634	T	C	T	C	-0.2885	0.0217535	0.1918	0.202358	FALSE	FALSE	FALSE	1MYwqS	133279427	0.244991	0.018711	186212	finngen_R10_O15_PRETERM	TRUE	reported	textfile	9	136155000	0.0153	2.61e-79	11784	GCST90274820.csv	TRUE	reported	uvC9oY	2	TRUE	0.0292891	355.496
rs6671847	A	G	A	G	-0.0604	0.00383156	0.4812	0.45421	FALSE	FALSE	FALSE	1MYwqS	161509020	0.800168	0.0151368	186212	finngen_R10_O15_PRETERM	TRUE	reported	textfile	1	161478810	0.0135	7.67e-06	11336	GCST90274820.csv	TRUE	reported	uvC9oY	2	TRUE	0.00176271	20.0138
rs7033492	T	C	T	C	0.0968	-0.023282	0.5134	0.477315	FALSE	FALSE	FALSE	1MYwqS	133165599	0.126165	0.0152229	186212	finngen_R10_O15_PRETERM	TRUE	reported	textfile	9	136040986	0.0147	4.55e-11	11336	GCST90274820.csv	TRUE	reported	uvC9oY	2	TRUE	0.00381064	43.355
rs7047277	T	C	T	C	0.0558	-0.0276069	0.6218	0.569264	FALSE	FALSE	FALSE	1MYwqS	14698079	0.0691353	0.0151892	186212	finngen_R10_O15_PRETERM	TRUE	reported	textfile	9	14698077	0.0126	9.49e-06	11774	GCST90274820.csv	TRUE	reported	uvC9oY	2	TRUE	0.00166295	19.6089
rs72730728	A	T	A	T	0.1414	0.00649979	0.9403	0.938487	FALSE	TRUE	FALSE	1MYwqS	36424139	0.838734	0.031938	186212	finngen_R10_O15_PRETERM	TRUE	reported	textfile	5	36424241	0.0302	2.84e-06	11336	GCST90274820.csv	TRUE	reported	uvC9oY	2	TRUE	0.00193013	21.9184
rs72837682	T	C	T	C	-0.08	0.00681262	0.7807	0.717641	FALSE	FALSE	FALSE	1MYwqS	7160331	0.687296	0.0169247	186212	finngen_R10_O15_PRETERM	TRUE	reported	textfile	17	7063650	0.0172	3.3e-06	11336	GCST90274820.csv	TRUE	reported	uvC9oY	2	TRUE	0.00190474	21.6295
rs73157388	T	C	T	C	-0.1306	-0.0294043	0.9229	0.889494	FALSE	FALSE	FALSE	1MYwqS	79720414	0.223922	0.0241779	186212	finngen_R10_O15_PRETERM	TRUE	reported	textfile	7	79349730	0.0285	4.6e-06	11336	GCST90274820.csv	TRUE	reported	uvC9oY	2	TRUE	0.00184898	20.9952
rs7729320	A	G	A	G	0.0608	0.030227	0.4863	0.47317	FALSE	FALSE	FALSE	1MYwqS	38725047	0.0468134	0.0152049	186212	finngen_R10_O15_PRETERM	TRUE	reported	textfile	5	38725149	0.0124	9.43e-07	11781	GCST90274820.csv	TRUE	reported	uvC9oY	2	TRUE	0.00203656	24.0375
rs778016	A	G	A	G	-0.0681	0.0169191	0.2875	0.31585	FALSE	FALSE	FALSE	1MYwqS	68208688	0.29731	0.0162337	186212	finngen_R10_O15_PRETERM	TRUE	reported	textfile	6	68918580	0.0145	2.65e-06	9883	GCST90274820.csv	TRUE	reported	uvC9oY	2	TRUE	0.0022269	22.0531
rs78981063	A	G	A	G	-0.1377	0.0167308	0.9558	0.958565	FALSE	FALSE	FALSE	1MYwqS	83968759	0.658109	0.0378075	186212	finngen_R10_O15_PRETERM	TRUE	reported	textfile	2	84195883	0.0302	5.13e-06	11784	GCST90274820.csv	TRUE	reported	uvC9oY	2	TRUE	0.00176115	20.7864
rs79158370	A	G	A	G	-0.1652	0.0298106	0.0991	0.109387	FALSE	FALSE	FALSE	1MYwqS	133306763	0.219919	0.0243006	186212	finngen_R10_O15_PRETERM	TRUE	reported	textfile	9	136182159	0.0205	7.72e-16	11774	GCST90274820.csv	TRUE	reported	uvC9oY	2	TRUE	0.00548529	64.929
rs8059299	A	G	A	G	0.1051	-0.0293368	0.8941	0.882228	FALSE	FALSE	FALSE	1MYwqS	9152200	0.208882	0.0233453	186212	finngen_R10_O15_PRETERM	TRUE	reported	textfile	16	9246057	0.0232	5.89e-06	11336	GCST90274820.csv	TRUE	reported	uvC9oY	2	TRUE	0.00180711	20.5188
rs9313148	C	G	C	G	-0.0824	0.0083633	0.1414	0.114874	FALSE	TRUE	FALSE	1MYwqS	6378079	0.723153	0.0236086	186212	finngen_R10_O15_PRETERM	TRUE	reported	textfile	5	6378192	0.0173	1.91e-06	11777	GCST90274820.csv	TRUE	reported	uvC9oY	2	TRUE	0.00192261	22.6824
rs9331726	T	G	T	G	-0.2335	0.119399	0.0422	0.028138	FALSE	FALSE	FALSE	1MYwqS	133503563	0.00625417	0.0436696	186212	finngen_R10_O15_PRETERM	TRUE	reported	textfile	9	136368685	0.0411	1.34e-08	8776	GCST90274820.csv	TRUE	reported	uvC9oY	2	TRUE	0.00366437	32.2694
rs111827930	A	G	A	G	-0.061	0.0062194	0.2479	0.281949	FALSE	FALSE	FALSE	WGsiZX	50879800	0.710174	0.0167358	186212	finngen_R10_O15_PRETERM	TRUE	reported	textfile	13	51453936	0.0138	9.86e-06	14288	GCST90274831.csv	TRUE	reported	BW6bk7	2	TRUE	0.00136564	19.5362
rs114931601	A	G	A	G	0.1125	0.0172652	0.9343	0.934388	FALSE	FALSE	FALSE	WGsiZX	26519878	0.575873	0.0308625	186212	finngen_R10_O15_PRETERM	TRUE	reported	textfile	3	26561369	0.0254	9.46e-06	14288	GCST90274831.csv	TRUE	reported	BW6bk7	2	TRUE	0.0013711	19.6145
rs116928468	A	G	A	G	-0.2566	0.00869785	0.019	0.0622605	FALSE	FALSE	FALSE	WGsiZX	77182732	0.779949	0.0311321	186212	finngen_R10_O15_PRETERM	TRUE	reported	textfile	17	75178814	0.0536	1.69e-06	11770	GCST90274831.csv	TRUE	reported	BW6bk7	2	TRUE	0.0019434	22.9145
rs117867445	C	G	C	G	0.2926	-0.0336122	0.0172	0.00969148	FALSE	TRUE	FALSE	WGsiZX	134984662	0.671461	0.0792474	186212	finngen_R10_O15_PRETERM	TRUE	reported	textfile	9	137876508	0.0621	2.46e-06	10471	GCST90274831.csv	TRUE	reported	BW6bk7	2	TRUE	0.00211572	22.1964
rs200034863	A	G	A	G	0.3067	0.065962	0.9871	0.992909	FALSE	FALSE	FALSE	WGsiZX	148385877	0.454431	0.0881788	186212	finngen_R10_O15_PRETERM	TRUE	reported	textfile	2	149143446	0.0678	6.08e-06	11273	GCST90274831.csv	TRUE	reported	BW6bk7	2	TRUE	0.00181193	20.4593
rs2285179	A	G	A	G	-0.0663	-0.0136251	0.5586	0.561632	FALSE	FALSE	FALSE	WGsiZX	37815947	0.369683	0.0151885	186212	finngen_R10_O15_PRETERM	TRUE	reported	textfile	22	38211954	0.0122	5.5e-08	14288	GCST90274831.csv	TRUE	reported	BW6bk7	2	TRUE	0.00206271	29.5289
rs2511241	T	C	T	C	0.177	0.0647522	0.9163	0.922667	FALSE	FALSE	FALSE	WGsiZX	73234296	0.0222157	0.0283174	186212	finngen_R10_O15_PRETERM	TRUE	reported	textfile	11	72945341	0.0236	6.38e-14	13668	GCST90274831.csv	TRUE	reported	BW6bk7	2	TRUE	0.00409858	56.2418
rs28444486	A	G	A	G	0.0636	-0.00307129	0.7378	0.747226	FALSE	FALSE	FALSE	WGsiZX	48835728	0.859144	0.0173066	186212	finngen_R10_O15_PRETERM	TRUE	reported	textfile	22	49231540	0.0136	2.92e-06	14735	GCST90274831.csv	TRUE	reported	BW6bk7	2	TRUE	0.00148198	21.8664
rs3132471	A	G	A	G	0.0542	0.0384817	0.426	0.464609	FALSE	FALSE	FALSE	WGsiZX	31451424	0.0106728	0.0150718	186212	finngen_R10_O15_PRETERM	TRUE	reported	textfile	6	31419201	0.0118	4.36e-06	14736	GCST90274831.csv	TRUE	reported	BW6bk7	2	TRUE	0.00142966	21.0948
rs3741156	C	G	C	G	0.0721	0.00552262	0.2562	0.2577	FALSE	TRUE	FALSE	WGsiZX	73235095	0.749754	0.0173143	186212	finngen_R10_O15_PRETERM	TRUE	reported	textfile	11	72946140	0.0141	3.16e-07	14288	GCST90274831.csv	TRUE	reported	BW6bk7	2	TRUE	0.0018267	26.144
rs3859189	A	G	A	G	0.1101	0.00813142	0.5367	0.557813	FALSE	FALSE	FALSE	WGsiZX	39980780	0.591329	0.0151448	186212	finngen_R10_O15_PRETERM	TRUE	reported	textfile	17	38137033	0.0117	4.95e-21	14729	GCST90274831.csv	TRUE	reported	BW6bk7	2	TRUE	0.00597622	88.5409
rs4247366	A	G	A	G	0.1295	-0.0182735	0.0718	0.0553794	FALSE	FALSE	FALSE	WGsiZX	40023121	0.585042	0.0334658	186212	finngen_R10_O15_PRETERM	TRUE	reported	textfile	17	38179374	0.024	6.82e-08	14716	GCST90274831.csv	TRUE	reported	BW6bk7	2	TRUE	0.00197455	29.1111
rs4598859	A	G	A	G	-0.0534	-0.0129166	0.494	0.405994	FALSE	FALSE	FALSE	WGsiZX	94022766	0.399797	0.0153407	186212	finngen_R10_O15_PRETERM	TRUE	reported	textfile	15	94565995	0.0118	6.03e-06	14727	GCST90274831.csv	TRUE	reported	BW6bk7	2	TRUE	0.00138868	20.4767
rs4818145	A	G	A	G	0.0619	-0.00106454	0.7439	0.839484	FALSE	FALSE	FALSE	WGsiZX	40633781	0.958893	0.0206536	186212	finngen_R10_O15_PRETERM	TRUE	reported	textfile	21	42005707	0.0138	7.27e-06	14288	GCST90274831.csv	TRUE	reported	BW6bk7	2	TRUE	0.00140618	20.117
rs4823082	C	G	C	G	-0.159	-0.0328628	0.0363	0.0343329	FALSE	TRUE	FALSE	WGsiZX	30204116	0.427758	0.0414393	186212	finngen_R10_O15_PRETERM	TRUE	reported	textfile	22	30600105	0.0346	4.32e-06	14724	GCST90274831.csv	TRUE	reported	BW6bk7	2	TRUE	0.00143217	21.1146
rs559651	T	C	T	C	-0.0594	-0.0247362	0.6496	0.624551	FALSE	FALSE	FALSE	WGsiZX	41697848	0.11265	0.0155928	186212	finngen_R10_O15_PRETERM	TRUE	reported	textfile	8	41555366	0.0125	2.01e-06	14715	GCST90274831.csv	TRUE	reported	BW6bk7	2	TRUE	0.00153224	22.5784
rs61897429	A	G	A	G	-0.0847	-0.00511387	0.139	0.141141	FALSE	FALSE	FALSE	WGsiZX	47403313	0.813647	0.0216943	186212	finngen_R10_O15_PRETERM	TRUE	reported	textfile	11	47424864	0.017	6.28e-07	14735	GCST90274831.csv	TRUE	reported	BW6bk7	2	TRUE	0.00168185	24.8205
rs653178	T	C	T	C	-0.0728	-0.00670938	0.5224	0.584348	FALSE	FALSE	FALSE	WGsiZX	111569952	0.659933	0.0152484	186212	finngen_R10_O15_PRETERM	TRUE	reported	textfile	12	112007756	0.0132	3.48e-08	11785	GCST90274831.csv	TRUE	reported	BW6bk7	2	TRUE	0.00257434	30.4117
rs6932879	T	C	T	C	-0.162	-0.00255501	0.0307	0.0491563	FALSE	FALSE	FALSE	WGsiZX	161835919	0.941141	0.034604	186212	finngen_R10_O15_PRETERM	TRUE	reported	textfile	6	162256951	0.0356	5.35e-06	14728	GCST90274831.csv	TRUE	reported	BW6bk7	2	TRUE	0.00140403	20.7048
rs7007281	A	T	A	T	0.1155	-0.0314312	0.9154	0.934084	FALSE	TRUE	FALSE	WGsiZX	2764321	0.301919	0.0304469	186212	finngen_R10_O15_PRETERM	TRUE	reported	textfile	8	2621859	0.0243	2e-06	11775	GCST90274831.csv	TRUE	reported	BW6bk7	2	TRUE	0.00191495	22.588
rs7102957	T	C	T	C	-0.0803	-0.00809307	0.8631	0.804033	FALSE	FALSE	FALSE	WGsiZX	102463421	0.669547	0.0189635	186212	finngen_R10_O15_PRETERM	TRUE	reported	textfile	11	102334152	0.0173	3.46e-06	14288	GCST90274831.csv	TRUE	reported	BW6bk7	2	TRUE	0.00150561	21.5416
rs76036744	T	C	T	C	0.1893	0.00290135	0.9776	0.992189	FALSE	FALSE	FALSE	WGsiZX	81924526	0.973132	0.0861421	186212	finngen_R10_O15_PRETERM	TRUE	reported	textfile	15	82216867	0.0419	6.25e-06	14248	GCST90274831.csv	TRUE	reported	BW6bk7	2	TRUE	0.00143053	20.4086
rs76275710	A	G	A	G	0.2665	0.0536796	0.0176	0.0279448	FALSE	FALSE	FALSE	WGsiZX	29743204	0.244112	0.046086	186212	finngen_R10_O15_PRETERM	TRUE	reported	textfile	10	30032133	0.0525	3.85e-07	14735	GCST90274831.csv	TRUE	reported	BW6bk7	2	TRUE	0.00174569	25.7642
rs7714366	A	G	A	G	0.0619	-0.00423557	0.7535	0.728619	FALSE	FALSE	FALSE	WGsiZX	170440333	0.80224	0.0169119	186212	finngen_R10_O15_PRETERM	TRUE	reported	textfile	5	169867337	0.0137	6.24e-06	14734	GCST90274831.csv	TRUE	reported	BW6bk7	2	TRUE	0.00138362	20.4118
rs77749396	C	G	C	G	0.0756	0.0461442	0.4082	0.0438161	FALSE	TRUE	FALSE	WGsiZX	39917587	0.214512	0.0371754	186212	finngen_R10_O15_PRETERM	TRUE	reported	textfile	17	38073840	0.0151	5.54e-07	10894	GCST90274831.csv	TRUE	reported	BW6bk7	2	TRUE	0.00229564	25.0617
rs7953257	A	T	A	T	0.0603	-0.0039179	0.4093	0.379819	FALSE	TRUE	FALSE	WGsiZX	112246417	0.800329	0.0154906	186212	finngen_R10_O15_PRETERM	TRUE	reported	textfile	12	112684221	0.0122	7.71e-07	14288	GCST90274831.csv	TRUE	reported	BW6bk7	2	TRUE	0.00170687	24.4261
rs80303768	A	G	A	G	-0.152	0.0117773	0.0371	0.0121647	FALSE	FALSE	FALSE	WGsiZX	41222751	0.865336	0.0694477	186212	finngen_R10_O15_PRETERM	TRUE	reported	textfile	21	42594678	0.0327	3.35e-06	14722	GCST90274831.csv	TRUE	reported	BW6bk7	2	TRUE	0.00146551	21.6039
rs9262620	A	G	A	G	0.0728	-0.00629595	0.2253	0.275871	FALSE	FALSE	FALSE	WGsiZX	31054712	0.707651	0.0167886	186212	finngen_R10_O15_PRETERM	TRUE	reported	textfile	6	31022489	0.014	1.99e-07	14735	GCST90274831.csv	TRUE	reported	BW6bk7	2	TRUE	0.00183173	27.0363
rs9264931	T	C	T	C	-0.1048	0.000953798	0.8812	0.939502	FALSE	FALSE	FALSE	WGsiZX	31306419	0.976115	0.031857	186212	finngen_R10_O15_PRETERM	TRUE	reported	textfile	6	31274196	0.0191	4.09e-08	14736	GCST90274831.csv	TRUE	reported	BW6bk7	2	TRUE	0.00203887	30.1021

## Sheet: Table S2
Table S2. Summary statistics of instrumental variables (IVs) for the 11 significant associations identified in primary Mendelian randomization (MR) analyses
Exposure	SNP	effect_allele.exposure	other_allele.exposure	effect_allele.outcome	other_allele.outcome	beta.exposure	beta.outcome	eaf.exposure	eaf.outcome	remove	palindromic	ambiguous	id.outcome	pos.outcome	pval.outcome	se.outcome	samplesize.outcome	outcome	mr_keep.outcome	pval_origin.outcome	data_source.outcome	se.exposure	pval.exposure	samplesize.exposure	chr.exposure	pos.exposure	exposure	mr_keep.exposure	pval_origin.exposure	id.exposure	action	mr_keep	R2	F
Sterol ester (27:1/20:3) levels	rs10048117	G	A	G	A	0.0854519	-0.0172944	0.300335	0.303538	FALSE	FALSE	FALSE	8nRkfF	14417665	0.290737	0.0163694	186212	finngen_R10_O15_PRETERM	TRUE	reported	textfile	0.0181915	2.68218e-06	7171	16	14417665	GCST90277249	TRUE	reported	5oy3lR	2	TRUE	0.00306756	22.059
Sterol ester (27:1/20:3) levels	rs10793126	C	T	C	T	-0.124651	-0.00315719	0.100282	0.106281	FALSE	FALSE	FALSE	8nRkfF	75742937	0.897363	0.0244758	186212	finngen_R10_O15_PRETERM	TRUE	reported	textfile	0.0280902	9.23422e-06	7171	11	75742937	GCST90277249	TRUE	reported	5oy3lR	2	TRUE	0.00273849	19.6861
Sterol ester (27:1/20:3) levels	rs111575978	A	G	A	G	0.289062	0.013501	0.0213174	0.0280116	FALSE	FALSE	FALSE	8nRkfF	46693947	0.768113	0.0457902	186212	finngen_R10_O15_PRETERM	TRUE	reported	textfile	0.0589725	9.70419e-07	7171	14	46693947	GCST90277249	TRUE	reported	5oy3lR	2	TRUE	0.00333926	24.0194
Sterol ester (27:1/20:3) levels	rs112478356	C	G	C	G	0.315808	-0.0103787	0.0172375	0.0164299	FALSE	TRUE	FALSE	8nRkfF	173688057	0.86716	0.0620485	186212	finngen_R10_O15_PRETERM	TRUE	reported	textfile	0.0667789	2.29427e-06	7171	2	173688057	GCST90277249	TRUE	reported	5oy3lR	2	TRUE	0.00310911	22.3587
Sterol ester (27:1/20:3) levels	rs1135999	G	A	G	A	-0.22595	-0.0276828	0.315252	0.314194	FALSE	FALSE	FALSE	8nRkfF	15038105	0.08688	0.016169	186212	finngen_R10_O15_PRETERM	TRUE	reported	textfile	0.0178214	1.90035e-36	7171	16	15038105	GCST90277249	TRUE	reported	5oy3lR	2	TRUE	0.0219247	160.701
Sterol ester (27:1/20:3) levels	rs11645411	T	A	T	A	-0.147526	-0.0289373	0.332377	0.314793	FALSE	TRUE	FALSE	8nRkfF	14535598	0.0740406	0.016199	186212	finngen_R10_O15_PRETERM	TRUE	reported	textfile	0.0178016	1.36853e-16	7171	16	14535598	GCST90277249	TRUE	reported	5oy3lR	2	TRUE	0.00948636	68.6591
Sterol ester (27:1/20:3) levels	rs116917626	T	C	T	C	-0.238479	-0.0195311	0.0275072	0.0219323	FALSE	FALSE	FALSE	8nRkfF	51561964	0.702178	0.0510772	186212	finngen_R10_O15_PRETERM	TRUE	reported	textfile	0.0525076	5.65998e-06	7171	17	51561964	GCST90277249	TRUE	reported	5oy3lR	2	TRUE	0.00286833	20.6222
Sterol ester (27:1/20:3) levels	rs117079226	A	G	A	G	0.375644	-0.0624283	0.0114766	0.0112118	FALSE	FALSE	FALSE	8nRkfF	109704483	0.38704	0.0721717	186212	finngen_R10_O15_PRETERM	TRUE	reported	textfile	0.0779374	1.46571e-06	7171	9	109704483	GCST90277249	TRUE	reported	5oy3lR	2	TRUE	0.00322906	23.2242
Sterol ester (27:1/20:3) levels	rs117733745	A	T	A	T	-0.183684	-0.0430305	0.0623173	0.0598738	FALSE	TRUE	FALSE	8nRkfF	15064157	0.175223	0.0317425	186212	finngen_R10_O15_PRETERM	TRUE	reported	textfile	0.0355427	2.4278e-07	7171	16	15064157	GCST90277249	TRUE	reported	5oy3lR	2	TRUE	0.00371063	26.7006
Sterol ester (27:1/20:3) levels	rs117754141	G	C	G	C	0.291278	0.0306766	0.0226497	0.0212504	FALSE	TRUE	FALSE	8nRkfF	109151613	0.56495	0.0533037	186212	finngen_R10_O15_PRETERM	TRUE	reported	textfile	0.0597714	1.1206e-06	7171	6	109151613	GCST90277249	TRUE	reported	5oy3lR	2	TRUE	0.00330075	23.7415
Sterol ester (27:1/20:3) levels	rs12148985	T	C	T	C	-0.0870239	-0.00989633	0.34575	0.353503	FALSE	FALSE	FALSE	8nRkfF	15493052	0.529126	0.0157249	186212	finngen_R10_O15_PRETERM	TRUE	reported	textfile	0.0174605	6.36683e-07	7171	16	15493052	GCST90277249	TRUE	reported	5oy3lR	2	TRUE	0.00345209	24.8338
Sterol ester (27:1/20:3) levels	rs12927692	T	C	T	C	-0.105246	-0.0149799	0.178797	0.167275	FALSE	FALSE	FALSE	8nRkfF	14373300	0.459327	0.0202442	186212	finngen_R10_O15_PRETERM	TRUE	reported	textfile	0.0231881	5.74627e-06	7171	16	14373300	GCST90277249	TRUE	reported	5oy3lR	2	TRUE	0.00286454	20.5949
Sterol ester (27:1/20:3) levels	rs138270540	C	A	C	A	0.264534	0.0432927	0.0281159	0.0329618	FALSE	FALSE	FALSE	8nRkfF	74487710	0.307605	0.0424329	186212	finngen_R10_O15_PRETERM	TRUE	reported	textfile	0.050959	2.14719e-07	7171	4	74487710	GCST90277249	TRUE	reported	5oy3lR	2	TRUE	0.0037438	26.9402
Sterol ester (27:1/20:3) levels	rs1428498	G	A	G	A	-0.0812374	-0.0123628	0.350825	0.351126	FALSE	FALSE	FALSE	8nRkfF	38698557	0.431602	0.0157197	186212	finngen_R10_O15_PRETERM	TRUE	reported	textfile	0.0172354	2.47985e-06	7171	5	38698557	GCST90277249	TRUE	reported	5oy3lR	2	TRUE	0.00308849	22.21
Sterol ester (27:1/20:3) levels	rs144064722	G	A	G	A	0.238734	0.0784581	0.0323981	0.0295719	FALSE	FALSE	FALSE	8nRkfF	72540456	0.0790224	0.0446703	186212	finngen_R10_O15_PRETERM	TRUE	reported	textfile	0.0474676	5.03484e-07	7171	4	72540456	GCST90277249	TRUE	reported	5oy3lR	2	TRUE	0.003515	25.2879
Sterol ester (27:1/20:3) levels	rs144665282	T	C	T	C	-0.193681	-0.0227837	0.0411693	0.0401715	FALSE	FALSE	FALSE	8nRkfF	82588500	0.551877	0.0382951	186212	finngen_R10_O15_PRETERM	TRUE	reported	textfile	0.0428763	6.36475e-06	7171	17	82588500	GCST90277249	TRUE	reported	5oy3lR	2	TRUE	0.00283743	20.3994
Sterol ester (27:1/20:3) levels	rs144801996	A	G	A	G	0.199055	-0.0518222	0.0449368	0.0496434	FALSE	FALSE	FALSE	8nRkfF	15642764	0.138375	0.0349709	186212	finngen_R10_O15_PRETERM	TRUE	reported	textfile	0.0416797	1.82376e-06	7171	16	15642764	GCST90277249	TRUE	reported	5oy3lR	2	TRUE	0.00317058	22.8022
Sterol ester (27:1/20:3) levels	rs146651998	T	C	T	C	-0.142075	-0.0519501	0.0953991	0.0938481	FALSE	FALSE	FALSE	8nRkfF	15284932	0.0433511	0.025714	186212	finngen_R10_O15_PRETERM	TRUE	reported	textfile	0.0287562	7.95359e-07	7171	16	15284932	GCST90277249	TRUE	reported	5oy3lR	2	TRUE	0.00339248	24.4034
Sterol ester (27:1/20:3) levels	rs149098976	T	G	T	G	0.204597	-0.0311819	0.183714	0.19341	FALSE	FALSE	FALSE	8nRkfF	15376858	0.10464	0.0192153	186212	finngen_R10_O15_PRETERM	TRUE	reported	textfile	0.0217787	7.55749e-21	7171	16	15376858	GCST90277249	TRUE	reported	5oy3lR	2	TRUE	0.0121575	88.2294
Sterol ester (27:1/20:3) levels	rs149297353	G	C	G	C	-0.184345	0.0689789	0.0461693	0.0455441	FALSE	TRUE	FALSE	8nRkfF	20004708	0.0542413	0.035835	186212	finngen_R10_O15_PRETERM	TRUE	reported	textfile	0.0398707	3.83399e-06	7171	19	20004708	GCST90277249	TRUE	reported	5oy3lR	2	TRUE	0.00297223	21.3714
Sterol ester (27:1/20:3) levels	rs1800961	T	C	T	C	-0.23874	0.0091842	0.0524109	0.0455049	FALSE	FALSE	FALSE	8nRkfF	44413724	0.799672	0.0361907	186212	finngen_R10_O15_PRETERM	TRUE	reported	textfile	0.0372471	1.54881e-10	7171	20	44413724	GCST90277249	TRUE	reported	5oy3lR	2	TRUE	0.00569646	41.0719
Sterol ester (27:1/20:3) levels	rs182695896	C	A	C	A	0.28512	0.0288668	0.025305	0.0256574	FALSE	FALSE	FALSE	8nRkfF	73947510	0.543149	0.0474738	186212	finngen_R10_O15_PRETERM	TRUE	reported	textfile	0.0530713	8.00964e-08	7171	4	73947510	GCST90277249	TRUE	reported	5oy3lR	2	TRUE	0.00400878	28.8546
Sterol ester (27:1/20:3) levels	rs187429064	G	A	G	A	-0.235892	0.0771547	0.0535314	0.0512261	FALSE	FALSE	FALSE	8nRkfF	19269704	0.0235239	0.0340666	186212	finngen_R10_O15_PRETERM	TRUE	reported	textfile	0.0378639	4.92004e-10	7171	19	19269704	GCST90277249	TRUE	reported	5oy3lR	2	TRUE	0.00538334	38.802
Sterol ester (27:1/20:3) levels	rs192117305	T	C	T	C	-0.194486	0.0889127	0.040918	0.037247	FALSE	FALSE	FALSE	8nRkfF	33853083	0.0272728	0.0402759	186212	finngen_R10_O15_PRETERM	TRUE	reported	textfile	0.0429528	6.04879e-06	7171	5	33853083	GCST90277249	TRUE	reported	5oy3lR	2	TRUE	0.00285085	20.4962
Sterol ester (27:1/20:3) levels	rs2075516	C	T	C	T	0.112549	0.0319101	0.352594	0.366541	FALSE	FALSE	FALSE	8nRkfF	15775668	0.0409742	0.0156132	186212	finngen_R10_O15_PRETERM	TRUE	reported	textfile	0.0176451	1.89712e-10	7171	16	15775668	GCST90277249	TRUE	reported	5oy3lR	2	TRUE	0.00564155	40.6737
Sterol ester (27:1/20:3) levels	rs2352991	G	A	G	A	-0.088946	-0.0157315	0.73476	0.737118	FALSE	FALSE	FALSE	8nRkfF	95283517	0.360024	0.0171869	186212	finngen_R10_O15_PRETERM	TRUE	reported	textfile	0.0191861	3.61402e-06	7171	14	95283517	GCST90277249	TRUE	reported	5oy3lR	2	TRUE	0.00298813	21.4861
Sterol ester (27:1/20:3) levels	rs2727271	T	A	T	A	-0.170476	-0.0269979	0.257859	0.267354	FALSE	TRUE	FALSE	8nRkfF	61835886	0.111295	0.0169542	186212	finngen_R10_O15_PRETERM	TRUE	reported	textfile	0.0190212	3.9811e-19	7171	11	61835886	GCST90277249	TRUE	reported	5oy3lR	2	TRUE	0.0110773	80.3026
Sterol ester (27:1/20:3) levels	rs28657438	T	C	T	C	-0.0853022	-0.0032346	0.273372	0.270141	FALSE	FALSE	FALSE	8nRkfF	15306936	0.849545	0.0170512	186212	finngen_R10_O15_PRETERM	TRUE	reported	textfile	0.0189495	6.84759e-06	7171	16	15306936	GCST90277249	TRUE	reported	5oy3lR	2	TRUE	0.00281786	20.2583
Sterol ester (27:1/20:3) levels	rs35429473	G	A	G	A	0.144003	0.0211035	0.131584	0.130142	FALSE	FALSE	FALSE	8nRkfF	15085931	0.34911	0.0225388	186212	finngen_R10_O15_PRETERM	TRUE	reported	textfile	0.0251792	1.11253e-08	7171	16	15085931	GCST90277249	TRUE	reported	5oy3lR	2	TRUE	0.00454049	32.6993
Sterol ester (27:1/20:3) levels	rs373820538	A	G	A	G	0.201394	0.00855052	0.106492	0.11593	FALSE	FALSE	FALSE	8nRkfF	14861506	0.718524	0.023723	186212	finngen_R10_O15_PRETERM	TRUE	reported	textfile	0.0275938	3.21637e-13	7171	16	14861506	GCST90277249	TRUE	reported	5oy3lR	2	TRUE	0.00737354	53.2536
Sterol ester (27:1/20:3) levels	rs3743531	G	C	G	C	-0.203762	0.0389111	0.0685471	0.0663692	FALSE	TRUE	FALSE	8nRkfF	14889311	0.201819	0.0304853	186212	finngen_R10_O15_PRETERM	TRUE	reported	textfile	0.0335116	1.25834e-09	7171	16	14889311	GCST90277249	TRUE	reported	5oy3lR	2	TRUE	0.00512912	36.9603
Sterol ester (27:1/20:3) levels	rs3752149	C	A	C	A	-0.0915318	0.00687314	0.258644	0.271351	FALSE	FALSE	FALSE	8nRkfF	15729265	0.684375	0.0169081	186212	finngen_R10_O15_PRETERM	TRUE	reported	textfile	0.0193371	2.24765e-06	7171	19	15729265	GCST90277249	TRUE	reported	5oy3lR	2	TRUE	0.00311478	22.3996
Sterol ester (27:1/20:3) levels	rs4977342	G	C	G	C	-0.0931473	-0.0221149	0.25096	0.243913	FALSE	TRUE	FALSE	8nRkfF	19882242	0.208598	0.0175874	186212	finngen_R10_O15_PRETERM	TRUE	reported	textfile	0.0197571	2.46524e-06	7171	9	19882242	GCST90277249	TRUE	reported	5oy3lR	2	TRUE	0.00309008	22.2215
Sterol ester (27:1/20:3) levels	rs530804537	A	G	A	G	-0.244913	-0.0488121	0.0419602	0.0436422	FALSE	FALSE	FALSE	8nRkfF	55117537	0.183776	0.0367224	186212	finngen_R10_O15_PRETERM	TRUE	reported	textfile	0.041657	4.30519e-09	7171	1	55117537	GCST90277249	TRUE	reported	5oy3lR	2	TRUE	0.00479711	34.5562
Sterol ester (27:1/20:3) levels	rs536246	T	C	T	C	-0.0879459	-0.00699978	0.727594	0.721802	FALSE	FALSE	FALSE	8nRkfF	27653716	0.677607	0.0168373	186212	finngen_R10_O15_PRETERM	TRUE	reported	textfile	0.0187864	2.89979e-06	7171	9	27653716	GCST90277249	TRUE	reported	5oy3lR	2	TRUE	0.00304677	21.909
Sterol ester (27:1/20:3) levels	rs56003624	C	T	C	T	-0.207821	-0.0226037	0.0604236	0.0593336	FALSE	FALSE	FALSE	8nRkfF	15794345	0.478183	0.0318708	186212	finngen_R10_O15_PRETERM	TRUE	reported	textfile	0.0358596	7.09543e-09	7171	16	15794345	GCST90277249	TRUE	reported	5oy3lR	2	TRUE	0.00466186	33.5774
Sterol ester (27:1/20:3) levels	rs565070870	C	A	C	A	-0.169727	-0.0515805	0.106025	0.102722	FALSE	FALSE	FALSE	8nRkfF	14769371	0.0369037	0.0247172	186212	finngen_R10_O15_PRETERM	TRUE	reported	textfile	0.027521	7.31958e-10	7171	16	14769371	GCST90277249	TRUE	reported	5oy3lR	2	TRUE	0.0052759	38.0235
Sterol ester (27:1/20:3) levels	rs62217148	T	C	T	C	-0.19515	-0.0360233	0.0488087	0.046406	FALSE	FALSE	FALSE	8nRkfF	18988572	0.325813	0.0366618	186212	finngen_R10_O15_PRETERM	TRUE	reported	textfile	0.0404522	1.43357e-06	7171	20	18988572	GCST90277249	TRUE	reported	5oy3lR	2	TRUE	0.00323494	23.2665
Sterol ester (27:1/20:3) levels	rs624605	T	G	T	G	-0.0840902	0.00414167	0.443855	0.438613	FALSE	FALSE	FALSE	8nRkfF	76043576	0.785458	0.0152148	186212	finngen_R10_O15_PRETERM	TRUE	reported	textfile	0.0173866	1.34785e-06	7171	11	76043576	GCST90277249	TRUE	reported	5oy3lR	2	TRUE	0.00325138	23.3852
Sterol ester (27:1/20:3) levels	rs6761859	A	G	A	G	0.253125	0.0291284	0.0245545	0.0259148	FALSE	FALSE	FALSE	8nRkfF	173386140	0.544845	0.0481062	186212	finngen_R10_O15_PRETERM	TRUE	reported	textfile	0.0562926	7.00874e-06	7171	2	173386140	GCST90277249	TRUE	reported	5oy3lR	2	TRUE	0.00281167	20.2137
Sterol ester (27:1/20:3) levels	rs685850	G	A	G	A	0.0834062	0.00625657	0.556502	0.565756	FALSE	FALSE	FALSE	8nRkfF	53459505	0.680755	0.0152068	186212	finngen_R10_O15_PRETERM	TRUE	reported	textfile	0.0167976	7.00648e-07	7171	15	53459505	GCST90277249	TRUE	reported	5oy3lR	2	TRUE	0.00342635	24.648
Sterol ester (27:1/20:3) levels	rs698067	G	A	G	A	0.210689	-0.0215881	0.0351305	0.0356124	FALSE	FALSE	FALSE	8nRkfF	21343425	0.606484	0.0419105	186212	finngen_R10_O15_PRETERM	TRUE	reported	textfile	0.0469935	7.45623e-06	7171	16	21343425	GCST90277249	TRUE	reported	5oy3lR	2	TRUE	0.0027952	20.095
Sterol ester (27:1/20:3) levels	rs7020	A	G	A	G	0.0851994	-0.0147915	0.445783	0.449472	FALSE	FALSE	FALSE	8nRkfF	25297964	0.327491	0.015106	186212	finngen_R10_O15_PRETERM	TRUE	reported	textfile	0.0168912	4.66628e-07	7171	20	25297964	GCST90277249	TRUE	reported	5oy3lR	2	TRUE	0.00353536	25.435
Sterol ester (27:1/20:3) levels	rs7036889	C	A	C	A	-0.134281	-0.0260473	0.0907793	0.096378	FALSE	FALSE	FALSE	8nRkfF	132336145	0.306163	0.0254541	186212	finngen_R10_O15_PRETERM	TRUE	reported	textfile	0.029493	5.37239e-06	7171	9	132336145	GCST90277249	TRUE	reported	5oy3lR	2	TRUE	0.00288242	20.7238
Sterol ester (27:1/20:3) levels	rs7206892	C	T	C	T	0.097257	-0.017866	0.417484	0.424817	FALSE	FALSE	FALSE	8nRkfF	15811479	0.240825	0.015232	186212	finngen_R10_O15_PRETERM	TRUE	reported	textfile	0.016926	9.50046e-09	7171	16	15811479	GCST90277249	TRUE	reported	5oy3lR	2	TRUE	0.00458309	33.0074
Sterol ester (27:1/20:3) levels	rs72770191	T	C	T	C	-0.152451	-0.0251221	0.0789686	0.0807915	FALSE	FALSE	FALSE	8nRkfF	15604770	0.362371	0.0275807	186212	finngen_R10_O15_PRETERM	TRUE	reported	textfile	0.0311137	9.79357e-07	7171	16	15604770	GCST90277249	TRUE	reported	5oy3lR	2	TRUE	0.00333677	24.0014
Sterol ester (27:1/20:3) levels	rs7412	T	C	T	C	-0.20265	-0.0242217	0.053066	0.0527177	FALSE	FALSE	FALSE	8nRkfF	44908822	0.478509	0.0341775	186212	finngen_R10_O15_PRETERM	TRUE	reported	textfile	0.0372936	5.68818e-08	7171	19	44908822	GCST90277249	TRUE	reported	5oy3lR	2	TRUE	0.00410072	29.5191
Sterol ester (27:1/20:3) levels	rs74915447	A	G	A	G	0.196273	0.0284916	0.0377859	0.0356498	FALSE	FALSE	FALSE	8nRkfF	72899760	0.48669	0.0409607	186212	finngen_R10_O15_PRETERM	TRUE	reported	textfile	0.044378	9.88313e-06	7171	4	72899760	GCST90277249	TRUE	reported	5oy3lR	2	TRUE	0.00272034	19.5553
Sterol ester (27:1/20:3) levels	rs76222341	T	C	T	C	-0.173185	-0.0480264	0.0593134	0.0590477	FALSE	FALSE	FALSE	8nRkfF	15737140	0.131857	0.0318727	186212	finngen_R10_O15_PRETERM	TRUE	reported	textfile	0.0361382	1.68052e-06	7171	16	15737140	GCST90277249	TRUE	reported	5oy3lR	2	TRUE	0.00319241	22.9597
Sterol ester (27:1/20:3) levels	rs77021821	T	C	T	C	0.27413	0.0398596	0.0231771	0.0258253	FALSE	FALSE	FALSE	8nRkfF	74759005	0.403235	0.047687	186212	finngen_R10_O15_PRETERM	TRUE	reported	textfile	0.0568309	1.43983e-06	7171	4	74759005	GCST90277249	TRUE	reported	5oy3lR	2	TRUE	0.00323413	23.2607
Sterol ester (27:1/20:3) levels	rs77645768	A	G	A	G	0.272022	0.0202627	0.0255539	0.0268607	FALSE	FALSE	FALSE	8nRkfF	72803111	0.66542	0.0468565	186212	finngen_R10_O15_PRETERM	TRUE	reported	textfile	0.0538033	4.38557e-07	7171	4	72803111	GCST90277249	TRUE	reported	5oy3lR	2	TRUE	0.00355194	25.5546
Sterol ester (27:1/20:3) levels	rs78098253	A	C	A	C	0.224631	-0.008945	0.030279	0.0332697	FALSE	FALSE	FALSE	8nRkfF	74104898	0.830886	0.0418842	186212	finngen_R10_O15_PRETERM	TRUE	reported	textfile	0.0499604	7.0241e-06	7171	4	74104898	GCST90277249	TRUE	reported	5oy3lR	2	TRUE	0.00281116	20.21
Sterol ester (27:1/20:3) levels	rs79047909	G	C	G	C	-0.515874	-0.142571	0.00622502	0.00720934	FALSE	TRUE	FALSE	8nRkfF	10043013	0.112387	0.0898058	186212	finngen_R10_O15_PRETERM	TRUE	reported	textfile	0.10675	1.37507e-06	7171	2	10043013	GCST90277249	TRUE	reported	5oy3lR	2	TRUE	0.00324608	23.347
Sterol ester (27:1/20:3) levels	rs79146711	T	C	T	C	0.186384	0.0815874	0.0451481	0.042758	FALSE	FALSE	FALSE	8nRkfF	73424911	0.0283276	0.0372083	186212	finngen_R10_O15_PRETERM	TRUE	reported	textfile	0.0409628	5.44536e-06	7171	4	73424911	GCST90277249	TRUE	reported	5oy3lR	2	TRUE	0.00287877	20.6975
Sterol ester (27:1/20:3) levels	rs7943728	A	G	A	G	0.218143	-0.00103261	0.112286	0.107676	FALSE	FALSE	FALSE	8nRkfF	61779596	0.966262	0.0244131	186212	finngen_R10_O15_PRETERM	TRUE	reported	textfile	0.0265516	2.47146e-16	7171	11	61779596	GCST90277249	TRUE	reported	5oy3lR	2	TRUE	0.00932508	67.4808
Sterol ester (27:1/20:3) levels	rs79771052	G	A	G	A	0.391774	-0.00798086	0.0120378	0.0115333	FALSE	FALSE	FALSE	8nRkfF	72433728	0.911097	0.0714778	186212	finngen_R10_O15_PRETERM	TRUE	reported	textfile	0.0807417	1.24544e-06	7171	3	72433728	GCST90277249	TRUE	reported	5oy3lR	2	TRUE	0.00327244	23.5372
Sterol ester (27:1/20:3) levels	rs80325645	C	T	C	T	-0.464751	0.116335	0.00778947	0.00770114	FALSE	FALSE	FALSE	8nRkfF	131892383	0.191369	0.0890404	186212	finngen_R10_O15_PRETERM	TRUE	reported	textfile	0.096589	1.52637e-06	7171	9	131892383	GCST90277249	TRUE	reported	5oy3lR	2	TRUE	0.00321815	23.1454
Sterol ester (27:1/20:3) levels	rs873781	A	C	A	C	-0.185372	-0.0545501	0.0523243	0.053035	FALSE	FALSE	FALSE	8nRkfF	14609816	0.102493	0.0334071	186212	finngen_R10_O15_PRETERM	TRUE	reported	textfile	0.0388102	1.81876e-06	7171	16	14609816	GCST90277249	TRUE	reported	5oy3lR	2	TRUE	0.0031713	22.8074
Sterol ester (27:1/20:3) levels	rs9310455	A	C	A	C	-0.152094	-0.0276297	0.066753	0.0606824	FALSE	FALSE	FALSE	8nRkfF	14644646	0.379079	0.0314118	186212	finngen_R10_O15_PRETERM	TRUE	reported	textfile	0.0335736	5.98519e-06	7171	3	14644646	GCST90277249	TRUE	reported	5oy3lR	2	TRUE	0.00285369	20.5167
Sterol ester (27:1/20:4) levels	rs1006207	T	C	T	C	0.0815294	-0.0286928	0.689433	0.690241	FALSE	FALSE	FALSE	3OQbCv	64082340	0.0780064	0.0162807	186212	finngen_R10_O15_PRETERM	TRUE	reported	textfile	0.0181487	7.1505e-06	7174	11	64082340	GCST90277250	TRUE	reported	nwVm99	2	TRUE	0.00280515	20.1751
Sterol ester (27:1/20:4) levels	rs10897211	A	G	A	G	-0.117594	-0.0266475	0.335088	0.341617	FALSE	FALSE	FALSE	3OQbCv	62056104	0.0951174	0.0159662	186212	finngen_R10_O15_PRETERM	TRUE	reported	textfile	0.0178233	4.46991e-11	7174	11	62056104	GCST90277250	TRUE	reported	nwVm99	2	TRUE	0.00603122	43.5184
Sterol ester (27:1/20:4) levels	rs11022403	T	C	T	C	0.0844945	-0.0187943	0.303582	0.291425	FALSE	FALSE	FALSE	3OQbCv	12542442	0.263986	0.0168255	186212	finngen_R10_O15_PRETERM	TRUE	reported	textfile	0.0183398	4.14925e-06	7174	11	12542442	GCST90277250	TRUE	reported	nwVm99	2	TRUE	0.00295001	21.2201
Sterol ester (27:1/20:4) levels	rs111352609	T	C	T	C	-0.24348	0.052335	0.0265646	0.0238649	FALSE	FALSE	FALSE	3OQbCv	61518501	0.304356	0.0509523	186212	finngen_R10_O15_PRETERM	TRUE	reported	textfile	0.0545511	8.18775e-06	7174	11	61518501	GCST90277250	TRUE	reported	nwVm99	2	TRUE	0.0027692	19.9158
Sterol ester (27:1/20:4) levels	rs111591404	G	C	G	C	0.135332	-0.0342479	0.0913549	0.0902304	FALSE	TRUE	FALSE	3OQbCv	60938119	0.191725	0.0262337	186212	finngen_R10_O15_PRETERM	TRUE	reported	textfile	0.0293578	4.09844e-06	7174	11	60938119	GCST90277250	TRUE	reported	nwVm99	2	TRUE	0.0029533	21.2438
Sterol ester (27:1/20:4) levels	rs111980715	T	C	T	C	0.26183	0.0223669	0.0772027	0.0736255	FALSE	FALSE	FALSE	3OQbCv	62287953	0.435965	0.0287115	186212	finngen_R10_O15_PRETERM	TRUE	reported	textfile	0.0313701	8.33363e-17	7174	11	62287953	GCST90277250	TRUE	reported	nwVm99	2	TRUE	0.0096172	69.6444
Sterol ester (27:1/20:4) levels	rs11230759	A	C	A	C	-0.425403	0.104166	0.0160048	0.0135109	FALSE	FALSE	FALSE	3OQbCv	61638381	0.111425	0.0654386	186212	finngen_R10_O15_PRETERM	TRUE	reported	textfile	0.0669292	2.19445e-10	7174	11	61638381	GCST90277250	TRUE	reported	nwVm99	2	TRUE	0.00559976	40.3877
Sterol ester (27:1/20:4) levels	rs11230996	T	C	T	C	0.0868118	-0.00692628	0.441105	0.442757	FALSE	FALSE	FALSE	3OQbCv	62256827	0.648579	0.015198	186212	finngen_R10_O15_PRETERM	TRUE	reported	textfile	0.0167544	2.26034e-07	7174	11	62256827	GCST90277250	TRUE	reported	nwVm99	2	TRUE	0.00372835	26.8398
Sterol ester (27:1/20:4) levels	rs112687416	A	G	A	G	-0.387635	-0.00593612	0.0789004	0.0786659	FALSE	FALSE	FALSE	3OQbCv	61696652	0.832895	0.0281346	186212	finngen_R10_O15_PRETERM	TRUE	reported	textfile	0.0313992	1.14997e-34	7174	11	61696652	GCST90277250	TRUE	reported	nwVm99	2	TRUE	0.0208026	152.366
Sterol ester (27:1/20:4) levels	rs113003506	T	C	T	C	-0.383832	-0.0197623	0.135303	0.143246	FALSE	FALSE	FALSE	3OQbCv	61861905	0.361383	0.0216518	186212	finngen_R10_O15_PRETERM	TRUE	reported	textfile	0.0241989	1.01254e-55	7174	11	61861905	GCST90277250	TRUE	reported	nwVm99	2	TRUE	0.0338813	251.519
Sterol ester (27:1/20:4) levels	rs113038217	T	C	T	C	0.200261	0.0109736	0.0670741	0.0657974	FALSE	FALSE	FALSE	3OQbCv	61542650	0.719162	0.0305178	186212	finngen_R10_O15_PRETERM	TRUE	reported	textfile	0.035308	1.46595e-08	7174	11	61542650	GCST90277250	TRUE	reported	nwVm99	2	TRUE	0.00446418	32.1607
Sterol ester (27:1/20:4) levels	rs1135999	G	A	G	A	-0.101484	-0.0276828	0.315252	0.314194	FALSE	FALSE	FALSE	3OQbCv	15038105	0.08688	0.016169	186212	finngen_R10_O15_PRETERM	TRUE	reported	textfile	0.0177973	1.22558e-08	7174	16	15038105	GCST90277250	TRUE	reported	nwVm99	2	TRUE	0.00451192	32.5062
Sterol ester (27:1/20:4) levels	rs113603971	C	T	C	T	-0.160653	0.0646714	0.0574688	0.0518222	FALSE	FALSE	FALSE	3OQbCv	13808836	0.0574751	0.0340433	186212	finngen_R10_O15_PRETERM	TRUE	reported	textfile	0.0363248	9.88998e-06	7174	10	13808836	GCST90277250	TRUE	reported	nwVm99	2	TRUE	0.00271911	19.5547
Sterol ester (27:1/20:4) levels	rs11522703	A	G	A	G	0.102952	0.0322329	0.166135	0.168882	FALSE	FALSE	FALSE	3OQbCv	56943668	0.112293	0.0202982	186212	finngen_R10_O15_PRETERM	TRUE	reported	textfile	0.0226639	5.64302e-06	7174	11	56943668	GCST90277250	TRUE	reported	nwVm99	2	TRUE	0.00286808	20.629
Sterol ester (27:1/20:4) levels	rs11574452	A	C	A	C	0.211828	0.0311181	0.032844	0.0346986	FALSE	FALSE	FALSE	3OQbCv	73980944	0.449252	0.0411255	186212	finngen_R10_O15_PRETERM	TRUE	reported	textfile	0.0464669	5.23551e-06	7174	4	73980944	GCST90277250	TRUE	reported	nwVm99	2	TRUE	0.00288843	20.7758
Sterol ester (27:1/20:4) levels	rs11591147	T	G	T	G	-0.297311	-0.0435208	0.0332154	0.0362576	FALSE	FALSE	FALSE	3OQbCv	55039974	0.275505	0.03991	186212	finngen_R10_O15_PRETERM	TRUE	reported	textfile	0.0461889	1.29732e-10	7174	1	55039974	GCST90277250	TRUE	reported	nwVm99	2	TRUE	0.00574228	41.4215
Sterol ester (27:1/20:4) levels	rs11645411	T	A	T	A	-0.078764	-0.0289373	0.332377	0.314793	FALSE	TRUE	FALSE	3OQbCv	14535598	0.0740406	0.016199	186212	finngen_R10_O15_PRETERM	TRUE	reported	textfile	0.0176651	8.37579e-06	7174	16	14535598	GCST90277250	TRUE	reported	nwVm99	2	TRUE	0.0027635	19.8748
Sterol ester (27:1/20:4) levels	rs11668327	C	G	C	G	-0.123846	-0.0172531	0.129617	0.126249	FALSE	TRUE	FALSE	3OQbCv	44895376	0.454553	0.0230705	186212	finngen_R10_O15_PRETERM	TRUE	reported	textfile	0.0251199	8.38907e-07	7174	19	44895376	GCST90277250	TRUE	reported	nwVm99	2	TRUE	0.00337674	24.3
Sterol ester (27:1/20:4) levels	rs116962591	T	C	T	C	-0.37423	-0.0102951	0.0523544	0.0552474	FALSE	FALSE	FALSE	3OQbCv	61894976	0.755037	0.0329967	186212	finngen_R10_O15_PRETERM	TRUE	reported	textfile	0.0375281	2.86265e-23	7174	11	61894976	GCST90277250	TRUE	reported	nwVm99	2	TRUE	0.0136718	99.4129
Sterol ester (27:1/20:4) levels	rs117084735	T	C	T	C	0.319934	0.0748999	0.0137998	0.0159407	FALSE	FALSE	FALSE	3OQbCv	98823032	0.214434	0.0603318	186212	finngen_R10_O15_PRETERM	TRUE	reported	textfile	0.0709057	6.51109e-06	7174	14	98823032	GCST90277250	TRUE	reported	nwVm99	2	TRUE	0.00282987	20.3534
Sterol ester (27:1/20:4) levels	rs117186386	C	T	C	T	0.178031	-0.0453647	0.0598929	0.0474554	FALSE	FALSE	FALSE	3OQbCv	87676514	0.203763	0.0356949	186212	finngen_R10_O15_PRETERM	TRUE	reported	textfile	0.0352786	4.59845e-07	7174	16	87676514	GCST90277250	TRUE	reported	nwVm99	2	TRUE	0.00353727	25.4594
Sterol ester (27:1/20:4) levels	rs117712073	G	A	G	A	0.128704	0.0017053	0.174351	0.173847	FALSE	FALSE	FALSE	3OQbCv	63141509	0.931738	0.0199083	186212	finngen_R10_O15_PRETERM	TRUE	reported	textfile	0.0222359	7.40682e-09	7174	11	63141509	GCST90277250	TRUE	reported	nwVm99	2	TRUE	0.00464825	33.493
Sterol ester (27:1/20:4) levels	rs117824460	G	A	G	A	0.252201	-0.0118263	0.0236749	0.0232584	FALSE	FALSE	FALSE	3OQbCv	40865575	0.817623	0.0512841	186212	finngen_R10_O15_PRETERM	TRUE	reported	textfile	0.0566097	8.51265e-06	7174	19	40865575	GCST90277250	TRUE	reported	nwVm99	2	TRUE	0.00275899	19.8422
Sterol ester (27:1/20:4) levels	rs117825513	T	C	T	C	0.385173	-0.00671796	0.0109852	0.0126025	FALSE	FALSE	FALSE	3OQbCv	22932648	0.921826	0.0684572	186212	finngen_R10_O15_PRETERM	TRUE	reported	textfile	0.0854388	6.63783e-06	7174	9	22932648	GCST90277250	TRUE	reported	nwVm99	2	TRUE	0.00282495	20.318
Sterol ester (27:1/20:4) levels	rs117900629	A	G	A	G	0.264756	0.0156486	0.0617708	0.0558131	FALSE	FALSE	FALSE	3OQbCv	62205328	0.632202	0.0326946	186212	finngen_R10_O15_PRETERM	TRUE	reported	textfile	0.0343456	1.44082e-14	7174	11	62205328	GCST90277250	TRUE	reported	nwVm99	2	TRUE	0.00821496	59.4057
Sterol ester (27:1/20:4) levels	rs118097092	T	C	T	C	-0.184402	-0.0354619	0.0658494	0.0678562	FALSE	FALSE	FALSE	3OQbCv	63414839	0.237019	0.0299897	186212	finngen_R10_O15_PRETERM	TRUE	reported	textfile	0.0349049	1.30655e-07	7174	11	63414839	GCST90277250	TRUE	reported	nwVm99	2	TRUE	0.00387535	27.9021
Sterol ester (27:1/20:4) levels	rs12418216	T	A	T	A	0.311973	-0.0462179	0.0175581	0.0158141	FALSE	TRUE	FALSE	3OQbCv	61781927	0.457651	0.0622278	186212	finngen_R10_O15_PRETERM	TRUE	reported	textfile	0.0650725	1.66449e-06	7174	11	61781927	GCST90277250	TRUE	reported	nwVm99	2	TRUE	0.00319366	22.9783
Sterol ester (27:1/20:4) levels	rs138110361	A	G	A	G	-0.3169	-0.0252184	0.0266612	0.0328026	FALSE	FALSE	FALSE	3OQbCv	61608841	0.559155	0.0431751	186212	finngen_R10_O15_PRETERM	TRUE	reported	textfile	0.0535238	3.35128e-09	7174	11	61608841	GCST90277250	TRUE	reported	nwVm99	2	TRUE	0.00486264	35.0453
Sterol ester (27:1/20:4) levels	rs138270540	C	A	C	A	0.236517	0.0432927	0.0281159	0.0329618	FALSE	FALSE	FALSE	3OQbCv	74487710	0.307605	0.0424329	186212	finngen_R10_O15_PRETERM	TRUE	reported	textfile	0.0502983	2.61647e-06	7174	4	74487710	GCST90277250	TRUE	reported	nwVm99	2	TRUE	0.0030727	22.1053
Sterol ester (27:1/20:4) levels	rs138482835	A	G	A	G	-0.172335	0.00484176	0.061152	0.0518717	FALSE	FALSE	FALSE	3OQbCv	7662522	0.887727	0.0342946	186212	finngen_R10_O15_PRETERM	TRUE	reported	textfile	0.0365071	2.39463e-06	7174	19	7662522	GCST90277250	TRUE	reported	nwVm99	2	TRUE	0.00309659	22.2777
Sterol ester (27:1/20:4) levels	rs139957766	A	G	A	G	-0.48791	-0.0185557	0.0681425	0.0705132	FALSE	FALSE	FALSE	3OQbCv	61839575	0.528788	0.0294603	186212	finngen_R10_O15_PRETERM	TRUE	reported	textfile	0.0333117	6.87097e-48	7174	11	61839575	GCST90277250	TRUE	reported	nwVm99	2	TRUE	0.0290354	214.469
Sterol ester (27:1/20:4) levels	rs144102217	A	G	A	G	-0.353214	0.000795672	0.0146337	0.0143239	FALSE	FALSE	FALSE	3OQbCv	61993439	0.989978	0.0633457	186212	finngen_R10_O15_PRETERM	TRUE	reported	textfile	0.0706575	5.895e-07	7174	11	61993439	GCST90277250	TRUE	reported	nwVm99	2	TRUE	0.00347126	24.9826
Sterol ester (27:1/20:4) levels	rs145505703	A	G	A	G	-0.301106	0.0142123	0.0328473	0.030056	FALSE	FALSE	FALSE	3OQbCv	61054409	0.749457	0.0445032	186212	finngen_R10_O15_PRETERM	TRUE	reported	textfile	0.0489659	8.19038e-10	7174	11	61054409	GCST90277250	TRUE	reported	nwVm99	2	TRUE	0.00524333	37.8033
Sterol ester (27:1/20:4) levels	rs146568567	A	G	A	G	-0.207192	-0.047616	0.0348735	0.0355646	FALSE	FALSE	FALSE	3OQbCv	54358444	0.237552	0.040314	186212	finngen_R10_O15_PRETERM	TRUE	reported	textfile	0.0449594	4.13138e-06	7174	1	54358444	GCST90277250	TRUE	reported	nwVm99	2	TRUE	0.00295162	21.2317
Sterol ester (27:1/20:4) levels	rs147981159	A	G	A	G	-0.326526	0.00379353	0.0432839	0.044919	FALSE	FALSE	FALSE	3OQbCv	62056826	0.917593	0.0366645	186212	finngen_R10_O15_PRETERM	TRUE	reported	textfile	0.0418332	6.75651e-15	7174	11	62056826	GCST90277250	TRUE	reported	nwVm99	2	TRUE	0.00842092	60.9077
Sterol ester (27:1/20:4) levels	rs148869039	A	T	A	T	0.208893	-0.0148405	0.0504725	0.0459215	FALSE	TRUE	FALSE	3OQbCv	62798300	0.681196	0.0361231	186212	finngen_R10_O15_PRETERM	TRUE	reported	textfile	0.0385659	6.26737e-08	7174	11	62798300	GCST90277250	TRUE	reported	nwVm99	2	TRUE	0.00407293	29.3305
Sterol ester (27:1/20:4) levels	rs148898583	G	C	G	C	-0.13796	-0.0381822	0.0946808	0.102172	FALSE	TRUE	FALSE	3OQbCv	11078529	0.122418	0.0247181	186212	finngen_R10_O15_PRETERM	TRUE	reported	textfile	0.0279335	8.01815e-07	7174	19	11078529	GCST90277250	TRUE	reported	nwVm99	2	TRUE	0.0033886	24.3857
Sterol ester (27:1/20:4) levels	rs149037697	A	G	A	G	-0.37249	0.0106841	0.0382957	0.0422083	FALSE	FALSE	FALSE	3OQbCv	61921940	0.778189	0.0379299	186212	finngen_R10_O15_PRETERM	TRUE	reported	textfile	0.0437385	1.97939e-17	7174	11	61921940	GCST90277250	TRUE	reported	nwVm99	2	TRUE	0.0100086	72.5071
Sterol ester (27:1/20:4) levels	rs149098976	T	G	T	G	0.112351	-0.0311819	0.183714	0.19341	FALSE	FALSE	FALSE	3OQbCv	15376858	0.10464	0.0192153	186212	finngen_R10_O15_PRETERM	TRUE	reported	textfile	0.0216583	2.18768e-07	7174	16	15376858	GCST90277250	TRUE	reported	nwVm99	2	TRUE	0.00373695	26.902
Sterol ester (27:1/20:4) levels	rs149297353	G	C	G	C	-0.217377	0.0689789	0.0461693	0.0455441	FALSE	TRUE	FALSE	3OQbCv	20004708	0.0542413	0.035835	186212	finngen_R10_O15_PRETERM	TRUE	reported	textfile	0.0394009	3.55661e-08	7174	19	20004708	GCST90277250	TRUE	reported	nwVm99	2	TRUE	0.00422488	30.4294
Sterol ester (27:1/20:4) levels	rs150629888	C	T	C	T	-0.198855	0.0691108	0.044058	0.0417394	FALSE	FALSE	FALSE	3OQbCv	20172892	0.0665304	0.037666	186212	finngen_R10_O15_PRETERM	TRUE	reported	textfile	0.0407966	1.11395e-06	7174	19	20172892	GCST90277250	TRUE	reported	nwVm99	2	TRUE	0.00330087	23.7522
Sterol ester (27:1/20:4) levels	rs150684478	T	G	T	G	-0.268051	-0.105042	0.0240203	0.0257981	FALSE	FALSE	FALSE	3OQbCv	61545254	0.0281495	0.0478507	186212	finngen_R10_O15_PRETERM	TRUE	reported	textfile	0.0573217	2.9725e-06	7174	11	61545254	GCST90277250	TRUE	reported	nwVm99	2	TRUE	0.00303888	21.8613
Sterol ester (27:1/20:4) levels	rs17145876	C	A	C	A	-0.268271	-0.018413	0.0552574	0.0545623	FALSE	FALSE	FALSE	3OQbCv	62427887	0.579547	0.0332337	186212	finngen_R10_O15_PRETERM	TRUE	reported	textfile	0.0374902	9.12586e-13	7174	11	62427887	GCST90277250	TRUE	reported	nwVm99	2	TRUE	0.00708699	51.1907
Sterol ester (27:1/20:4) levels	rs17185574	C	T	C	T	-0.137958	0.00509066	0.164243	0.171988	FALSE	FALSE	FALSE	3OQbCv	61978222	0.799994	0.020093	186212	finngen_R10_O15_PRETERM	TRUE	reported	textfile	0.022716	1.31647e-09	7174	11	61978222	GCST90277250	TRUE	reported	nwVm99	2	TRUE	0.00511495	36.873
Sterol ester (27:1/20:4) levels	rs174528	C	T	C	T	-0.64833	-0.0181065	0.41439	0.418731	FALSE	FALSE	FALSE	3OQbCv	61776027	0.234732	0.0152379	186212	finngen_R10_O15_PRETERM	TRUE	reported	textfile	0.0151956	1e-200	7174	11	61776027	GCST90277250	TRUE	reported	nwVm99	2	TRUE	0.202389	1819.85
Sterol ester (27:1/20:4) levels	rs174569	C	T	C	T	-0.434053	0.0527737	0.0153566	0.0158105	FALSE	FALSE	FALSE	3OQbCv	61826692	0.376346	0.0596549	186212	finngen_R10_O15_PRETERM	TRUE	reported	textfile	0.06988	5.53527e-10	7174	11	61826692	GCST90277250	TRUE	reported	nwVm99	2	TRUE	0.0053492	38.5708
Sterol ester (27:1/20:4) levels	rs175117	T	G	T	G	-0.0902135	-0.0243276	0.591374	0.602534	FALSE	FALSE	FALSE	3OQbCv	61058604	0.115356	0.0154503	186212	finngen_R10_O15_PRETERM	TRUE	reported	textfile	0.0170464	1.24286e-07	7174	11	61058604	GCST90277250	TRUE	reported	nwVm99	2	TRUE	0.00388888	27.9999
Sterol ester (27:1/20:4) levels	rs175133	T	C	T	C	0.114188	-0.00088789	0.570664	0.559885	FALSE	FALSE	FALSE	3OQbCv	61092319	0.953394	0.0151919	186212	finngen_R10_O15_PRETERM	TRUE	reported	textfile	0.0172772	4.13359e-11	7174	11	61092319	GCST90277250	TRUE	reported	nwVm99	2	TRUE	0.00605197	43.669
Sterol ester (27:1/20:4) levels	rs17827918	A	G	A	G	-0.200788	-0.0403848	0.120955	0.119636	FALSE	FALSE	FALSE	3OQbCv	61700693	0.0864629	0.0235568	186212	finngen_R10_O15_PRETERM	TRUE	reported	textfile	0.0255495	4.41231e-15	7174	11	61700693	GCST90277250	TRUE	reported	nwVm99	2	TRUE	0.00853545	61.7433
Sterol ester (27:1/20:4) levels	rs1800961	T	C	T	C	-0.16735	0.0091842	0.0524109	0.0455049	FALSE	FALSE	FALSE	3OQbCv	44413724	0.799672	0.0361907	186212	finngen_R10_O15_PRETERM	TRUE	reported	textfile	0.0369279	5.947e-06	7174	20	44413724	GCST90277250	TRUE	reported	nwVm99	2	TRUE	0.00285456	20.5315
Sterol ester (27:1/20:4) levels	rs182695896	C	A	C	A	0.295609	0.0288668	0.025305	0.0256574	FALSE	FALSE	FALSE	3OQbCv	73947510	0.543149	0.0474738	186212	finngen_R10_O15_PRETERM	TRUE	reported	textfile	0.0524625	1.82143e-08	7174	4	73947510	GCST90277250	TRUE	reported	nwVm99	2	TRUE	0.00440614	31.7407
Sterol ester (27:1/20:4) levels	rs183986993	T	C	T	C	-0.47117	0.0217735	0.0280401	0.0295297	FALSE	FALSE	FALSE	3OQbCv	61641257	0.630959	0.0453257	186212	finngen_R10_O15_PRETERM	TRUE	reported	textfile	0.0501935	8.09441e-21	7174	11	61641257	GCST90277250	TRUE	reported	nwVm99	2	TRUE	0.0121338	88.0926
Sterol ester (27:1/20:4) levels	rs1848088	A	G	A	G	0.0839949	0.00641646	0.38113	0.379167	FALSE	FALSE	FALSE	3OQbCv	60761993	0.680268	0.0155702	186212	finngen_R10_O15_PRETERM	TRUE	reported	textfile	0.0172873	1.20462e-06	7174	11	60761993	GCST90277250	TRUE	reported	nwVm99	2	TRUE	0.00327992	23.601
Sterol ester (27:1/20:4) levels	rs184864731	T	C	T	C	-0.247308	-0.0241736	0.0330622	0.0348811	FALSE	FALSE	FALSE	3OQbCv	62952036	0.555349	0.0409887	186212	finngen_R10_O15_PRETERM	TRUE	reported	textfile	0.0470096	1.47418e-07	7174	11	62952036	GCST90277250	TRUE	reported	nwVm99	2	TRUE	0.00384299	27.6683
Sterol ester (27:1/20:4) levels	rs186913978	T	G	T	G	-0.414294	0.0218428	0.011973	0.00891722	FALSE	FALSE	FALSE	3OQbCv	17147264	0.789064	0.0816469	186212	finngen_R10_O15_PRETERM	TRUE	reported	textfile	0.0772963	8.59933e-08	7174	2	17147264	GCST90277250	TRUE	reported	nwVm99	2	TRUE	0.00398844	28.7196
Sterol ester (27:1/20:4) levels	rs187429064	G	A	G	A	-0.254328	0.0771547	0.0535314	0.0512261	FALSE	FALSE	FALSE	3OQbCv	19269704	0.0235239	0.0340666	186212	finngen_R10_O15_PRETERM	TRUE	reported	textfile	0.0374576	1.20692e-11	7174	19	19269704	GCST90277250	TRUE	reported	nwVm99	2	TRUE	0.00638506	46.0879
Sterol ester (27:1/20:4) levels	rs189633104	A	G	A	G	-0.291019	-0.0620719	0.0193874	0.0192638	FALSE	FALSE	FALSE	3OQbCv	62781528	0.256633	0.0547185	186212	finngen_R10_O15_PRETERM	TRUE	reported	textfile	0.0619106	2.63899e-06	7174	11	62781528	GCST90277250	TRUE	reported	nwVm99	2	TRUE	0.00307055	22.0898
Sterol ester (27:1/20:4) levels	rs192514718	C	A	C	A	0.141055	-0.0102966	0.0839246	0.0794665	FALSE	FALSE	FALSE	3OQbCv	63422993	0.715459	0.0282458	186212	finngen_R10_O15_PRETERM	TRUE	reported	textfile	0.0311896	6.20511e-06	7174	11	63422993	GCST90277250	TRUE	reported	nwVm99	2	TRUE	0.00284289	20.4473
Sterol ester (27:1/20:4) levels	rs195160	G	T	G	T	0.258646	-0.0286734	0.89968	0.886232	FALSE	FALSE	FALSE	3OQbCv	61958625	0.229626	0.0238682	186212	finngen_R10_O15_PRETERM	TRUE	reported	textfile	0.0281287	4.81593e-20	7174	11	61958625	GCST90277250	TRUE	reported	nwVm99	2	TRUE	0.0116483	84.5262
Sterol ester (27:1/20:4) levels	rs2075516	C	T	C	T	0.0795678	0.0319101	0.352594	0.366541	FALSE	FALSE	FALSE	3OQbCv	15775668	0.0409742	0.0156132	186212	finngen_R10_O15_PRETERM	TRUE	reported	textfile	0.0174829	5.42876e-06	7174	16	15775668	GCST90277250	TRUE	reported	nwVm99	2	TRUE	0.00287895	20.7075
Sterol ester (27:1/20:4) levels	rs2229738	T	C	T	C	-0.15287	-0.0236467	0.155986	0.155702	FALSE	FALSE	FALSE	3OQbCv	68794860	0.258685	0.0209354	186212	finngen_R10_O15_PRETERM	TRUE	reported	textfile	0.0234094	7.00528e-11	7174	11	68794860	GCST90277250	TRUE	reported	nwVm99	2	TRUE	0.0059092	42.6327
Sterol ester (27:1/20:4) levels	rs223841	G	A	G	A	-0.10079	-0.0165368	0.171801	0.16903	FALSE	FALSE	FALSE	3OQbCv	57423359	0.409669	0.0200574	186212	finngen_R10_O15_PRETERM	TRUE	reported	textfile	0.0218958	4.23266e-06	7174	16	57423359	GCST90277250	TRUE	reported	nwVm99	2	TRUE	0.0029449	21.1832
Sterol ester (27:1/20:4) levels	rs2365179	A	T	A	T	-0.0810173	0.0370243	0.303334	0.308912	FALSE	TRUE	FALSE	3OQbCv	15845258	0.0230829	0.0162954	186212	finngen_R10_O15_PRETERM	TRUE	reported	textfile	0.0180493	7.27337e-06	7174	19	15845258	GCST90277250	TRUE	reported	nwVm99	2	TRUE	0.00280063	20.1425
Sterol ester (27:1/20:4) levels	rs2469034	C	A	C	A	-0.0905263	-0.0103359	0.78826	0.797048	FALSE	FALSE	FALSE	3OQbCv	73089879	0.580516	0.018703	186212	finngen_R10_O15_PRETERM	TRUE	reported	textfile	0.020178	7.34618e-06	7174	18	73089879	GCST90277250	TRUE	reported	nwVm99	2	TRUE	0.00279779	20.122
Sterol ester (27:1/20:4) levels	rs2513062	C	T	C	T	-0.0959773	0.00163723	0.516664	0.539725	FALSE	FALSE	FALSE	3OQbCv	62440649	0.914211	0.0151976	186212	finngen_R10_O15_PRETERM	TRUE	reported	textfile	0.0166716	8.89505e-09	7174	11	62440649	GCST90277250	TRUE	reported	nwVm99	2	TRUE	0.00459853	33.133
Sterol ester (27:1/20:4) levels	rs259874	G	A	G	A	0.228572	-0.0008813	0.903096	0.904048	FALSE	FALSE	FALSE	3OQbCv	62043969	0.972927	0.0259685	186212	finngen_R10_O15_PRETERM	TRUE	reported	textfile	0.0288444	2.63438e-15	7174	11	62043969	GCST90277250	TRUE	reported	nwVm99	2	TRUE	0.00867714	62.7772
Sterol ester (27:1/20:4) levels	rs259879	C	A	C	A	0.104936	0.0241112	0.324558	0.331296	FALSE	FALSE	FALSE	3OQbCv	62041854	0.134948	0.0161293	186212	finngen_R10_O15_PRETERM	TRUE	reported	textfile	0.0180882	6.85202e-09	7174	11	62041854	GCST90277250	TRUE	reported	nwVm99	2	TRUE	0.00466943	33.6463
Sterol ester (27:1/20:4) levels	rs2727261	C	T	C	T	0.29919	0.0270062	0.872314	0.871623	FALSE	FALSE	FALSE	3OQbCv	61944659	0.231949	0.0225926	186212	finngen_R10_O15_PRETERM	TRUE	reported	textfile	0.0249659	8.8085e-33	7174	11	61944659	GCST90277250	TRUE	reported	nwVm99	2	TRUE	0.0196259	143.575
Sterol ester (27:1/20:4) levels	rs2736601	T	C	T	C	-0.234487	-0.00835901	0.0754717	0.0811094	FALSE	FALSE	FALSE	3OQbCv	61938049	0.762276	0.0276336	186212	finngen_R10_O15_PRETERM	TRUE	reported	textfile	0.0314702	1.03225e-13	7174	11	61938049	GCST90277250	TRUE	reported	nwVm99	2	TRUE	0.00767943	55.5031
Sterol ester (27:1/20:4) levels	rs2845672	C	T	C	T	-0.105584	-0.040315	0.197105	0.203709	FALSE	FALSE	FALSE	3OQbCv	62729451	0.031798	0.0187779	186212	finngen_R10_O15_PRETERM	TRUE	reported	textfile	0.0213721	7.96861e-07	7174	11	62729451	GCST90277250	TRUE	reported	nwVm99	2	TRUE	0.00339051	24.3995
Sterol ester (27:1/20:4) levels	rs28666693	T	C	T	C	0.096145	-0.0359907	0.19045	0.190798	FALSE	FALSE	FALSE	3OQbCv	58069630	0.0598536	0.019125	186212	finngen_R10_O15_PRETERM	TRUE	reported	textfile	0.0216022	8.68021e-06	7174	11	58069630	GCST90277250	TRUE	reported	nwVm99	2	TRUE	0.00275359	19.8032
Sterol ester (27:1/20:4) levels	rs2943803	T	C	T	C	0.236401	-0.0206121	0.935499	0.932392	FALSE	FALSE	FALSE	3OQbCv	61548662	0.492998	0.0300666	186212	finngen_R10_O15_PRETERM	TRUE	reported	textfile	0.034376	6.62122e-12	7174	11	61548662	GCST90277250	TRUE	reported	nwVm99	2	TRUE	0.00654897	47.2788
Sterol ester (27:1/20:4) levels	rs2958533	C	T	C	T	-0.0830798	0.0101264	0.650233	0.650644	FALSE	FALSE	FALSE	3OQbCv	62451026	0.533207	0.0162512	186212	finngen_R10_O15_PRETERM	TRUE	reported	textfile	0.0185274	7.42926e-06	7174	11	62451026	GCST90277250	TRUE	reported	nwVm99	2	TRUE	0.00279502	20.1021
Sterol ester (27:1/20:4) levels	rs3017103	G	A	G	A	0.165187	0.0292187	0.803552	0.809885	FALSE	FALSE	FALSE	3OQbCv	62406721	0.128938	0.0192443	186212	finngen_R10_O15_PRETERM	TRUE	reported	textfile	0.0211086	5.76674e-15	7174	11	62406721	GCST90277250	TRUE	reported	nwVm99	2	TRUE	0.00846408	61.2226
Sterol ester (27:1/20:4) levels	rs3017670	G	A	G	A	-0.112719	-0.0170508	0.864056	0.870753	FALSE	FALSE	FALSE	3OQbCv	62977427	0.446434	0.0223947	186212	finngen_R10_O15_PRETERM	TRUE	reported	textfile	0.0242451	3.39045e-06	7174	11	62977427	GCST90277250	TRUE	reported	nwVm99	2	TRUE	0.00300385	21.6085
Sterol ester (27:1/20:4) levels	rs3018616	C	G	C	G	-0.102341	-0.0211435	0.296225	0.308398	FALSE	TRUE	FALSE	3OQbCv	62458303	0.195565	0.016336	186212	finngen_R10_O15_PRETERM	TRUE	reported	textfile	0.019258	1.10248e-07	7174	11	62458303	GCST90277250	TRUE	reported	nwVm99	2	TRUE	0.00392111	28.2329
Sterol ester (27:1/20:4) levels	rs3018617	G	A	G	A	-0.0978851	-0.00344214	0.301508	0.308303	FALSE	FALSE	FALSE	3OQbCv	62435462	0.834829	0.0165081	186212	finngen_R10_O15_PRETERM	TRUE	reported	textfile	0.0188049	1.98919e-07	7174	11	62435462	GCST90277250	TRUE	reported	nwVm99	2	TRUE	0.00376264	27.0876
Sterol ester (27:1/20:4) levels	rs35259555	T	C	T	C	0.109138	-0.0110169	0.143168	0.144918	FALSE	FALSE	FALSE	3OQbCv	78984322	0.606303	0.0213771	186212	finngen_R10_O15_PRETERM	TRUE	reported	textfile	0.0245236	8.69592e-06	7174	16	78984322	GCST90277250	TRUE	reported	nwVm99	2	TRUE	0.00275312	19.7999
Sterol ester (27:1/20:4) levels	rs3741259	T	C	T	C	-0.215685	-0.00759576	0.115847	0.127806	FALSE	FALSE	FALSE	3OQbCv	61514878	0.737733	0.0226836	186212	finngen_R10_O15_PRETERM	TRUE	reported	textfile	0.0260229	1.35591e-16	7174	11	61514878	GCST90277250	TRUE	reported	nwVm99	2	TRUE	0.0094848	68.6764
Sterol ester (27:1/20:4) levels	rs3767941	T	C	T	C	0.105232	-0.0114526	0.166466	0.174128	FALSE	FALSE	FALSE	3OQbCv	40824563	0.56304	0.0198029	186212	finngen_R10_O15_PRETERM	TRUE	reported	textfile	0.0221242	2.00501e-06	7174	1	40824563	GCST90277250	TRUE	reported	nwVm99	2	TRUE	0.00314363	22.6172
Sterol ester (27:1/20:4) levels	rs3820438	C	G	C	G	0.0843805	-0.000640371	0.290801	0.287309	FALSE	TRUE	FALSE	3OQbCv	201955621	0.969445	0.0167178	186212	finngen_R10_O15_PRETERM	TRUE	reported	textfile	0.0181837	3.54182e-06	7174	1	201955621	GCST90277250	TRUE	reported	nwVm99	2	TRUE	0.00299266	21.5277
Sterol ester (27:1/20:4) levels	rs387137	C	G	C	G	-0.196103	-0.00389791	0.329281	0.338087	FALSE	TRUE	FALSE	3OQbCv	62062697	0.807448	0.0159934	186212	finngen_R10_O15_PRETERM	TRUE	reported	textfile	0.017904	1.05948e-27	7174	11	62062697	GCST90277250	TRUE	reported	nwVm99	2	TRUE	0.0164477	119.935
Sterol ester (27:1/20:4) levels	rs395908	A	G	A	G	-0.161465	-0.0116072	0.0815134	0.0784165	FALSE	FALSE	FALSE	3OQbCv	44870308	0.681938	0.0283228	186212	finngen_R10_O15_PRETERM	TRUE	reported	textfile	0.0304745	1.20418e-07	7174	19	44870308	GCST90277250	TRUE	reported	nwVm99	2	TRUE	0.00389786	28.0648
Sterol ester (27:1/20:4) levels	rs41523645	A	G	A	G	-0.256615	-0.00548881	0.0504498	0.0518357	FALSE	FALSE	FALSE	3OQbCv	60857520	0.870811	0.0337505	186212	finngen_R10_O15_PRETERM	TRUE	reported	textfile	0.0387888	3.95379e-11	7174	11	60857520	GCST90277250	TRUE	reported	nwVm99	2	TRUE	0.00606385	43.7553
Sterol ester (27:1/20:4) levels	rs429358	C	T	C	T	0.0970259	0.0286634	0.189202	0.17992	FALSE	FALSE	FALSE	3OQbCv	44908684	0.144673	0.0196512	186212	finngen_R10_O15_PRETERM	TRUE	reported	textfile	0.0213085	5.3488e-06	7174	19	44908684	GCST90277250	TRUE	reported	nwVm99	2	TRUE	0.00288174	20.7276
Sterol ester (27:1/20:4) levels	rs479329	C	T	C	T	-0.0920221	0.00583289	0.542886	0.541495	FALSE	FALSE	FALSE	3OQbCv	63816902	0.702047	0.015247	186212	finngen_R10_O15_PRETERM	TRUE	reported	textfile	0.0171339	8.08077e-08	7174	11	63816902	GCST90277250	TRUE	reported	nwVm99	2	TRUE	0.00400468	28.837
Sterol ester (27:1/20:4) levels	rs489172	T	C	T	C	0.0985109	0.0143951	0.741287	0.732318	FALSE	FALSE	FALSE	3OQbCv	60869691	0.396113	0.0169636	186212	finngen_R10_O15_PRETERM	TRUE	reported	textfile	0.0191197	2.63868e-07	7174	11	60869691	GCST90277250	TRUE	reported	nwVm99	2	TRUE	0.00368673	26.539
Sterol ester (27:1/20:4) levels	rs4930292	C	G	C	G	0.105526	-0.00368623	0.201206	0.198663	FALSE	TRUE	FALSE	3OQbCv	65370683	0.845917	0.0189688	186212	finngen_R10_O15_PRETERM	TRUE	reported	textfile	0.0211013	5.83334e-07	7174	11	65370683	GCST90277250	TRUE	reported	nwVm99	2	TRUE	0.00347398	25.0023
Sterol ester (27:1/20:4) levels	rs4963426	T	C	T	C	0.132557	0.00500141	0.128573	0.129345	FALSE	FALSE	FALSE	3OQbCv	63666543	0.824302	0.0225273	186212	finngen_R10_O15_PRETERM	TRUE	reported	textfile	0.0255164	2.10321e-07	7174	11	63666543	GCST90277250	TRUE	reported	nwVm99	2	TRUE	0.00374778	26.9802
Sterol ester (27:1/20:4) levels	rs498793	C	T	C	T	-0.302814	-0.000748915	0.580759	0.591703	FALSE	FALSE	FALSE	3OQbCv	61857233	0.961964	0.015704	186212	finngen_R10_O15_PRETERM	TRUE	reported	textfile	0.0171408	2.05769e-68	7174	11	61857233	GCST90277250	TRUE	reported	nwVm99	2	TRUE	0.0416902	312.01
Sterol ester (27:1/20:4) levels	rs528285	G	A	G	A	0.205712	0.0278966	0.496272	0.489366	FALSE	FALSE	FALSE	3OQbCv	61893232	0.0657295	0.015159	186212	finngen_R10_O15_PRETERM	TRUE	reported	textfile	0.0167599	2.74041e-34	7174	11	61893232	GCST90277250	TRUE	reported	nwVm99	2	TRUE	0.0205679	150.611
Sterol ester (27:1/20:4) levels	rs531819	G	T	G	T	0.108619	-0.0307424	0.868069	0.865371	FALSE	FALSE	FALSE	3OQbCv	21040767	0.161509	0.0219586	186212	finngen_R10_O15_PRETERM	TRUE	reported	textfile	0.0243616	8.36302e-06	7174	2	21040767	GCST90277250	TRUE	reported	nwVm99	2	TRUE	0.00276336	19.8737
Sterol ester (27:1/20:4) levels	rs559453427	G	A	G	A	-0.34381	-0.0707551	0.0148255	0.0188752	FALSE	FALSE	FALSE	3OQbCv	61444033	0.207648	0.0561521	186212	finngen_R10_O15_PRETERM	TRUE	reported	textfile	0.0742039	3.66003e-06	7174	11	61444033	GCST90277250	TRUE	reported	nwVm99	2	TRUE	0.00298349	21.4616
Sterol ester (27:1/20:4) levels	rs56073755	A	G	A	G	-0.294891	-0.0154755	0.0218051	0.0225315	FALSE	FALSE	FALSE	3OQbCv	15291752	0.761718	0.0510362	186212	finngen_R10_O15_PRETERM	TRUE	reported	textfile	0.0580232	3.8244e-07	7174	16	15291752	GCST90277250	TRUE	reported	nwVm99	2	TRUE	0.00358755	25.8225
Sterol ester (27:1/20:4) levels	rs56184507	G	T	G	T	0.0998111	0.00757508	0.204649	0.211678	FALSE	FALSE	FALSE	3OQbCv	62427324	0.68257	0.0185229	186212	finngen_R10_O15_PRETERM	TRUE	reported	textfile	0.0207794	1.59104e-06	7174	11	62427324	GCST90277250	TRUE	reported	nwVm99	2	TRUE	0.0032058	23.0659
Sterol ester (27:1/20:4) levels	rs56188017	C	G	C	G	0.217243	0.00765607	0.122098	0.123625	FALSE	TRUE	FALSE	3OQbCv	61555360	0.740096	0.0230795	186212	finngen_R10_O15_PRETERM	TRUE	reported	textfile	0.026939	8.55324e-16	7174	11	61555360	GCST90277250	TRUE	reported	nwVm99	2	TRUE	0.00898355	65.0141
Sterol ester (27:1/20:4) levels	rs56226083	T	C	T	C	0.178974	0.00566578	0.0893917	0.0844876	FALSE	FALSE	FALSE	3OQbCv	62133613	0.835885	0.0273498	186212	finngen_R10_O15_PRETERM	TRUE	reported	textfile	0.0297724	1.92682e-09	7174	11	62133613	GCST90277250	TRUE	reported	nwVm99	2	TRUE	0.00501197	36.1269
Sterol ester (27:1/20:4) levels	rs61895502	G	C	G	C	-0.303905	0.00706322	0.0756823	0.0779354	FALSE	TRUE	FALSE	3OQbCv	62107369	0.801009	0.028024	186212	finngen_R10_O15_PRETERM	TRUE	reported	textfile	0.0319508	2.49616e-21	7174	11	62107369	GCST90277250	TRUE	reported	nwVm99	2	TRUE	0.012454	90.4464
Sterol ester (27:1/20:4) levels	rs61895890	C	G	C	G	0.132874	0.0162575	0.0971279	0.0917419	FALSE	TRUE	FALSE	3OQbCv	61285628	0.536789	0.0263205	186212	finngen_R10_O15_PRETERM	TRUE	reported	textfile	0.0290986	5.04238e-06	7174	11	61285628	GCST90277250	TRUE	reported	nwVm99	2	TRUE	0.0028981	20.8456
Sterol ester (27:1/20:4) levels	rs61897792	T	C	T	C	0.313389	0.0209336	0.106916	0.107261	FALSE	FALSE	FALSE	3OQbCv	61819414	0.393703	0.0245435	186212	finngen_R10_O15_PRETERM	TRUE	reported	textfile	0.0273524	3.92435e-30	7174	11	61819414	GCST90277250	TRUE	reported	nwVm99	2	TRUE	0.0179697	131.237
Sterol ester (27:1/20:4) levels	rs61928250	C	G	C	G	-0.209493	-0.0202091	0.0357218	0.0379045	FALSE	TRUE	FALSE	3OQbCv	63793381	0.615071	0.0401892	186212	finngen_R10_O15_PRETERM	TRUE	reported	textfile	0.0462227	5.92766e-06	7174	11	63793381	GCST90277250	TRUE	reported	nwVm99	2	TRUE	0.00285513	20.5356
Sterol ester (27:1/20:4) levels	rs621645	T	C	T	C	-0.103521	-0.019217	0.202289	0.202742	FALSE	FALSE	FALSE	3OQbCv	60807815	0.307086	0.0188152	186212	finngen_R10_O15_PRETERM	TRUE	reported	textfile	0.0210159	8.58063e-07	7174	11	60807815	GCST90277250	TRUE	reported	nwVm99	2	TRUE	0.0033708	24.2572
Sterol ester (27:1/20:4) levels	rs635196	C	T	C	T	0.104506	-0.0110128	0.18429	0.177039	FALSE	FALSE	FALSE	3OQbCv	44179195	0.575625	0.0196733	186212	finngen_R10_O15_PRETERM	TRUE	reported	textfile	0.0213907	1.05431e-06	7174	18	44179195	GCST90277250	TRUE	reported	nwVm99	2	TRUE	0.00331611	23.8622
Sterol ester (27:1/20:4) levels	rs646299	T	A	T	A	-0.0751302	-0.0139901	0.600672	0.60551	FALSE	TRUE	FALSE	3OQbCv	38255030	0.365663	0.0154651	186212	finngen_R10_O15_PRETERM	TRUE	reported	textfile	0.0169367	9.30076e-06	7174	13	38255030	GCST90277250	TRUE	reported	nwVm99	2	TRUE	0.0027354	19.6721
Sterol ester (27:1/20:4) levels	rs6812370	A	G	A	G	-0.344289	-0.0430117	0.0165749	0.0145221	FALSE	FALSE	FALSE	3OQbCv	174026533	0.491657	0.0625466	186212	finngen_R10_O15_PRETERM	TRUE	reported	textfile	0.0655575	1.54896e-07	7174	4	174026533	GCST90277250	TRUE	reported	nwVm99	2	TRUE	0.00382978	27.5728
Sterol ester (27:1/20:4) levels	rs6860806	G	A	G	A	0.0756674	-0.0337691	0.420281	0.416631	FALSE	FALSE	FALSE	3OQbCv	132304843	0.026937	0.0152634	186212	finngen_R10_O15_PRETERM	TRUE	reported	textfile	0.016911	7.75719e-06	7174	5	132304843	GCST90277250	TRUE	reported	nwVm99	2	TRUE	0.00278296	20.0151
Sterol ester (27:1/20:4) levels	rs695186	T	C	T	C	-0.171633	0.0130572	0.135534	0.138125	FALSE	FALSE	FALSE	3OQbCv	61760455	0.552004	0.0219538	186212	finngen_R10_O15_PRETERM	TRUE	reported	textfile	0.0242664	1.65374e-12	7174	11	61760455	GCST90277250	TRUE	reported	nwVm99	2	TRUE	0.00692487	50.0115
Sterol ester (27:1/20:4) levels	rs7020	A	G	A	G	0.0746637	-0.0147915	0.445783	0.449472	FALSE	FALSE	FALSE	3OQbCv	25297964	0.327491	0.015106	186212	finngen_R10_O15_PRETERM	TRUE	reported	textfile	0.0167347	8.2514e-06	7174	20	25297964	GCST90277250	TRUE	reported	nwVm99	2	TRUE	0.00276706	19.9004
Sterol ester (27:1/20:4) levels	rs7115739	G	T	G	T	0.339424	-0.00507772	0.964363	0.963543	FALSE	FALSE	FALSE	3OQbCv	61874245	0.900236	0.0405043	186212	finngen_R10_O15_PRETERM	TRUE	reported	textfile	0.0454178	8.72524e-14	7174	11	61874245	GCST90277250	TRUE	reported	nwVm99	2	TRUE	0.00772509	55.8357
Sterol ester (27:1/20:4) levels	rs71490328	T	C	T	C	0.230823	0.00728583	0.0899358	0.0814167	FALSE	FALSE	FALSE	3OQbCv	61514047	0.792051	0.0276346	186212	finngen_R10_O15_PRETERM	TRUE	reported	textfile	0.0294124	4.83794e-15	7174	11	61514047	GCST90277250	TRUE	reported	nwVm99	2	TRUE	0.00851184	61.571
Sterol ester (27:1/20:4) levels	rs72789512	G	A	G	A	-0.303041	-0.0528091	0.0183982	0.0180774	FALSE	FALSE	FALSE	3OQbCv	14641321	0.35314	0.0568747	186212	finngen_R10_O15_PRETERM	TRUE	reported	textfile	0.0648982	3.07337e-06	7174	16	14641321	GCST90277250	TRUE	reported	nwVm99	2	TRUE	0.00303011	21.798
Sterol ester (27:1/20:4) levels	rs72912862	G	C	G	C	-0.227536	0.0552946	0.029693	0.0329424	FALSE	TRUE	FALSE	3OQbCv	60747637	0.18851	0.0420491	186212	finngen_R10_O15_PRETERM	TRUE	reported	textfile	0.0499969	5.42334e-06	7174	11	60747637	GCST90277250	TRUE	reported	nwVm99	2	TRUE	0.00287873	20.7058
Sterol ester (27:1/20:4) levels	rs72918003	A	G	A	G	0.265944	0.0142051	0.152094	0.144644	FALSE	FALSE	FALSE	3OQbCv	61663515	0.507054	0.0214116	186212	finngen_R10_O15_PRETERM	TRUE	reported	textfile	0.0231238	2.39981e-30	7174	11	61663515	GCST90277250	TRUE	reported	nwVm99	2	TRUE	0.0181037	132.233
Sterol ester (27:1/20:4) levels	rs72920193	T	C	T	C	0.293674	0.0395625	0.0550739	0.0470825	FALSE	FALSE	FALSE	3OQbCv	61835100	0.276587	0.036362	186212	finngen_R10_O15_PRETERM	TRUE	reported	textfile	0.0376662	7.22659e-15	7174	11	61835100	GCST90277250	TRUE	reported	nwVm99	2	TRUE	0.00840236	60.7724
Sterol ester (27:1/20:4) levels	rs72921431	C	T	C	T	-0.334827	0.0447442	0.0139871	0.0169363	FALSE	FALSE	FALSE	3OQbCv	62311245	0.452291	0.0595318	186212	finngen_R10_O15_PRETERM	TRUE	reported	textfile	0.0733383	5.06224e-06	7174	11	62311245	GCST90277250	TRUE	reported	nwVm99	2	TRUE	0.00289706	20.8381
Sterol ester (27:1/20:4) levels	rs73487492	G	A	G	A	-0.464069	-0.0431032	0.107637	0.114445	FALSE	FALSE	FALSE	3OQbCv	61854139	0.0689017	0.0236953	186212	finngen_R10_O15_PRETERM	TRUE	reported	textfile	0.0265571	5.34519e-67	7174	11	61854139	GCST90277250	TRUE	reported	nwVm99	2	TRUE	0.0408263	305.269
Sterol ester (27:1/20:4) levels	rs740006	C	T	C	T	0.351773	0.026158	0.15497	0.154597	FALSE	FALSE	FALSE	3OQbCv	61790396	0.211811	0.0209498	186212	finngen_R10_O15_PRETERM	TRUE	reported	textfile	0.0229532	3.40977e-52	7174	11	61790396	GCST90277250	TRUE	reported	nwVm99	2	TRUE	0.031702	234.81
Sterol ester (27:1/20:4) levels	rs7412	T	C	T	C	-0.309996	-0.0242217	0.053066	0.0527177	FALSE	FALSE	FALSE	3OQbCv	44908822	0.478509	0.0341775	186212	finngen_R10_O15_PRETERM	TRUE	reported	textfile	0.0367905	4.288e-17	7174	19	44908822	GCST90277250	TRUE	reported	nwVm99	2	TRUE	0.00979947	70.9773
Sterol ester (27:1/20:4) levels	rs74915447	A	G	A	G	0.19634	0.0284916	0.0377859	0.0356498	FALSE	FALSE	FALSE	3OQbCv	72899760	0.48669	0.0409607	186212	finngen_R10_O15_PRETERM	TRUE	reported	textfile	0.0438899	7.81496e-06	7174	4	72899760	GCST90277250	TRUE	reported	nwVm99	2	TRUE	0.00278174	20.0063
Sterol ester (27:1/20:4) levels	rs74958193	C	G	C	G	-0.240768	0.00238535	0.0594084	0.0608198	FALSE	TRUE	FALSE	3OQbCv	61983277	0.940374	0.03189	186212	finngen_R10_O15_PRETERM	TRUE	reported	textfile	0.0357494	1.76395e-11	7174	11	61983277	GCST90277250	TRUE	reported	nwVm99	2	TRUE	0.00628292	45.346
Sterol ester (27:1/20:4) levels	rs78243949	A	G	A	G	-0.254209	-0.00608934	0.0271776	0.0288832	FALSE	FALSE	FALSE	3OQbCv	61247223	0.893966	0.0456856	186212	finngen_R10_O15_PRETERM	TRUE	reported	textfile	0.052732	1.45835e-06	7174	11	61247223	GCST90277250	TRUE	reported	nwVm99	2	TRUE	0.003229	23.2334
Sterol ester (27:1/20:4) levels	rs7837272	C	G	C	G	0.889559	0.174344	0.00206695	0.00194503	FALSE	TRUE	FALSE	3OQbCv	22193452	0.296733	0.167082	186212	finngen_R10_O15_PRETERM	TRUE	reported	textfile	0.193721	4.4656e-06	7174	8	22193452	GCST90277250	TRUE	reported	nwVm99	2	TRUE	0.00293062	21.0802
Sterol ester (27:1/20:4) levels	rs7926212	A	G	A	G	0.563571	0.119609	0.00507263	0.00431584	FALSE	FALSE	FALSE	3OQbCv	62058267	0.311783	0.118251	186212	finngen_R10_O15_PRETERM	TRUE	reported	textfile	0.126977	9.1934e-06	7174	11	62058267	GCST90277250	TRUE	reported	nwVm99	2	TRUE	0.00273839	19.6936
Sterol ester (27:1/20:4) levels	rs7935835	A	G	A	G	0.180632	0.0338679	0.384976	0.373217	FALSE	FALSE	FALSE	3OQbCv	62013645	0.0302364	0.0156291	186212	finngen_R10_O15_PRETERM	TRUE	reported	textfile	0.0171791	1.13184e-25	7174	11	62013645	GCST90277250	TRUE	reported	nwVm99	2	TRUE	0.015177	110.527
Sterol ester (27:1/20:4) levels	rs7936002	G	A	G	A	0.145744	0.0109165	0.257197	0.245304	FALSE	FALSE	FALSE	3OQbCv	62451557	0.535603	0.0176222	186212	finngen_R10_O15_PRETERM	TRUE	reported	textfile	0.0195954	1.14096e-13	7174	11	62451557	GCST90277250	TRUE	reported	nwVm99	2	TRUE	0.00765201	55.3034
Sterol ester (27:1/20:4) levels	rs7946226	G	A	G	A	-0.0930794	0.00662244	0.372817	0.382712	FALSE	FALSE	FALSE	3OQbCv	62112751	0.669146	0.0154976	186212	finngen_R10_O15_PRETERM	TRUE	reported	textfile	0.0173767	8.73766e-08	7174	11	62112751	GCST90277250	TRUE	reported	nwVm99	2	TRUE	0.00398362	28.6848
Sterol ester (27:1/20:4) levels	rs79519287	G	A	G	A	-0.238557	-0.0163497	0.075567	0.0748016	FALSE	FALSE	FALSE	3OQbCv	61764338	0.571901	0.0289246	186212	finngen_R10_O15_PRETERM	TRUE	reported	textfile	0.0322789	1.62519e-13	7174	11	61764338	GCST90277250	TRUE	reported	nwVm99	2	TRUE	0.00755599	54.6042
Sterol ester (27:1/20:4) levels	rs79969098	A	G	A	G	0.321188	-0.0391071	0.0312068	0.0374164	FALSE	FALSE	FALSE	3OQbCv	61869192	0.336177	0.0406625	186212	finngen_R10_O15_PRETERM	TRUE	reported	textfile	0.0496806	1.07696e-10	7174	11	61869192	GCST90277250	TRUE	reported	nwVm99	2	TRUE	0.00579243	41.7853
Sterol ester (27:1/20:4) levels	rs8100204	A	G	A	G	-0.119249	0.0387929	0.170713	0.158657	FALSE	FALSE	FALSE	3OQbCv	19282905	0.0611604	0.020719	186212	finngen_R10_O15_PRETERM	TRUE	reported	textfile	0.0222192	8.24599e-08	7174	19	19282905	GCST90277250	TRUE	reported	nwVm99	2	TRUE	0.003999	28.796
Sterol ester (27:1/20:5) levels	rs10860778	T	C	T	C	-0.0857574	-0.00631352	0.491434	0.476881	FALSE	FALSE	FALSE	dxbdDL	101714807	0.675916	0.0151026	186212	finngen_R10_O15_PRETERM	TRUE	reported	textfile	0.0167681	3.22728e-07	7174	12	101714807	GCST90277251	TRUE	reported	pRzRVT	2	TRUE	0.00363273	26.149
Sterol ester (27:1/20:5) levels	rs10897270	T	C	T	C	0.106908	0.00909455	0.644826	0.645605	FALSE	FALSE	FALSE	dxbdDL	62415535	0.567398	0.0159027	186212	finngen_R10_O15_PRETERM	TRUE	reported	textfile	0.0175971	1.30401e-09	7174	11	62415535	GCST90277251	TRUE	reported	pRzRVT	2	TRUE	0.00511856	36.8992
Sterol ester (27:1/20:5) levels	rs11230741	A	G	A	G	0.153407	0.0100058	0.121359	0.122471	FALSE	FALSE	FALSE	dxbdDL	61583635	0.665149	0.023118	186212	finngen_R10_O15_PRETERM	TRUE	reported	textfile	0.0271182	1.59801e-08	7174	11	61583635	GCST90277251	TRUE	reported	pRzRVT	2	TRUE	0.00444093	31.9925
Sterol ester (27:1/20:5) levels	rs112687416	A	G	A	G	-0.275415	-0.00593612	0.0789004	0.0786659	FALSE	FALSE	FALSE	dxbdDL	61696652	0.832895	0.0281346	186212	finngen_R10_O15_PRETERM	TRUE	reported	textfile	0.031623	3.74749e-18	7174	11	61696652	GCST90277251	TRUE	reported	pRzRVT	2	TRUE	0.0104626	75.8312
Sterol ester (27:1/20:5) levels	rs113103478	T	C	T	C	-0.157915	-0.0295968	0.0610508	0.0648902	FALSE	FALSE	FALSE	dxbdDL	64346356	0.330666	0.0304252	186212	finngen_R10_O15_PRETERM	TRUE	reported	textfile	0.0355698	9.14288e-06	7174	11	64346356	GCST90277251	TRUE	reported	pRzRVT	2	TRUE	0.00273988	19.7044
Sterol ester (27:1/20:5) levels	rs11602735	A	G	A	G	-0.0782685	0.00662835	0.372347	0.382712	FALSE	FALSE	FALSE	dxbdDL	62117550	0.668866	0.0154975	186212	finngen_R10_O15_PRETERM	TRUE	reported	textfile	0.0174107	7.05784e-06	7174	11	62117550	GCST90277251	TRUE	reported	pRzRVT	2	TRUE	0.00280904	20.2032
Sterol ester (27:1/20:5) levels	rs116962591	T	C	T	C	-0.246793	-0.0102951	0.0523544	0.0552474	FALSE	FALSE	FALSE	dxbdDL	61894976	0.755037	0.0329967	186212	finngen_R10_O15_PRETERM	TRUE	reported	textfile	0.0377234	6.4779e-11	7174	11	61894976	GCST90277251	TRUE	reported	pRzRVT	2	TRUE	0.00593061	42.7881
Sterol ester (27:1/20:5) levels	rs11986253	C	G	C	G	-0.105558	-0.0291148	0.175398	0.179699	FALSE	TRUE	FALSE	dxbdDL	132397243	0.139295	0.0196931	186212	finngen_R10_O15_PRETERM	TRUE	reported	textfile	0.022583	3.0022e-06	7174	8	132397243	GCST90277251	TRUE	reported	pRzRVT	2	TRUE	0.00303625	21.8423
Sterol ester (27:1/20:5) levels	rs12515163	G	A	G	A	-0.0819542	-0.00292334	0.400274	0.414499	FALSE	FALSE	FALSE	dxbdDL	113784003	0.849841	0.0154412	186212	finngen_R10_O15_PRETERM	TRUE	reported	textfile	0.0175851	3.21054e-06	7174	5	113784003	GCST90277251	TRUE	reported	pRzRVT	2	TRUE	0.00301841	21.7136
Sterol ester (27:1/20:5) levels	rs138110361	A	G	A	G	-0.289305	-0.0252184	0.0266612	0.0328026	FALSE	FALSE	FALSE	dxbdDL	61608841	0.559155	0.0431751	186212	finngen_R10_O15_PRETERM	TRUE	reported	textfile	0.0536528	7.1756e-08	7174	11	61608841	GCST90277251	TRUE	reported	pRzRVT	2	TRUE	0.00403654	29.0674
Sterol ester (27:1/20:5) levels	rs139957766	A	G	A	G	-0.264706	-0.0185557	0.0681425	0.0705132	FALSE	FALSE	FALSE	dxbdDL	61839575	0.528788	0.0294603	186212	finngen_R10_O15_PRETERM	TRUE	reported	textfile	0.0337103	4.66602e-15	7174	11	61839575	GCST90277251	TRUE	reported	pRzRVT	2	TRUE	0.00852166	61.6426
Sterol ester (27:1/20:5) levels	rs141612182	T	C	T	C	-0.372294	0.0290723	0.0151982	0.0151115	FALSE	FALSE	FALSE	dxbdDL	61671816	0.648222	0.0637224	186212	finngen_R10_O15_PRETERM	TRUE	reported	textfile	0.0685085	5.67504e-08	7174	11	61671816	GCST90277251	TRUE	reported	pRzRVT	2	TRUE	0.00409956	29.5231
Sterol ester (27:1/20:5) levels	rs143678376	A	C	A	C	0.152487	0.000124094	0.0776826	0.0696716	FALSE	FALSE	FALSE	dxbdDL	85519569	0.996717	0.0301627	186212	finngen_R10_O15_PRETERM	TRUE	reported	textfile	0.0312927	1.12219e-06	7174	5	85519569	GCST90277251	TRUE	reported	pRzRVT	2	TRUE	0.00329901	23.7388
Sterol ester (27:1/20:5) levels	rs145505703	A	G	A	G	-0.264753	0.0142123	0.0328473	0.030056	FALSE	FALSE	FALSE	dxbdDL	61054409	0.749457	0.0445032	186212	finngen_R10_O15_PRETERM	TRUE	reported	textfile	0.0490984	7.1836e-08	7174	11	61054409	GCST90277251	TRUE	reported	pRzRVT	2	TRUE	0.00403672	29.0687
Sterol ester (27:1/20:5) levels	rs147601416	G	A	G	A	0.20729	0.0358886	0.0463095	0.0452735	FALSE	FALSE	FALSE	dxbdDL	62289195	0.321812	0.0362239	186212	finngen_R10_O15_PRETERM	TRUE	reported	textfile	0.0411713	4.89571e-07	7174	11	62289195	GCST90277251	TRUE	reported	pRzRVT	2	TRUE	0.00352107	25.3423
Sterol ester (27:1/20:5) levels	rs1481977	G	A	G	A	0.112727	0.0751551	0.860983	0.859348	FALSE	FALSE	FALSE	dxbdDL	103598670	0.000616666	0.0219484	186212	finngen_R10_O15_PRETERM	TRUE	reported	textfile	0.024369	3.79358e-06	7174	11	103598670	GCST90277251	TRUE	reported	pRzRVT	2	TRUE	0.0029739	21.3924
Sterol ester (27:1/20:5) levels	rs149037697	A	G	A	G	-0.244869	0.0106841	0.0382957	0.0422083	FALSE	FALSE	FALSE	dxbdDL	61921940	0.778189	0.0379299	186212	finngen_R10_O15_PRETERM	TRUE	reported	textfile	0.0439566	2.62656e-08	7174	11	61921940	GCST90277251	TRUE	reported	pRzRVT	2	TRUE	0.00430709	31.024
Sterol ester (27:1/20:5) levels	rs150964545	G	A	G	A	0.102796	0.00147049	0.174473	0.174054	FALSE	FALSE	FALSE	dxbdDL	63132846	0.941087	0.0198976	186212	finngen_R10_O15_PRETERM	TRUE	reported	textfile	0.0222746	3.99974e-06	7174	11	63132846	GCST90277251	TRUE	reported	pRzRVT	2	TRUE	0.00295995	21.2918
Sterol ester (27:1/20:5) levels	rs174569	C	T	C	T	-0.315082	0.0527737	0.0153566	0.0158105	FALSE	FALSE	FALSE	dxbdDL	61826692	0.376346	0.0596549	186212	finngen_R10_O15_PRETERM	TRUE	reported	textfile	0.0700894	7.03982e-06	7174	11	61826692	GCST90277251	TRUE	reported	pRzRVT	2	TRUE	0.00280905	20.2033
Sterol ester (27:1/20:5) levels	rs174581	A	G	A	G	-0.4109	-0.0185244	0.409733	0.413706	FALSE	FALSE	FALSE	dxbdDL	61839211	0.225022	0.015268	186212	finngen_R10_O15_PRETERM	TRUE	reported	textfile	0.0163804	3.55701e-133	7174	11	61839211	GCST90277251	TRUE	reported	pRzRVT	2	TRUE	0.0806395	629.075
Sterol ester (27:1/20:5) levels	rs17548303	G	C	G	C	0.0856648	-0.00477433	0.26164	0.257601	FALSE	TRUE	FALSE	dxbdDL	53447803	0.781909	0.0172462	186212	finngen_R10_O15_PRETERM	TRUE	reported	textfile	0.0189479	6.24579e-06	7174	15	53447803	GCST90277251	TRUE	reported	pRzRVT	2	TRUE	0.00284109	20.4344
Sterol ester (27:1/20:5) levels	rs17707648	A	G	A	G	-0.17006	0.0098733	0.0668775	0.0655847	FALSE	FALSE	FALSE	dxbdDL	62123340	0.743813	0.0302114	186212	finngen_R10_O15_PRETERM	TRUE	reported	textfile	0.0336399	4.40367e-07	7174	11	62123340	GCST90277251	TRUE	reported	pRzRVT	2	TRUE	0.00354968	25.549
Sterol ester (27:1/20:5) levels	rs17827918	A	G	A	G	-0.146878	-0.0403848	0.120955	0.119636	FALSE	FALSE	FALSE	dxbdDL	61700693	0.0864629	0.0235568	186212	finngen_R10_O15_PRETERM	TRUE	reported	textfile	0.0256361	1.04303e-08	7174	11	61700693	GCST90277251	TRUE	reported	pRzRVT	2	TRUE	0.00455476	32.8162
Sterol ester (27:1/20:5) levels	rs182611493	G	A	G	A	-0.180683	0.0784289	0.0538013	0.0512437	FALSE	FALSE	FALSE	dxbdDL	19347579	0.0212461	0.0340465	186212	finngen_R10_O15_PRETERM	TRUE	reported	textfile	0.0378757	1.87302e-06	7174	19	19347579	GCST90277251	TRUE	reported	pRzRVT	2	TRUE	0.00316211	22.7506
Sterol ester (27:1/20:5) levels	rs195160	G	T	G	T	0.164717	-0.0286734	0.89968	0.886232	FALSE	FALSE	FALSE	dxbdDL	61958625	0.229626	0.0238682	186212	finngen_R10_O15_PRETERM	TRUE	reported	textfile	0.0282834	5.9941e-09	7174	11	61958625	GCST90277251	TRUE	reported	pRzRVT	2	TRUE	0.00470548	33.9072
Sterol ester (27:1/20:5) levels	rs2054498	G	A	G	A	-0.0853222	0.0348866	0.537843	0.537922	FALSE	FALSE	FALSE	dxbdDL	37392086	0.0207802	0.0150897	186212	finngen_R10_O15_PRETERM	TRUE	reported	textfile	0.0166125	2.87623e-07	7174	4	37392086	GCST90277251	TRUE	reported	pRzRVT	2	TRUE	0.00366352	26.3714
Sterol ester (27:1/20:5) levels	rs2229738	T	C	T	C	-0.139195	-0.0236467	0.155986	0.155702	FALSE	FALSE	FALSE	dxbdDL	68794860	0.258685	0.0209354	186212	finngen_R10_O15_PRETERM	TRUE	reported	textfile	0.0234696	3.14883e-09	7174	11	68794860	GCST90277251	TRUE	reported	pRzRVT	2	TRUE	0.00487922	35.1653
Sterol ester (27:1/20:5) levels	rs2513062	C	T	C	T	-0.0738404	0.00163723	0.516664	0.539725	FALSE	FALSE	FALSE	dxbdDL	62440649	0.914211	0.0151976	186212	finngen_R10_O15_PRETERM	TRUE	reported	textfile	0.016703	9.96335e-06	7174	11	62440649	GCST90277251	TRUE	reported	pRzRVT	2	TRUE	0.00271679	19.5379
Sterol ester (27:1/20:5) levels	rs2625222	C	T	C	T	-0.125073	0.0259421	0.107239	0.108808	FALSE	FALSE	FALSE	dxbdDL	204934830	0.281239	0.0240753	186212	finngen_R10_O15_PRETERM	TRUE	reported	textfile	0.0270528	3.83961e-06	7174	1	204934830	GCST90277251	TRUE	reported	pRzRVT	2	TRUE	0.00297063	21.3689
Sterol ester (27:1/20:5) levels	rs2727261	C	T	C	T	0.189891	0.0270062	0.872314	0.871623	FALSE	FALSE	FALSE	dxbdDL	61944659	0.231949	0.0225926	186212	finngen_R10_O15_PRETERM	TRUE	reported	textfile	0.0251607	4.98523e-14	7174	11	61944659	GCST90277251	TRUE	reported	pRzRVT	2	TRUE	0.00787712	56.9432
Sterol ester (27:1/20:5) levels	rs3018616	C	G	C	G	-0.0970811	-0.0211435	0.296225	0.308398	FALSE	TRUE	FALSE	dxbdDL	62458303	0.195565	0.016336	186212	finngen_R10_O15_PRETERM	TRUE	reported	textfile	0.0192916	4.95943e-07	7174	11	62458303	GCST90277251	TRUE	reported	pRzRVT	2	TRUE	0.00351756	25.317
Sterol ester (27:1/20:5) levels	rs34343838	A	G	A	G	0.124142	-0.0180165	0.119814	0.123491	FALSE	FALSE	FALSE	dxbdDL	169678964	0.432342	0.0229454	186212	finngen_R10_O15_PRETERM	TRUE	reported	textfile	0.0256546	1.33142e-06	7174	1	169678964	GCST90277251	TRUE	reported	pRzRVT	2	TRUE	0.00325335	23.4092
Sterol ester (27:1/20:5) levels	rs41523645	A	G	A	G	-0.207943	-0.00548881	0.0504498	0.0518357	FALSE	FALSE	FALSE	dxbdDL	60857520	0.870811	0.0337505	186212	finngen_R10_O15_PRETERM	TRUE	reported	textfile	0.0388894	9.18728e-08	7174	11	60857520	GCST90277251	TRUE	reported	pRzRVT	2	TRUE	0.00396951	28.5828
Sterol ester (27:1/20:5) levels	rs4490551	A	G	A	G	-0.093514	-0.00287497	0.204974	0.19857	FALSE	FALSE	FALSE	dxbdDL	23468036	0.879616	0.0189821	186212	finngen_R10_O15_PRETERM	TRUE	reported	textfile	0.021076	9.25305e-06	7174	5	23468036	GCST90277251	TRUE	reported	pRzRVT	2	TRUE	0.00273669	19.6814
Sterol ester (27:1/20:5) levels	rs449647	T	A	T	A	-0.133434	0.000622987	0.136396	0.134504	FALSE	TRUE	FALSE	dxbdDL	44905307	0.977865	0.0224531	186212	finngen_R10_O15_PRETERM	TRUE	reported	textfile	0.0250844	1.0706e-07	7174	19	44905307	GCST90277251	TRUE	reported	pRzRVT	2	TRUE	0.00392875	28.2881
Sterol ester (27:1/20:5) levels	rs4908782	T	C	T	C	-0.0793345	-0.00319238	0.354184	0.344591	FALSE	FALSE	FALSE	dxbdDL	8828055	0.840448	0.0158572	186212	finngen_R10_O15_PRETERM	TRUE	reported	textfile	0.0174566	5.58781e-06	7174	1	8828055	GCST90277251	TRUE	reported	pRzRVT	2	TRUE	0.00287075	20.6483
Sterol ester (27:1/20:5) levels	rs4963452	C	T	C	T	-0.131937	-0.025453	0.182955	0.188417	FALSE	FALSE	FALSE	dxbdDL	62048331	0.189553	0.0194016	186212	finngen_R10_O15_PRETERM	TRUE	reported	textfile	0.0221727	2.80032e-09	7174	11	62048331	GCST90277251	TRUE	reported	pRzRVT	2	TRUE	0.0049113	35.3977
Sterol ester (27:1/20:5) levels	rs528285	G	A	G	A	0.153269	0.0278966	0.496272	0.489366	FALSE	FALSE	FALSE	dxbdDL	61893232	0.0657295	0.015159	186212	finngen_R10_O15_PRETERM	TRUE	reported	textfile	0.0168643	1.27964e-19	7174	11	61893232	GCST90277251	TRUE	reported	pRzRVT	2	TRUE	0.0113825	82.5754
Sterol ester (27:1/20:5) levels	rs56226083	T	C	T	C	0.133245	0.00566578	0.0893917	0.0844876	FALSE	FALSE	FALSE	dxbdDL	62133613	0.835885	0.0273498	186212	finngen_R10_O15_PRETERM	TRUE	reported	textfile	0.0298576	8.21359e-06	7174	11	62133613	GCST90277251	TRUE	reported	pRzRVT	2	TRUE	0.00276839	19.91
Sterol ester (27:1/20:5) levels	rs563923334	T	G	T	G	-0.308028	0.0456333	0.0169577	0.0189294	FALSE	FALSE	FALSE	dxbdDL	189636930	0.41885	0.0564477	186212	finngen_R10_O15_PRETERM	TRUE	reported	textfile	0.0688566	7.80466e-06	7174	4	189636930	GCST90277251	TRUE	reported	pRzRVT	2	TRUE	0.00278175	20.0064
Sterol ester (27:1/20:5) levels	rs579383	A	G	A	G	-0.0986919	0.0160237	0.511582	0.519213	FALSE	FALSE	FALSE	dxbdDL	61769111	0.289695	0.015134	186212	finngen_R10_O15_PRETERM	TRUE	reported	textfile	0.0169692	6.28146e-09	7174	11	61769111	GCST90277251	TRUE	reported	pRzRVT	2	TRUE	0.00469284	33.8158
Sterol ester (27:1/20:5) levels	rs61895466	T	C	T	C	-0.1288	0.0131645	0.210264	0.212139	FALSE	FALSE	FALSE	dxbdDL	62095847	0.477287	0.018524	186212	finngen_R10_O15_PRETERM	TRUE	reported	textfile	0.0207793	6.00769e-10	7174	11	62095847	GCST90277251	TRUE	reported	pRzRVT	2	TRUE	0.00532708	38.4104
Sterol ester (27:1/20:5) levels	rs61897792	T	C	T	C	0.204357	0.0209336	0.106916	0.107261	FALSE	FALSE	FALSE	dxbdDL	61819414	0.393703	0.0245435	186212	finngen_R10_O15_PRETERM	TRUE	reported	textfile	0.0275444	1.31404e-13	7174	11	61819414	GCST90277251	TRUE	reported	pRzRVT	2	TRUE	0.00761433	55.029
Sterol ester (27:1/20:5) levels	rs62025936	G	A	G	A	0.106688	0.0309064	0.164905	0.155757	FALSE	FALSE	FALSE	dxbdDL	10434179	0.136002	0.0207308	186212	finngen_R10_O15_PRETERM	TRUE	reported	textfile	0.0227389	2.75496e-06	7174	16	10434179	GCST90277251	TRUE	reported	pRzRVT	2	TRUE	0.00305915	22.0075
Sterol ester (27:1/20:5) levels	rs6591664	A	G	A	G	0.273365	0.0308612	0.863522	0.853076	FALSE	FALSE	FALSE	dxbdDL	61873049	0.147907	0.0213283	186212	finngen_R10_O15_PRETERM	TRUE	reported	textfile	0.0244146	7.27526e-29	7174	11	61873049	GCST90277251	TRUE	reported	pRzRVT	2	TRUE	0.0171752	125.333
Sterol ester (27:1/20:5) levels	rs66905042	C	A	C	A	0.114829	0.0121473	0.189957	0.181081	FALSE	FALSE	FALSE	dxbdDL	61639931	0.534987	0.0195795	186212	finngen_R10_O15_PRETERM	TRUE	reported	textfile	0.0212894	7.11395e-08	7174	11	61639931	GCST90277251	TRUE	reported	pRzRVT	2	TRUE	0.00403885	29.0841
Sterol ester (27:1/20:5) levels	rs71490328	T	C	T	C	0.166988	0.00728583	0.0899358	0.0814167	FALSE	FALSE	FALSE	dxbdDL	61514047	0.792051	0.0276346	186212	finngen_R10_O15_PRETERM	TRUE	reported	textfile	0.0295253	1.60876e-08	7174	11	61514047	GCST90277251	TRUE	reported	pRzRVT	2	TRUE	0.00443903	31.9787
Sterol ester (27:1/20:5) levels	rs71629271	C	T	C	T	0.159522	-0.0281188	0.0634921	0.0684081	FALSE	FALSE	FALSE	dxbdDL	176095628	0.34624	0.029853	186212	finngen_R10_O15_PRETERM	TRUE	reported	textfile	0.0357778	8.36446e-06	7174	3	176095628	GCST90277251	TRUE	reported	pRzRVT	2	TRUE	0.00276344	19.8743
Sterol ester (27:1/20:5) levels	rs7259368	T	C	T	C	0.0754902	0.0150468	0.534052	0.530628	FALSE	FALSE	FALSE	dxbdDL	21188023	0.318509	0.0150841	186212	finngen_R10_O15_PRETERM	TRUE	reported	textfile	0.0164781	4.69656e-06	7174	19	21188023	GCST90277251	TRUE	reported	pRzRVT	2	TRUE	0.002917	20.9819
Sterol ester (27:1/20:5) levels	rs72920193	T	C	T	C	0.177227	0.0395625	0.0550739	0.0470825	FALSE	FALSE	FALSE	dxbdDL	61835100	0.276587	0.036362	186212	finngen_R10_O15_PRETERM	TRUE	reported	textfile	0.0377837	2.77258e-06	7174	11	61835100	GCST90277251	TRUE	reported	pRzRVT	2	TRUE	0.00305745	21.9953
Sterol ester (27:1/20:5) levels	rs740006	C	T	C	T	0.188709	0.026158	0.15497	0.154597	FALSE	FALSE	FALSE	dxbdDL	61790396	0.211811	0.0209498	186212	finngen_R10_O15_PRETERM	TRUE	reported	textfile	0.0232671	5.86084e-16	7174	11	61790396	GCST90277251	TRUE	reported	pRzRVT	2	TRUE	0.00908605	65.7627
Sterol ester (27:1/20:5) levels	rs7412	T	C	T	C	-0.19521	-0.0242217	0.053066	0.0527177	FALSE	FALSE	FALSE	dxbdDL	44908822	0.478509	0.0341775	186212	finngen_R10_O15_PRETERM	TRUE	reported	textfile	0.0372889	1.6945e-07	7174	19	44908822	GCST90277251	TRUE	reported	pRzRVT	2	TRUE	0.00380564	27.3983
Sterol ester (27:1/20:5) levels	rs74958193	C	G	C	G	-0.163108	0.00238535	0.0594084	0.0608198	FALSE	TRUE	FALSE	dxbdDL	61983277	0.940374	0.03189	186212	finngen_R10_O15_PRETERM	TRUE	reported	textfile	0.0358691	5.51499e-06	7174	11	61983277	GCST90277251	TRUE	reported	pRzRVT	2	TRUE	0.00287408	20.6723
Sterol ester (27:1/20:5) levels	rs75897070	C	G	C	G	0.16916	0.00691648	0.0514392	0.0511103	FALSE	TRUE	FALSE	dxbdDL	3077293	0.839653	0.034183	186212	finngen_R10_O15_PRETERM	TRUE	reported	textfile	0.0379949	8.62441e-06	7174	8	3077293	GCST90277251	TRUE	reported	pRzRVT	2	TRUE	0.0027554	19.8163
Sterol ester (27:1/20:5) levels	rs7780677	A	C	A	C	-0.0764858	0.00739821	0.409033	0.410139	FALSE	FALSE	FALSE	dxbdDL	132693734	0.629014	0.0153135	186212	finngen_R10_O15_PRETERM	TRUE	reported	textfile	0.0170332	7.21473e-06	7174	7	132693734	GCST90277251	TRUE	reported	pRzRVT	2	TRUE	0.00280278	20.158
Sterol ester (27:1/20:5) levels	rs7935835	A	G	A	G	0.138007	0.0338679	0.384976	0.373217	FALSE	FALSE	FALSE	dxbdDL	62013645	0.0302364	0.0156291	186212	finngen_R10_O15_PRETERM	TRUE	reported	textfile	0.0172586	1.47794e-15	7174	11	62013645	GCST90277251	TRUE	reported	pRzRVT	2	TRUE	0.00883438	63.9249
Sterol ester (27:1/20:5) levels	rs7936002	G	A	G	A	0.109709	0.0109165	0.257197	0.245304	FALSE	FALSE	FALSE	dxbdDL	62451557	0.535603	0.0176222	186212	finngen_R10_O15_PRETERM	TRUE	reported	textfile	0.0196714	2.52693e-08	7174	11	62451557	GCST90277251	TRUE	reported	pRzRVT	2	TRUE	0.00431692	31.0952
Sterol ester (27:1/20:5) levels	rs7947954	C	T	C	T	0.110621	-0.000382288	0.154687	0.153433	FALSE	FALSE	FALSE	dxbdDL	42657198	0.98541	0.0209044	186212	finngen_R10_O15_PRETERM	TRUE	reported	textfile	0.0230023	1.54607e-06	7174	11	42657198	GCST90277251	TRUE	reported	pRzRVT	2	TRUE	0.00321346	23.1213
Sterol ester (27:1/20:5) levels	rs79519287	G	A	G	A	-0.175121	-0.0163497	0.075567	0.0748016	FALSE	FALSE	FALSE	dxbdDL	61764338	0.571901	0.0289246	186212	finngen_R10_O15_PRETERM	TRUE	reported	textfile	0.0323916	6.63222e-08	7174	11	61764338	GCST90277251	TRUE	reported	pRzRVT	2	TRUE	0.00405774	29.2207
Sterol ester (27:1/20:5) levels	rs79969098	A	G	A	G	0.309201	-0.0391071	0.0312068	0.0374164	FALSE	FALSE	FALSE	dxbdDL	61869192	0.336177	0.0406625	186212	finngen_R10_O15_PRETERM	TRUE	reported	textfile	0.0497506	5.41156e-10	7174	11	61869192	GCST90277251	TRUE	reported	pRzRVT	2	TRUE	0.0053554	38.6157
Sterol ester (27:1/20:5) levels	rs8132104	A	G	A	G	0.0855565	-0.0048317	0.267791	0.264229	FALSE	FALSE	FALSE	dxbdDL	41847687	0.776149	0.0169927	186212	finngen_R10_O15_PRETERM	TRUE	reported	textfile	0.0190233	6.98036e-06	7174	21	41847687	GCST90277251	TRUE	reported	pRzRVT	2	TRUE	0.00281158	20.2215
Sterol ester (27:1/20:5) levels	rs916924	C	T	C	T	-0.279537	-0.0559573	0.0755748	0.0823222	FALSE	FALSE	FALSE	dxbdDL	61851709	0.0419614	0.0275123	186212	finngen_R10_O15_PRETERM	TRUE	reported	textfile	0.0314455	7.64677e-19	7174	11	61851709	GCST90277251	TRUE	reported	pRzRVT	2	TRUE	0.0108954	79.0024
Sterol ester (27:1/20:5) levels	rs980814	G	T	G	T	0.0790809	0.0118747	0.454706	0.449374	FALSE	FALSE	FALSE	dxbdDL	156440204	0.43824	0.0153188	186212	finngen_R10_O15_PRETERM	TRUE	reported	textfile	0.0170448	3.55064e-06	7174	6	156440204	GCST90277251	TRUE	reported	pRzRVT	2	TRUE	0.00299155	21.5198
Phosphatidylcholine (16:0_20:5) levels	rs102274	C	T	C	T	-0.372594	-0.0185964	0.408673	0.413769	FALSE	FALSE	FALSE	qTZS4r	61790354	0.223224	0.015268	186212	finngen_R10_O15_PRETERM	TRUE	reported	textfile	0.0165009	4.34003e-109	7173	11	61790354	GCST90277288	TRUE	reported	C03cWc	2	TRUE	0.0663641	509.724
Phosphatidylcholine (16:0_20:5) levels	rs10897270	T	C	T	C	0.0918871	0.00909455	0.644826	0.645605	FALSE	FALSE	FALSE	qTZS4r	62415535	0.567398	0.0159027	186212	finngen_R10_O15_PRETERM	TRUE	reported	textfile	0.0175976	1.82805e-07	7173	11	62415535	GCST90277288	TRUE	reported	C03cWc	2	TRUE	0.00378664	27.2572
Phosphatidylcholine (16:0_20:5) levels	rs10898112	A	G	A	G	-0.089736	-0.00631221	0.250607	0.25864	FALSE	FALSE	FALSE	qTZS4r	70087979	0.713393	0.0171853	186212	finngen_R10_O15_PRETERM	TRUE	reported	textfile	0.0192764	3.29294e-06	7173	11	70087979	GCST90277288	TRUE	reported	C03cWc	2	TRUE	0.00301211	21.6651
Phosphatidylcholine (16:0_20:5) levels	rs10936925	T	G	T	G	0.0785529	0.0305846	0.339972	0.343773	FALSE	FALSE	FALSE	qTZS4r	177015370	0.0538753	0.0158647	186212	finngen_R10_O15_PRETERM	TRUE	reported	textfile	0.0176694	8.89252e-06	7173	3	177015370	GCST90277288	TRUE	reported	C03cWc	2	TRUE	0.0027478	19.7588
Phosphatidylcholine (16:0_20:5) levels	rs11230741	A	G	A	G	0.135893	0.0100058	0.121359	0.122471	FALSE	FALSE	FALSE	qTZS4r	61583635	0.665149	0.023118	186212	finngen_R10_O15_PRETERM	TRUE	reported	textfile	0.0271397	5.65304e-07	7173	11	61583635	GCST90277288	TRUE	reported	C03cWc	2	TRUE	0.00348312	25.0647
Phosphatidylcholine (16:0_20:5) levels	rs112374025	T	C	T	C	0.177973	0.0234817	0.0773726	0.0736237	FALSE	FALSE	FALSE	qTZS4r	62078817	0.415004	0.0288077	186212	finngen_R10_O15_PRETERM	TRUE	reported	textfile	0.0315893	1.82988e-08	7173	11	62078817	GCST90277288	TRUE	reported	C03cWc	2	TRUE	0.00440565	31.7327
Phosphatidylcholine (16:0_20:5) levels	rs112687416	A	G	A	G	-0.272301	-0.00593612	0.0789004	0.0786659	FALSE	FALSE	FALSE	qTZS4r	61696652	0.832895	0.0281346	186212	finngen_R10_O15_PRETERM	TRUE	reported	textfile	0.0316334	9.03012e-18	7173	11	61696652	GCST90277288	TRUE	reported	C03cWc	2	TRUE	0.0102245	74.0774
Phosphatidylcholine (16:0_20:5) levels	rs113038217	T	C	T	C	0.156657	0.0109736	0.0670741	0.0657974	FALSE	FALSE	FALSE	qTZS4r	61542650	0.719162	0.0305178	186212	finngen_R10_O15_PRETERM	TRUE	reported	textfile	0.0353925	9.71738e-06	7173	11	61542650	GCST90277288	TRUE	reported	C03cWc	2	TRUE	0.0027239	19.5865
Phosphatidylcholine (16:0_20:5) levels	rs113917790	T	C	T	C	0.350023	-0.00176226	0.0132488	0.011769	FALSE	FALSE	FALSE	qTZS4r	21142482	0.980099	0.0706481	186212	finngen_R10_O15_PRETERM	TRUE	reported	textfile	0.0743456	2.5458e-06	7173	6	21142482	GCST90277288	TRUE	reported	C03cWc	2	TRUE	0.00308065	22.1596
Phosphatidylcholine (16:0_20:5) levels	rs116962591	T	C	T	C	-0.265198	-0.0102951	0.0523544	0.0552474	FALSE	FALSE	FALSE	qTZS4r	61894976	0.755037	0.0329967	186212	finngen_R10_O15_PRETERM	TRUE	reported	textfile	0.0377113	2.21382e-12	7173	11	61894976	GCST90277288	TRUE	reported	C03cWc	2	TRUE	0.0068472	49.4398
Phosphatidylcholine (16:0_20:5) levels	rs137945273	T	C	T	C	-0.203844	-0.0851469	0.0367827	0.0340901	FALSE	FALSE	FALSE	qTZS4r	71270831	0.0410904	0.0416851	186212	finngen_R10_O15_PRETERM	TRUE	reported	textfile	0.045397	7.21971e-06	7173	14	71270831	GCST90277288	TRUE	reported	C03cWc	2	TRUE	0.00280299	20.1567
Phosphatidylcholine (16:0_20:5) levels	rs139957766	A	G	A	G	-0.249921	-0.0185557	0.0681425	0.0705132	FALSE	FALSE	FALSE	qTZS4r	61839575	0.528788	0.0294603	186212	finngen_R10_O15_PRETERM	TRUE	reported	textfile	0.0337142	1.37517e-13	7173	11	61839575	GCST90277288	TRUE	reported	C03cWc	2	TRUE	0.00760264	54.9362
Phosphatidylcholine (16:0_20:5) levels	rs145505703	A	G	A	G	-0.278592	0.0142123	0.0328473	0.030056	FALSE	FALSE	FALSE	qTZS4r	61054409	0.749457	0.0445032	186212	finngen_R10_O15_PRETERM	TRUE	reported	textfile	0.0490782	1.43191e-08	7173	11	61054409	GCST90277288	TRUE	reported	C03cWc	2	TRUE	0.00447211	32.2136
Phosphatidylcholine (16:0_20:5) levels	rs146489454	T	C	T	C	-0.216901	-0.06448	0.0314191	0.0272745	FALSE	FALSE	FALSE	qTZS4r	115424684	0.162651	0.0461821	186212	finngen_R10_O15_PRETERM	TRUE	reported	textfile	0.0489032	9.32472e-06	7173	5	115424684	GCST90277288	TRUE	reported	C03cWc	2	TRUE	0.00273501	19.6665
Phosphatidylcholine (16:0_20:5) levels	rs1481977	G	A	G	A	0.109098	0.0751551	0.860983	0.859348	FALSE	FALSE	FALSE	qTZS4r	103598670	0.000616666	0.0219484	186212	finngen_R10_O15_PRETERM	TRUE	reported	textfile	0.0243652	7.65505e-06	7173	11	103598670	GCST90277288	TRUE	reported	C03cWc	2	TRUE	0.00278728	20.0435
Phosphatidylcholine (16:0_20:5) levels	rs149037697	A	G	A	G	-0.225757	0.0106841	0.0382957	0.0422083	FALSE	FALSE	FALSE	qTZS4r	61921940	0.778189	0.0379299	186212	finngen_R10_O15_PRETERM	TRUE	reported	textfile	0.0439813	2.92277e-07	7173	11	61921940	GCST90277288	TRUE	reported	C03cWc	2	TRUE	0.00365976	26.3406
Phosphatidylcholine (16:0_20:5) levels	rs150964545	G	A	G	A	0.104316	0.00147049	0.174473	0.174054	FALSE	FALSE	FALSE	qTZS4r	63132846	0.941087	0.0198976	186212	finngen_R10_O15_PRETERM	TRUE	reported	textfile	0.022265	2.84858e-06	7173	11	63132846	GCST90277288	TRUE	reported	C03cWc	2	TRUE	0.0030509	21.945
Phosphatidylcholine (16:0_20:5) levels	rs1692116	A	G	A	G	0.10031	0.00948434	0.190671	0.181842	FALSE	FALSE	FALSE	qTZS4r	61641775	0.627596	0.0195508	186212	finngen_R10_O15_PRETERM	TRUE	reported	textfile	0.0212549	2.40891e-06	7173	11	61641775	GCST90277288	TRUE	reported	C03cWc	2	TRUE	0.00309544	22.2664
Phosphatidylcholine (16:0_20:5) levels	rs175133	T	C	T	C	0.0788786	-0.00088789	0.570664	0.559885	FALSE	FALSE	FALSE	qTZS4r	61092319	0.953394	0.0151919	186212	finngen_R10_O15_PRETERM	TRUE	reported	textfile	0.0173208	5.34232e-06	7173	11	61092319	GCST90277288	TRUE	reported	C03cWc	2	TRUE	0.00288289	20.733
Phosphatidylcholine (16:0_20:5) levels	rs195160	G	T	G	T	0.150616	-0.0286734	0.89968	0.886232	FALSE	FALSE	FALSE	qTZS4r	61958625	0.229626	0.0238682	186212	finngen_R10_O15_PRETERM	TRUE	reported	textfile	0.0282978	1.05327e-07	7173	11	61958625	GCST90277288	TRUE	reported	C03cWc	2	TRUE	0.00393391	28.3215
Phosphatidylcholine (16:0_20:5) levels	rs198447	G	A	G	A	0.0834394	0.0241977	0.432164	0.428674	FALSE	FALSE	FALSE	qTZS4r	61734120	0.11156	0.015207	186212	finngen_R10_O15_PRETERM	TRUE	reported	textfile	0.0168153	7.10595e-07	7173	11	61734120	GCST90277288	TRUE	reported	C03cWc	2	TRUE	0.00342093	24.6157
Phosphatidylcholine (16:0_20:5) levels	rs2041149	G	A	G	A	-0.0787484	-0.00906648	0.477283	0.465617	FALSE	FALSE	FALSE	qTZS4r	101716327	0.548862	0.0151242	186212	finngen_R10_O15_PRETERM	TRUE	reported	textfile	0.016776	2.72526e-06	7173	12	101716327	GCST90277288	TRUE	reported	C03cWc	2	TRUE	0.00306248	22.0285
Phosphatidylcholine (16:0_20:5) levels	rs2229738	T	C	T	C	-0.119791	-0.0236467	0.155986	0.155702	FALSE	FALSE	FALSE	qTZS4r	68794860	0.258685	0.0209354	186212	finngen_R10_O15_PRETERM	TRUE	reported	textfile	0.0234838	3.46178e-07	7173	11	68794860	GCST90277288	TRUE	reported	C03cWc	2	TRUE	0.00361442	26.013
Phosphatidylcholine (16:0_20:5) levels	rs2727261	C	T	C	T	0.181871	0.0270062	0.872314	0.871623	FALSE	FALSE	FALSE	qTZS4r	61944659	0.231949	0.0225926	186212	finngen_R10_O15_PRETERM	TRUE	reported	textfile	0.0251791	5.57679e-13	7173	11	61944659	GCST90277288	TRUE	reported	C03cWc	2	TRUE	0.00722102	52.1585
Phosphatidylcholine (16:0_20:5) levels	rs2733412	C	T	C	T	-0.0955445	0.00945903	0.188502	0.189273	FALSE	FALSE	FALSE	qTZS4r	114428196	0.622504	0.0192138	186212	finngen_R10_O15_PRETERM	TRUE	reported	textfile	0.0214714	8.71685e-06	7173	3	114428196	GCST90277288	TRUE	reported	C03cWc	2	TRUE	0.00275291	19.7956
Phosphatidylcholine (16:0_20:5) levels	rs2833287	G	A	G	A	0.460243	0.0359767	0.00723384	0.00527815	FALSE	FALSE	FALSE	qTZS4r	31127778	0.730548	0.104463	186212	finngen_R10_O15_PRETERM	TRUE	reported	textfile	0.103372	8.62222e-06	7173	21	31127778	GCST90277288	TRUE	reported	C03cWc	2	TRUE	0.00275594	19.8174
Phosphatidylcholine (16:0_20:5) levels	rs28569162	G	A	G	A	0.11531	0.0149145	0.131263	0.126993	FALSE	FALSE	FALSE	qTZS4r	87975724	0.516501	0.0229896	186212	finngen_R10_O15_PRETERM	TRUE	reported	textfile	0.0251662	4.68438e-06	7173	11	87975724	GCST90277288	TRUE	reported	C03cWc	2	TRUE	0.00291829	20.9883
Phosphatidylcholine (16:0_20:5) levels	rs3018617	G	A	G	A	-0.0934777	-0.00344214	0.301508	0.308303	FALSE	FALSE	FALSE	qTZS4r	62435462	0.834829	0.0165081	186212	finngen_R10_O15_PRETERM	TRUE	reported	textfile	0.0188348	7.08294e-07	7173	11	62435462	GCST90277288	TRUE	reported	C03cWc	2	TRUE	0.00342219	24.6248
Phosphatidylcholine (16:0_20:5) levels	rs34822092	A	T	A	T	-0.283216	0.0247619	0.0225232	0.0257001	FALSE	TRUE	FALSE	qTZS4r	52123601	0.601855	0.0474607	186212	finngen_R10_O15_PRETERM	TRUE	reported	textfile	0.0563876	5.21426e-07	7173	2	52123601	GCST90277288	TRUE	reported	C03cWc	2	TRUE	0.00350464	25.2201
Phosphatidylcholine (16:0_20:5) levels	rs3796575	T	C	T	C	-0.0916324	-0.00724651	0.227876	0.232476	FALSE	FALSE	FALSE	qTZS4r	155800587	0.684916	0.0178589	186212	finngen_R10_O15_PRETERM	TRUE	reported	textfile	0.0202993	6.45679e-06	7173	4	155800587	GCST90277288	TRUE	reported	C03cWc	2	TRUE	0.00283272	20.3711
Phosphatidylcholine (16:0_20:5) levels	rs3936196	A	G	A	G	-0.0774065	-0.0047184	0.608507	0.611655	FALSE	FALSE	FALSE	qTZS4r	239878629	0.761306	0.0155329	186212	finngen_R10_O15_PRETERM	TRUE	reported	textfile	0.0174458	9.25317e-06	7173	2	239878629	GCST90277288	TRUE	reported	C03cWc	2	TRUE	0.00273705	19.6812
Phosphatidylcholine (16:0_20:5) levels	rs412334	T	C	T	C	0.188216	-0.0131783	0.143438	0.129785	FALSE	FALSE	FALSE	qTZS4r	61792789	0.563342	0.0228043	186212	finngen_R10_O15_PRETERM	TRUE	reported	textfile	0.0243657	1.27455e-14	7173	11	61792789	GCST90277288	TRUE	reported	C03cWc	2	TRUE	0.00825005	59.6533
Phosphatidylcholine (16:0_20:5) levels	rs41523645	A	G	A	G	-0.203708	-0.00548881	0.0504498	0.0518357	FALSE	FALSE	FALSE	qTZS4r	60857520	0.870811	0.0337505	186212	finngen_R10_O15_PRETERM	TRUE	reported	textfile	0.0388635	1.63203e-07	7173	11	60857520	GCST90277288	TRUE	reported	C03cWc	2	TRUE	0.00381567	27.467
Phosphatidylcholine (16:0_20:5) levels	rs4908782	T	C	T	C	-0.0796633	-0.00319238	0.354184	0.344591	FALSE	FALSE	FALSE	qTZS4r	8828055	0.840448	0.0158572	186212	finngen_R10_O15_PRETERM	TRUE	reported	textfile	0.0174655	5.16736e-06	7173	1	8828055	GCST90277288	TRUE	reported	C03cWc	2	TRUE	0.00289198	20.7986
Phosphatidylcholine (16:0_20:5) levels	rs4963452	C	T	C	T	-0.113678	-0.025453	0.182955	0.188417	FALSE	FALSE	FALSE	qTZS4r	62048331	0.189553	0.0194016	186212	finngen_R10_O15_PRETERM	TRUE	reported	textfile	0.0221814	3.05397e-07	7173	11	62048331	GCST90277288	TRUE	reported	C03cWc	2	TRUE	0.00364827	26.2575
Phosphatidylcholine (16:0_20:5) levels	rs528285	G	A	G	A	0.142737	0.0278966	0.496272	0.489366	FALSE	FALSE	FALSE	qTZS4r	61893232	0.0657295	0.015159	186212	finngen_R10_O15_PRETERM	TRUE	reported	textfile	0.0168744	3.23469e-17	7173	11	61893232	GCST90277288	TRUE	reported	C03cWc	2	TRUE	0.00987654	71.5312
Phosphatidylcholine (16:0_20:5) levels	rs531117	T	C	T	C	-0.0884288	0.00515257	0.232379	0.230552	FALSE	FALSE	FALSE	qTZS4r	75745089	0.773784	0.0179265	186212	finngen_R10_O15_PRETERM	TRUE	reported	textfile	0.0198724	8.72926e-06	7173	11	75745089	GCST90277288	TRUE	reported	C03cWc	2	TRUE	0.00275289	19.7955
Phosphatidylcholine (16:0_20:5) levels	rs59839417	A	G	A	G	-0.0991331	0.0263109	0.205699	0.208685	FALSE	FALSE	FALSE	qTZS4r	39249420	0.15511	0.0185065	186212	finngen_R10_O15_PRETERM	TRUE	reported	textfile	0.0208492	2.02308e-06	7173	3	39249420	GCST90277288	TRUE	reported	C03cWc	2	TRUE	0.00314189	22.6015
Phosphatidylcholine (16:0_20:5) levels	rs61653779	C	T	C	T	0.273719	0.00982349	0.0200537	0.0162339	FALSE	FALSE	FALSE	qTZS4r	20568904	0.869665	0.0598685	186212	finngen_R10_O15_PRETERM	TRUE	reported	textfile	0.0604227	5.98715e-06	7173	16	20568904	GCST90277288	TRUE	reported	C03cWc	2	TRUE	0.00285278	20.5158
Phosphatidylcholine (16:0_20:5) levels	rs61895954	C	A	C	A	-0.286131	-0.0155088	0.0218347	0.0215468	FALSE	FALSE	FALSE	qTZS4r	61398093	0.767054	0.0523537	186212	finngen_R10_O15_PRETERM	TRUE	reported	textfile	0.0593952	1.48399e-06	7173	11	61398093	GCST90277288	TRUE	reported	C03cWc	2	TRUE	0.00322495	23.201
Phosphatidylcholine (16:0_20:5) levels	rs61897792	T	C	T	C	0.189396	0.0209336	0.106916	0.107261	FALSE	FALSE	FALSE	qTZS4r	61819414	0.393703	0.0245435	186212	finngen_R10_O15_PRETERM	TRUE	reported	textfile	0.0275529	6.77147e-12	7173	11	61819414	GCST90277288	TRUE	reported	C03cWc	2	TRUE	0.00654417	47.2374
Phosphatidylcholine (16:0_20:5) levels	rs62025936	G	A	G	A	0.120588	0.0309064	0.164905	0.155757	FALSE	FALSE	FALSE	qTZS4r	10434179	0.136002	0.0207308	186212	finngen_R10_O15_PRETERM	TRUE	reported	textfile	0.0227471	1.18341e-07	7173	16	10434179	GCST90277288	TRUE	reported	C03cWc	2	TRUE	0.00390263	28.0954
Phosphatidylcholine (16:0_20:5) levels	rs6591664	A	G	A	G	0.238109	0.0308612	0.863522	0.853076	FALSE	FALSE	FALSE	qTZS4r	61873049	0.147907	0.0213283	186212	finngen_R10_O15_PRETERM	TRUE	reported	textfile	0.0244675	3.01119e-22	7173	11	61873049	GCST90277288	TRUE	reported	C03cWc	2	TRUE	0.0130309	94.6785
Phosphatidylcholine (16:0_20:5) levels	rs6591668	C	T	C	T	0.194034	0.0438346	0.957389	0.954646	FALSE	FALSE	FALSE	qTZS4r	61893641	0.231567	0.0366408	186212	finngen_R10_O15_PRETERM	TRUE	reported	textfile	0.0423128	4.59556e-06	7173	11	61893641	GCST90277288	TRUE	reported	C03cWc	2	TRUE	0.00292308	21.0228
Phosphatidylcholine (16:0_20:5) levels	rs71490328	T	C	T	C	0.156667	0.00728583	0.0899358	0.0814167	FALSE	FALSE	FALSE	qTZS4r	61514047	0.792051	0.0276346	186212	finngen_R10_O15_PRETERM	TRUE	reported	textfile	0.0295324	1.15873e-07	7173	11	61514047	GCST90277288	TRUE	reported	C03cWc	2	TRUE	0.00390801	28.1343
Phosphatidylcholine (16:0_20:5) levels	rs73487492	G	A	G	A	-0.268464	-0.0431032	0.107637	0.114445	FALSE	FALSE	FALSE	qTZS4r	61854139	0.0689017	0.0236953	186212	finngen_R10_O15_PRETERM	TRUE	reported	textfile	0.0269799	3.56799e-23	7173	11	61854139	GCST90277288	TRUE	reported	C03cWc	2	TRUE	0.0136156	98.9852
Phosphatidylcholine (16:0_20:5) levels	rs740006	C	T	C	T	0.172275	0.026158	0.15497	0.154597	FALSE	FALSE	FALSE	qTZS4r	61790396	0.211811	0.0209498	186212	finngen_R10_O15_PRETERM	TRUE	reported	textfile	0.0232824	1.52038e-13	7173	11	61790396	GCST90277288	TRUE	reported	C03cWc	2	TRUE	0.00757506	54.7354
Phosphatidylcholine (16:0_20:5) levels	rs7780677	A	C	A	C	-0.0861957	0.00739821	0.409033	0.410139	FALSE	FALSE	FALSE	qTZS4r	132693734	0.629014	0.0153135	186212	finngen_R10_O15_PRETERM	TRUE	reported	textfile	0.0170406	4.33169e-07	7173	7	132693734	GCST90277288	TRUE	reported	C03cWc	2	TRUE	0.0035543	25.5788
Phosphatidylcholine (16:0_20:5) levels	rs78266386	G	A	G	A	0.128935	0.00533647	0.120648	0.123037	FALSE	FALSE	FALSE	qTZS4r	62889170	0.816379	0.0229818	186212	finngen_R10_O15_PRETERM	TRUE	reported	textfile	0.0257857	5.86586e-07	7173	11	62889170	GCST90277288	TRUE	reported	C03cWc	2	TRUE	0.00347354	24.9955
Phosphatidylcholine (16:0_20:5) levels	rs7935835	A	G	A	G	0.131054	0.0338679	0.384976	0.373217	FALSE	FALSE	FALSE	qTZS4r	62013645	0.0302364	0.0156291	186212	finngen_R10_O15_PRETERM	TRUE	reported	textfile	0.0172645	3.56045e-14	7173	11	62013645	GCST90277288	TRUE	reported	C03cWc	2	TRUE	0.00796924	57.6065
Phosphatidylcholine (16:0_20:5) levels	rs7936002	G	A	G	A	0.0892914	0.0109165	0.257197	0.245304	FALSE	FALSE	FALSE	qTZS4r	62451557	0.535603	0.0176222	186212	finngen_R10_O15_PRETERM	TRUE	reported	textfile	0.0196875	5.82812e-06	7173	11	62451557	GCST90277288	TRUE	reported	C03cWc	2	TRUE	0.00285952	20.5644
Phosphatidylcholine (16:0_20:5) levels	rs7947954	C	T	C	T	0.107838	-0.000382288	0.154687	0.153433	FALSE	FALSE	FALSE	qTZS4r	42657198	0.98541	0.0209044	186212	finngen_R10_O15_PRETERM	TRUE	reported	textfile	0.0230016	2.80466e-06	7173	11	42657198	GCST90277288	TRUE	reported	C03cWc	2	TRUE	0.00305491	21.9739
Phosphatidylcholine (16:0_20:5) levels	rs79519287	G	A	G	A	-0.188162	-0.0163497	0.075567	0.0748016	FALSE	FALSE	FALSE	qTZS4r	61764338	0.571901	0.0289246	186212	finngen_R10_O15_PRETERM	TRUE	reported	textfile	0.0323791	6.46512e-09	7173	11	61764338	GCST90277288	TRUE	reported	C03cWc	2	TRUE	0.00468591	33.7608
Phosphatidylcholine (16:0_20:5) levels	rs79969098	A	G	A	G	0.293219	-0.0391071	0.0312068	0.0374164	FALSE	FALSE	FALSE	qTZS4r	61869192	0.336177	0.0406625	186212	finngen_R10_O15_PRETERM	TRUE	reported	textfile	0.0497657	3.98183e-09	7173	11	61869192	GCST90277288	TRUE	reported	C03cWc	2	TRUE	0.00481644	34.7059
Phosphatidylcholine (16:0_20:5) levels	rs80083325	A	G	A	G	-0.214431	-0.00309486	0.0347716	0.0354812	FALSE	FALSE	FALSE	qTZS4r	104397326	0.939741	0.0409396	186212	finngen_R10_O15_PRETERM	TRUE	reported	textfile	0.04818	8.68564e-06	7173	14	104397326	GCST90277288	TRUE	reported	C03cWc	2	TRUE	0.00275387	19.8025
Phosphatidylcholine (18:0_20:2) levels	rs111595890	A	G	A	G	-0.294425	0.0321058	0.0220216	0.02533	FALSE	FALSE	FALSE	77lxle	214966966	0.503002	0.0479353	186212	finngen_R10_O15_PRETERM	TRUE	reported	textfile	0.0650763	6.17391e-06	5778	1	214966966	GCST90277302	TRUE	reported	ROdtaS	2	TRUE	0.00353013	20.4622
Phosphatidylcholine (18:0_20:2) levels	rs112687416	A	G	A	G	0.167155	-0.00593612	0.0789004	0.0786659	FALSE	FALSE	FALSE	77lxle	61696652	0.832895	0.0281346	186212	finngen_R10_O15_PRETERM	TRUE	reported	textfile	0.0348585	1.66471e-06	5778	11	61696652	GCST90277302	TRUE	reported	ROdtaS	2	TRUE	0.00396387	22.9864
Phosphatidylcholine (18:0_20:2) levels	rs112997491	A	G	A	G	-0.198543	0.0104493	0.0478874	0.0488575	FALSE	FALSE	FALSE	77lxle	86253956	0.766173	0.0351375	186212	finngen_R10_O15_PRETERM	TRUE	reported	textfile	0.0444366	8.03404e-06	5778	5	86253956	GCST90277302	TRUE	reported	ROdtaS	2	TRUE	0.00344312	19.9562
Phosphatidylcholine (18:0_20:2) levels	rs116962591	T	C	T	C	0.188311	-0.0102951	0.0523544	0.0552474	FALSE	FALSE	FALSE	77lxle	61894976	0.755037	0.0329967	186212	finngen_R10_O15_PRETERM	TRUE	reported	textfile	0.0410662	4.62436e-06	5778	11	61894976	GCST90277302	TRUE	reported	ROdtaS	2	TRUE	0.00362599	21.02
Phosphatidylcholine (18:0_20:2) levels	rs12421764	C	T	C	T	0.189639	-0.0421286	0.0597407	0.0605417	FALSE	FALSE	FALSE	77lxle	63306064	0.182781	0.0316223	186212	finngen_R10_O15_PRETERM	TRUE	reported	textfile	0.0390764	1.24663e-06	5778	11	63306064	GCST90277302	TRUE	reported	ROdtaS	2	TRUE	0.00405959	23.5438
Phosphatidylcholine (18:0_20:2) levels	rs12513382	T	C	T	C	-0.0884086	0.029623	0.620938	0.619583	FALSE	FALSE	FALSE	77lxle	43912586	0.0577125	0.0156085	186212	finngen_R10_O15_PRETERM	TRUE	reported	textfile	0.0190839	3.67789e-06	5778	4	43912586	GCST90277302	TRUE	reported	ROdtaS	2	TRUE	0.00370056	21.4538
Phosphatidylcholine (18:0_20:2) levels	rs139957766	A	G	A	G	0.255907	-0.0185557	0.0681425	0.0705132	FALSE	FALSE	FALSE	77lxle	61839575	0.528788	0.0294603	186212	finngen_R10_O15_PRETERM	TRUE	reported	textfile	0.0366935	3.39668e-12	5778	11	61839575	GCST90277302	TRUE	reported	ROdtaS	2	TRUE	0.00834772	48.6223
Phosphatidylcholine (18:0_20:2) levels	rs1422819	G	T	G	T	-0.0896864	-0.00638451	0.593244	0.581082	FALSE	FALSE	FALSE	77lxle	166671878	0.67565	0.0152592	186212	finngen_R10_O15_PRETERM	TRUE	reported	textfile	0.018839	1.97249e-06	5778	5	166671878	GCST90277302	TRUE	reported	ROdtaS	2	TRUE	0.00390715	22.6562
Phosphatidylcholine (18:0_20:2) levels	rs147220276	G	T	G	T	0.426557	0.0136038	0.0100829	0.0097205	FALSE	FALSE	FALSE	77lxle	73360255	0.861113	0.0777548	186212	finngen_R10_O15_PRETERM	TRUE	reported	textfile	0.0953508	7.84033e-06	5778	13	73360255	GCST90277302	TRUE	reported	ROdtaS	2	TRUE	0.00345165	20.0058
Phosphatidylcholine (18:0_20:2) levels	rs1534842	G	A	G	A	0.152026	-0.0268821	0.129391	0.129588	FALSE	FALSE	FALSE	77lxle	61946118	0.232112	0.0224967	186212	finngen_R10_O15_PRETERM	TRUE	reported	textfile	0.0276995	4.22634e-08	5778	11	61946118	GCST90277302	TRUE	reported	ROdtaS	2	TRUE	0.00518628	30.1121
Phosphatidylcholine (18:0_20:2) levels	rs17238104	T	C	T	C	-0.122655	-0.00325726	0.137557	0.134624	FALSE	FALSE	FALSE	77lxle	37429471	0.883389	0.0222074	186212	finngen_R10_O15_PRETERM	TRUE	reported	textfile	0.0272722	7.00632e-06	5778	13	37429471	GCST90277302	TRUE	reported	ROdtaS	2	TRUE	0.00348847	20.2199
Phosphatidylcholine (18:0_20:2) levels	rs174547	C	T	C	T	0.282264	-0.019789	0.407429	0.412015	FALSE	FALSE	FALSE	77lxle	61803311	0.194704	0.01526	186212	finngen_R10_O15_PRETERM	TRUE	reported	textfile	0.0185855	4.049e-51	5778	11	61803311	GCST90277302	TRUE	reported	ROdtaS	2	TRUE	0.0383871	230.575
Phosphatidylcholine (18:0_20:2) levels	rs198448	T	C	T	C	-0.0837076	0.0238348	0.431698	0.427921	FALSE	FALSE	FALSE	77lxle	61733015	0.11716	0.0152123	186212	finngen_R10_O15_PRETERM	TRUE	reported	textfile	0.0187291	7.9927e-06	5778	11	61733015	GCST90277302	TRUE	reported	ROdtaS	2	TRUE	0.00344524	19.9685
Phosphatidylcholine (18:0_20:2) levels	rs2943803	T	C	T	C	-0.178271	-0.0206121	0.935499	0.932392	FALSE	FALSE	FALSE	77lxle	61548662	0.492998	0.0300666	186212	finngen_R10_O15_PRETERM	TRUE	reported	textfile	0.037849	2.53124e-06	5778	11	61548662	GCST90277302	TRUE	reported	ROdtaS	2	TRUE	0.00382482	22.177
Phosphatidylcholine (18:0_20:2) levels	rs335182	A	G	A	G	0.120865	0.054418	0.155071	0.162962	FALSE	FALSE	FALSE	77lxle	123115129	0.00699745	0.0201775	186212	finngen_R10_O15_PRETERM	TRUE	reported	textfile	0.0257959	2.85519e-06	5778	5	123115129	GCST90277302	TRUE	reported	ROdtaS	2	TRUE	0.00378508	21.9457
Phosphatidylcholine (18:0_20:2) levels	rs34955778	C	T	C	T	0.0978859	-0.0167878	0.436156	0.438878	FALSE	FALSE	FALSE	77lxle	15045737	0.267867	0.0151516	186212	finngen_R10_O15_PRETERM	TRUE	reported	textfile	0.0188062	2.00534e-07	5778	16	15045737	GCST90277302	TRUE	reported	ROdtaS	2	TRUE	0.00466691	27.0824
Phosphatidylcholine (18:0_20:2) levels	rs3741259	T	C	T	C	0.156251	-0.00759576	0.115847	0.127806	FALSE	FALSE	FALSE	77lxle	61514878	0.737733	0.0226836	186212	finngen_R10_O15_PRETERM	TRUE	reported	textfile	0.0287339	5.6061e-08	5778	11	61514878	GCST90277302	TRUE	reported	ROdtaS	2	TRUE	0.00509169	29.5601
Phosphatidylcholine (18:0_20:2) levels	rs3781974	A	G	A	G	0.120779	-0.0401833	0.222681	0.22763	FALSE	FALSE	FALSE	77lxle	62139392	0.026296	0.0180858	186212	finngen_R10_O15_PRETERM	TRUE	reported	textfile	0.022223	5.69686e-08	5778	11	62139392	GCST90277302	TRUE	reported	ROdtaS	2	TRUE	0.00508611	29.5275
Phosphatidylcholine (18:0_20:2) levels	rs4875599	T	C	T	C	-0.0993127	-0.00202149	0.227207	0.229665	FALSE	FALSE	FALSE	77lxle	5604414	0.91035	0.0179533	186212	finngen_R10_O15_PRETERM	TRUE	reported	textfile	0.0222738	8.39406e-06	5778	8	5604414	GCST90277302	TRUE	reported	ROdtaS	2	TRUE	0.00342888	19.8733
Phosphatidylcholine (18:0_20:2) levels	rs528285	G	A	G	A	-0.1258	0.0278966	0.496272	0.489366	FALSE	FALSE	FALSE	77lxle	61893232	0.0657295	0.015159	186212	finngen_R10_O15_PRETERM	TRUE	reported	textfile	0.0186631	1.72807e-11	5778	11	61893232	GCST90277302	TRUE	reported	ROdtaS	2	TRUE	0.00780215	45.4196
Phosphatidylcholine (18:0_20:2) levels	rs61897792	T	C	T	C	-0.144926	0.0209336	0.106916	0.107261	FALSE	FALSE	FALSE	77lxle	61819414	0.393703	0.0245435	186212	finngen_R10_O15_PRETERM	TRUE	reported	textfile	0.031294	3.71131e-06	5778	11	61819414	GCST90277302	TRUE	reported	ROdtaS	2	TRUE	0.00369814	21.4398
Phosphatidylcholine (18:0_20:2) levels	rs628993	A	G	A	G	-0.16697	0.034215	0.0875503	0.0873722	FALSE	FALSE	FALSE	77lxle	61772219	0.205306	0.0270137	186212	finngen_R10_O15_PRETERM	TRUE	reported	textfile	0.0336474	7.1564e-07	5778	11	61772219	GCST90277302	TRUE	reported	ROdtaS	2	TRUE	0.00424375	24.6163
Phosphatidylcholine (18:0_20:2) levels	rs6744368	T	C	T	C	0.188336	0.00129384	0.947974	0.940869	FALSE	FALSE	FALSE	77lxle	68444883	0.967889	0.0321404	186212	finngen_R10_O15_PRETERM	TRUE	reported	textfile	0.0425691	9.84877e-06	5778	2	68444883	GCST90277302	TRUE	reported	ROdtaS	2	TRUE	0.00337623	19.5671
Phosphatidylcholine (18:0_20:2) levels	rs7115739	G	T	G	T	-0.240909	-0.00507772	0.964363	0.963543	FALSE	FALSE	FALSE	77lxle	61874245	0.900236	0.0405043	186212	finngen_R10_O15_PRETERM	TRUE	reported	textfile	0.0506569	2.02174e-06	5778	11	61874245	GCST90277302	TRUE	reported	ROdtaS	2	TRUE	0.00389901	22.6089
Phosphatidylcholine (18:0_20:2) levels	rs7118175	T	C	T	C	-0.225148	0.0105247	0.91614	0.909872	FALSE	FALSE	FALSE	77lxle	61871886	0.691635	0.0265349	186212	finngen_R10_O15_PRETERM	TRUE	reported	textfile	0.033525	2.05622e-11	5778	11	61871886	GCST90277302	TRUE	reported	ROdtaS	2	TRUE	0.00774541	45.0867
Phosphatidylcholine (18:0_20:2) levels	rs7139079	A	G	A	G	-0.0989917	-0.0212793	0.546768	0.548651	FALSE	FALSE	FALSE	77lxle	120977490	0.16084	0.0151751	186212	finngen_R10_O15_PRETERM	TRUE	reported	textfile	0.0186621	1.17133e-07	5778	12	120977490	GCST90277302	TRUE	reported	ROdtaS	2	TRUE	0.00484607	28.1272
Phosphatidylcholine (18:0_20:2) levels	rs73215839	T	C	T	C	0.237166	0.0070902	0.0334803	0.0395333	FALSE	FALSE	FALSE	77lxle	92131416	0.856347	0.0391668	186212	finngen_R10_O15_PRETERM	TRUE	reported	textfile	0.0531937	8.3956e-06	5778	12	92131416	GCST90277302	TRUE	reported	ROdtaS	2	TRUE	0.00342859	19.8717
Phosphatidylcholine (18:0_20:2) levels	rs73487492	G	A	G	A	0.216104	-0.0431032	0.107637	0.114445	FALSE	FALSE	FALSE	77lxle	61854139	0.0689017	0.0236953	186212	finngen_R10_O15_PRETERM	TRUE	reported	textfile	0.0294752	2.56794e-13	5778	11	61854139	GCST90277302	TRUE	reported	ROdtaS	2	TRUE	0.00921749	53.7356
Phosphatidylcholine (18:0_20:2) levels	rs7959861	G	A	G	A	0.0869636	-0.0102143	0.347699	0.355095	FALSE	FALSE	FALSE	77lxle	90339893	0.517852	0.0157955	186212	finngen_R10_O15_PRETERM	TRUE	reported	textfile	0.0194859	8.23142e-06	5778	12	90339893	GCST90277302	TRUE	reported	ROdtaS	2	TRUE	0.00343528	19.9106
Phosphatidylcholine (18:0_20:2) levels	rs8068923	A	G	A	G	0.18965	-0.0036206	0.939817	0.940335	FALSE	FALSE	FALSE	77lxle	54741041	0.908749	0.0315889	186212	finngen_R10_O15_PRETERM	TRUE	reported	textfile	0.0396877	1.80699e-06	5778	17	54741041	GCST90277302	TRUE	reported	ROdtaS	2	TRUE	0.00393644	22.8267
Phosphatidylcholine (18:0_20:2) levels	rs8183765	T	C	T	C	0.181577	-0.0204389	0.0593732	0.0564673	FALSE	FALSE	FALSE	77lxle	6660791	0.534067	0.03287	186212	finngen_R10_O15_PRETERM	TRUE	reported	textfile	0.0406395	8.03515e-06	5778	20	6660791	GCST90277302	TRUE	reported	ROdtaS	2	TRUE	0.0034431	19.9561
Phosphatidylcholine (18:0_20:2) levels	rs9671254	A	T	A	T	-0.0950614	0.00469688	0.710613	0.70926	FALSE	TRUE	FALSE	77lxle	24946787	0.777467	0.016619	186212	finngen_R10_O15_PRETERM	TRUE	reported	textfile	0.0205663	3.87879e-06	5778	14	24946787	GCST90277302	TRUE	reported	ROdtaS	2	TRUE	0.00368397	21.3573
Phosphatidylcholine (18:0_20:5) levels	rs102275	C	T	C	T	-0.419506	-0.0190968	0.410377	0.41421	FALSE	FALSE	FALSE	9zsMuO	61790331	0.210526	0.0152516	186212	finngen_R10_O15_PRETERM	TRUE	reported	textfile	0.0164553	3.30087e-137	7121	11	61790331	GCST90277305	TRUE	reported	pPTEl8	2	TRUE	0.0836357	649.745
Phosphatidylcholine (18:0_20:5) levels	rs1076708	G	A	G	A	-0.0756118	-0.00115296	0.427476	0.421025	FALSE	FALSE	FALSE	9zsMuO	210394086	0.939792	0.0152646	186212	finngen_R10_O15_PRETERM	TRUE	reported	textfile	0.0170989	9.92123e-06	7121	1	210394086	GCST90277305	TRUE	reported	pPTEl8	2	TRUE	0.00273849	19.5488
Phosphatidylcholine (18:0_20:5) levels	rs10897270	T	C	T	C	0.101392	0.00909455	0.644826	0.645605	FALSE	FALSE	FALSE	9zsMuO	62415535	0.567398	0.0159027	186212	finngen_R10_O15_PRETERM	TRUE	reported	textfile	0.0176501	9.61283e-09	7121	11	62415535	GCST90277305	TRUE	reported	pPTEl8	2	TRUE	0.00461279	32.9907
Phosphatidylcholine (18:0_20:5) levels	rs11230741	A	G	A	G	0.143629	0.0100058	0.121359	0.122471	FALSE	FALSE	FALSE	9zsMuO	61583635	0.665149	0.023118	186212	finngen_R10_O15_PRETERM	TRUE	reported	textfile	0.0272036	1.33078e-07	7121	11	61583635	GCST90277305	TRUE	reported	pPTEl8	2	TRUE	0.00389936	27.8682
Phosphatidylcholine (18:0_20:5) levels	rs112374025	T	C	T	C	0.188699	0.0234817	0.0773726	0.0736237	FALSE	FALSE	FALSE	9zsMuO	62078817	0.415004	0.0288077	186212	finngen_R10_O15_PRETERM	TRUE	reported	textfile	0.031639	2.58309e-09	7121	11	62078817	GCST90277305	TRUE	reported	pPTEl8	2	TRUE	0.00497037	35.5608
Phosphatidylcholine (18:0_20:5) levels	rs112687416	A	G	A	G	-0.279097	-0.00593612	0.0789004	0.0786659	FALSE	FALSE	FALSE	9zsMuO	61696652	0.832895	0.0281346	186212	finngen_R10_O15_PRETERM	TRUE	reported	textfile	0.0319315	2.85516e-18	7121	11	61696652	GCST90277305	TRUE	reported	pPTEl8	2	TRUE	0.0106144	76.3747
Phosphatidylcholine (18:0_20:5) levels	rs113038217	T	C	T	C	0.172108	0.0109736	0.0670741	0.0657974	FALSE	FALSE	FALSE	9zsMuO	61542650	0.719162	0.0305178	186212	finngen_R10_O15_PRETERM	TRUE	reported	textfile	0.0355261	1.29478e-06	7121	11	61542650	GCST90277305	TRUE	reported	pPTEl8	2	TRUE	0.00328501	23.4631
Phosphatidylcholine (18:0_20:5) levels	rs117664091	T	C	T	C	-0.285127	-0.0504696	0.0348613	0.0351983	FALSE	FALSE	FALSE	9zsMuO	61911874	0.216799	0.0408633	186212	finngen_R10_O15_PRETERM	TRUE	reported	textfile	0.0461256	6.68433e-10	7121	11	61911874	GCST90277305	TRUE	reported	pPTEl8	2	TRUE	0.00533737	38.2006
Phosphatidylcholine (18:0_20:5) levels	rs12487951	C	T	C	T	-0.228018	0.0705206	0.0277912	0.0266091	FALSE	FALSE	FALSE	9zsMuO	169305300	0.137042	0.047428	186212	finngen_R10_O15_PRETERM	TRUE	reported	textfile	0.0513692	9.17375e-06	7121	3	169305300	GCST90277305	TRUE	reported	pPTEl8	2	TRUE	0.00275925	19.6975
Phosphatidylcholine (18:0_20:5) levels	rs12656795	C	G	C	G	-0.0793501	-0.0089724	0.3874	0.39947	FALSE	TRUE	FALSE	9zsMuO	113783266	0.563857	0.0155468	186212	finngen_R10_O15_PRETERM	TRUE	reported	textfile	0.0177811	8.21418e-06	7121	5	113783266	GCST90277305	TRUE	reported	pPTEl8	2	TRUE	0.00278884	19.9093
Phosphatidylcholine (18:0_20:5) levels	rs138110361	A	G	A	G	-0.288402	-0.0252184	0.0266612	0.0328026	FALSE	FALSE	FALSE	9zsMuO	61608841	0.559155	0.0431751	186212	finngen_R10_O15_PRETERM	TRUE	reported	textfile	0.0538924	8.99105e-08	7121	11	61608841	GCST90277305	TRUE	reported	pPTEl8	2	TRUE	0.00400551	28.6299
Phosphatidylcholine (18:0_20:5) levels	rs139957766	A	G	A	G	-0.305925	-0.0185557	0.0681425	0.0705132	FALSE	FALSE	FALSE	9zsMuO	61839575	0.528788	0.0294603	186212	finngen_R10_O15_PRETERM	TRUE	reported	textfile	0.0339366	2.49507e-19	7121	11	61839575	GCST90277305	TRUE	reported	pPTEl8	2	TRUE	0.011283	81.2403
Phosphatidylcholine (18:0_20:5) levels	rs142064115	A	G	A	G	-0.26909	-0.0284258	0.0223204	0.0211407	FALSE	FALSE	FALSE	9zsMuO	61097696	0.588471	0.0525378	186212	finngen_R10_O15_PRETERM	TRUE	reported	textfile	0.0595092	6.22113e-06	7121	11	61097696	GCST90277305	TRUE	reported	pPTEl8	2	TRUE	0.00286313	20.4411
Phosphatidylcholine (18:0_20:5) levels	rs145259113	C	T	C	T	-0.527556	0.0726855	0.00551559	0.00578766	FALSE	FALSE	FALSE	9zsMuO	147506779	0.474145	0.101551	186212	finngen_R10_O15_PRETERM	TRUE	reported	textfile	0.117553	7.30292e-06	7121	7	147506779	GCST90277305	TRUE	reported	pPTEl8	2	TRUE	0.00282034	20.1348
Phosphatidylcholine (18:0_20:5) levels	rs145505703	A	G	A	G	-0.258726	0.0142123	0.0328473	0.030056	FALSE	FALSE	FALSE	9zsMuO	61054409	0.749457	0.0445032	186212	finngen_R10_O15_PRETERM	TRUE	reported	textfile	0.0493069	1.59043e-07	7121	11	61054409	GCST90277305	TRUE	reported	pPTEl8	2	TRUE	0.00385166	27.526
Phosphatidylcholine (18:0_20:5) levels	rs146438407	T	C	T	C	-0.441042	0.0822715	0.00856565	0.00785488	FALSE	FALSE	FALSE	9zsMuO	116536092	0.356489	0.0892241	186212	finngen_R10_O15_PRETERM	TRUE	reported	textfile	0.0975247	6.20859e-06	7121	10	116536092	GCST90277305	TRUE	reported	pPTEl8	2	TRUE	0.00286381	20.446
Phosphatidylcholine (18:0_20:5) levels	rs147051683	G	C	G	C	0.235305	0.00585404	0.0334504	0.0318747	FALSE	TRUE	FALSE	9zsMuO	170134570	0.892776	0.0434302	186212	finngen_R10_O15_PRETERM	TRUE	reported	textfile	0.0466541	4.67567e-07	7121	1	170134570	GCST90277305	TRUE	reported	pPTEl8	2	TRUE	0.00355953	25.4308
Phosphatidylcholine (18:0_20:5) levels	rs149037697	A	G	A	G	-0.255156	0.0106841	0.0382957	0.0422083	FALSE	FALSE	FALSE	9zsMuO	61921940	0.778189	0.0379299	186212	finngen_R10_O15_PRETERM	TRUE	reported	textfile	0.0443444	9.06774e-09	7121	11	61921940	GCST90277305	TRUE	reported	pPTEl8	2	TRUE	0.00462784	33.0988
Phosphatidylcholine (18:0_20:5) levels	rs150964545	G	A	G	A	0.10268	0.00147049	0.174473	0.174054	FALSE	FALSE	FALSE	9zsMuO	63132846	0.941087	0.0198976	186212	finngen_R10_O15_PRETERM	TRUE	reported	textfile	0.0223409	4.3815e-06	7121	11	63132846	GCST90277305	TRUE	reported	pPTEl8	2	TRUE	0.00295762	21.1178
Phosphatidylcholine (18:0_20:5) levels	rs1692116	A	G	A	G	0.140551	0.00948434	0.190671	0.181842	FALSE	FALSE	FALSE	9zsMuO	61641775	0.627596	0.0195508	186212	finngen_R10_O15_PRETERM	TRUE	reported	textfile	0.0212694	4.16579e-11	7121	11	61641775	GCST90277305	TRUE	reported	pPTEl8	2	TRUE	0.00609483	43.6551
Phosphatidylcholine (18:0_20:5) levels	rs175133	T	C	T	C	0.0857016	-0.00088789	0.570664	0.559885	FALSE	FALSE	FALSE	9zsMuO	61092319	0.953394	0.0151919	186212	finngen_R10_O15_PRETERM	TRUE	reported	textfile	0.0173747	8.29442e-07	7121	11	61092319	GCST90277305	TRUE	reported	pPTEl8	2	TRUE	0.00340503	24.3232
Phosphatidylcholine (18:0_20:5) levels	rs17827918	A	G	A	G	-0.144563	-0.0403848	0.120955	0.119636	FALSE	FALSE	FALSE	9zsMuO	61700693	0.0864629	0.0235568	186212	finngen_R10_O15_PRETERM	TRUE	reported	textfile	0.0257148	1.95238e-08	7121	11	61700693	GCST90277305	TRUE	reported	pPTEl8	2	TRUE	0.00441859	31.5956
Phosphatidylcholine (18:0_20:5) levels	rs183986993	T	C	T	C	-0.245867	0.0217735	0.0280401	0.0295297	FALSE	FALSE	FALSE	9zsMuO	61641257	0.630959	0.0453257	186212	finngen_R10_O15_PRETERM	TRUE	reported	textfile	0.0509819	1.44475e-06	7121	11	61641257	GCST90277305	TRUE	reported	pPTEl8	2	TRUE	0.00325545	23.2513
Phosphatidylcholine (18:0_20:5) levels	rs187698886	T	G	T	G	-0.200162	-0.0280334	0.0368899	0.0365229	FALSE	FALSE	FALSE	9zsMuO	67555567	0.48791	0.0404151	186212	finngen_R10_O15_PRETERM	TRUE	reported	textfile	0.045079	9.1161e-06	7121	6	67555567	GCST90277305	TRUE	reported	pPTEl8	2	TRUE	0.00276104	19.7103
Phosphatidylcholine (18:0_20:5) levels	rs195160	G	T	G	T	0.172125	-0.0286734	0.89968	0.886232	FALSE	FALSE	FALSE	9zsMuO	61958625	0.229626	0.0238682	186212	finngen_R10_O15_PRETERM	TRUE	reported	textfile	0.0284895	1.59907e-09	7121	11	61958625	GCST90277305	TRUE	reported	pPTEl8	2	TRUE	0.00509984	36.4919
Phosphatidylcholine (18:0_20:5) levels	rs198447	G	A	G	A	0.109483	0.0241977	0.432164	0.428674	FALSE	FALSE	FALSE	9zsMuO	61734120	0.11156	0.015207	186212	finngen_R10_O15_PRETERM	TRUE	reported	textfile	0.0168541	8.73722e-11	7121	11	61734120	GCST90277305	TRUE	reported	pPTEl8	2	TRUE	0.00589081	42.1852
Phosphatidylcholine (18:0_20:5) levels	rs2023988	T	C	T	C	-0.0768354	0.0102868	0.435469	0.42273	FALSE	FALSE	FALSE	9zsMuO	71849296	0.502524	0.0153414	186212	finngen_R10_O15_PRETERM	TRUE	reported	textfile	0.0169984	6.28279e-06	7121	7	71849296	GCST90277305	TRUE	reported	pPTEl8	2	TRUE	0.00286102	20.4261
Phosphatidylcholine (18:0_20:5) levels	rs2054498	G	A	G	A	-0.0781128	0.0348866	0.537843	0.537922	FALSE	FALSE	FALSE	9zsMuO	37392086	0.0207802	0.0150897	186212	finngen_R10_O15_PRETERM	TRUE	reported	textfile	0.0166556	2.78212e-06	7121	4	37392086	GCST90277305	TRUE	reported	pPTEl8	2	TRUE	0.00307924	21.9888
Phosphatidylcholine (18:0_20:5) levels	rs2135279	A	T	A	T	0.0754393	-0.0203491	0.580838	0.582133	FALSE	TRUE	FALSE	9zsMuO	71740925	0.183431	0.015297	186212	finngen_R10_O15_PRETERM	TRUE	reported	textfile	0.0170196	9.44738e-06	7121	18	71740925	GCST90277305	TRUE	reported	pPTEl8	2	TRUE	0.00275143	19.6415
Phosphatidylcholine (18:0_20:5) levels	rs2229738	T	C	T	C	-0.126955	-0.0236467	0.155986	0.155702	FALSE	FALSE	FALSE	9zsMuO	68794860	0.258685	0.0209354	186212	finngen_R10_O15_PRETERM	TRUE	reported	textfile	0.0236112	7.81105e-08	7121	11	68794860	GCST90277305	TRUE	reported	pPTEl8	2	TRUE	0.00404355	28.9029
Phosphatidylcholine (18:0_20:5) levels	rs2431163	A	G	A	G	0.263778	0.0596074	0.0266504	0.0260419	FALSE	FALSE	FALSE	9zsMuO	174893516	0.217263	0.0483105	186212	finngen_R10_O15_PRETERM	TRUE	reported	textfile	0.0562692	2.81084e-06	7121	5	174893516	GCST90277305	TRUE	reported	pPTEl8	2	TRUE	0.0030765	21.9692
Phosphatidylcholine (18:0_20:5) levels	rs3018616	C	G	C	G	-0.0895612	-0.0211435	0.296225	0.308398	FALSE	TRUE	FALSE	9zsMuO	62458303	0.195565	0.016336	186212	finngen_R10_O15_PRETERM	TRUE	reported	textfile	0.0193697	3.83086e-06	7121	11	62458303	GCST90277305	TRUE	reported	pPTEl8	2	TRUE	0.00299331	21.3733
Phosphatidylcholine (18:0_20:5) levels	rs3018617	G	A	G	A	-0.0925838	-0.00344214	0.301508	0.308303	FALSE	FALSE	FALSE	9zsMuO	62435462	0.834829	0.0165081	186212	finngen_R10_O15_PRETERM	TRUE	reported	textfile	0.0189313	1.02521e-06	7121	11	62435462	GCST90277305	TRUE	reported	pPTEl8	2	TRUE	0.00334743	23.9104
Phosphatidylcholine (18:0_20:5) levels	rs35226034	G	A	G	A	-0.202272	-0.0522693	0.0399378	0.0367021	FALSE	FALSE	FALSE	9zsMuO	139980152	0.18868	0.0397638	186212	finngen_R10_O15_PRETERM	TRUE	reported	textfile	0.042981	2.57086e-06	7121	3	139980152	GCST90277305	TRUE	reported	pPTEl8	2	TRUE	0.00310048	22.141
Phosphatidylcholine (18:0_20:5) levels	rs41523645	A	G	A	G	-0.218442	-0.00548881	0.0504498	0.0518357	FALSE	FALSE	FALSE	9zsMuO	60857520	0.870811	0.0337505	186212	finngen_R10_O15_PRETERM	TRUE	reported	textfile	0.0390275	2.25449e-08	7121	11	60857520	GCST90277305	TRUE	reported	pPTEl8	2	TRUE	0.00438009	31.3191
Phosphatidylcholine (18:0_20:5) levels	rs4908782	T	C	T	C	-0.0778686	-0.00319238	0.354184	0.344591	FALSE	FALSE	FALSE	9zsMuO	8828055	0.840448	0.0158572	186212	finngen_R10_O15_PRETERM	TRUE	reported	textfile	0.0175205	8.94034e-06	7121	1	8828055	GCST90277305	TRUE	reported	pPTEl8	2	TRUE	0.00276623	19.7474
Phosphatidylcholine (18:0_20:5) levels	rs4963452	C	T	C	T	-0.131596	-0.025453	0.182955	0.188417	FALSE	FALSE	FALSE	9zsMuO	62048331	0.189553	0.0194016	186212	finngen_R10_O15_PRETERM	TRUE	reported	textfile	0.0222847	3.68217e-09	7121	11	62048331	GCST90277305	TRUE	reported	pPTEl8	2	TRUE	0.00487314	34.8618
Phosphatidylcholine (18:0_20:5) levels	rs528285	G	A	G	A	0.156961	0.0278966	0.496272	0.489366	FALSE	FALSE	FALSE	9zsMuO	61893232	0.0657295	0.015159	186212	finngen_R10_O15_PRETERM	TRUE	reported	textfile	0.0169182	2.25308e-20	7121	11	61893232	GCST90277305	TRUE	reported	pPTEl8	2	TRUE	0.0119431	86.0505
Phosphatidylcholine (18:0_20:5) levels	rs560586208	C	T	C	T	-0.313429	-0.00432742	0.0784681	0.0814689	FALSE	FALSE	FALSE	9zsMuO	61859731	0.874874	0.0274809	186212	finngen_R10_O15_PRETERM	TRUE	reported	textfile	0.0315874	4.65321e-23	7121	11	61859731	GCST90277305	TRUE	reported	pPTEl8	2	TRUE	0.0136379	98.4303
Phosphatidylcholine (18:0_20:5) levels	rs61653779	C	T	C	T	0.275648	0.00982349	0.0200537	0.0162339	FALSE	FALSE	FALSE	9zsMuO	20568904	0.869665	0.0598685	186212	finngen_R10_O15_PRETERM	TRUE	reported	textfile	0.0603919	5.09224e-06	7121	16	20568904	GCST90277305	TRUE	reported	pPTEl8	2	TRUE	0.00291704	20.8272
Phosphatidylcholine (18:0_20:5) levels	rs61895466	T	C	T	C	-0.101204	0.0131645	0.210264	0.212139	FALSE	FALSE	FALSE	9zsMuO	62095847	0.477287	0.018524	186212	finngen_R10_O15_PRETERM	TRUE	reported	textfile	0.0209142	1.33109e-06	7121	11	62095847	GCST90277305	TRUE	reported	pPTEl8	2	TRUE	0.00327753	23.4094
Phosphatidylcholine (18:0_20:5) levels	rs61897792	T	C	T	C	0.210189	0.0209336	0.106916	0.107261	FALSE	FALSE	FALSE	9zsMuO	61819414	0.393703	0.0245435	186212	finngen_R10_O15_PRETERM	TRUE	reported	textfile	0.0276276	3.14538e-14	7121	11	61819414	GCST90277305	TRUE	reported	pPTEl8	2	TRUE	0.00806263	57.8644
Phosphatidylcholine (18:0_20:5) levels	rs62025936	G	A	G	A	0.123448	0.0309064	0.164905	0.155757	FALSE	FALSE	FALSE	9zsMuO	10434179	0.136002	0.0207308	186212	finngen_R10_O15_PRETERM	TRUE	reported	textfile	0.0227916	6.27447e-08	7121	16	10434179	GCST90277305	TRUE	reported	pPTEl8	2	TRUE	0.00410291	29.3289
Phosphatidylcholine (18:0_20:5) levels	rs6591664	A	G	A	G	0.261636	0.0308612	0.863522	0.853076	FALSE	FALSE	FALSE	9zsMuO	61873049	0.147907	0.0213283	186212	finngen_R10_O15_PRETERM	TRUE	reported	textfile	0.0245873	3.002e-26	7121	11	61873049	GCST90277305	TRUE	reported	pPTEl8	2	TRUE	0.0156524	113.201
Phosphatidylcholine (18:0_20:5) levels	rs695186	T	C	T	C	-0.110553	0.0130572	0.135534	0.138125	FALSE	FALSE	FALSE	9zsMuO	61760455	0.552004	0.0219538	186212	finngen_R10_O15_PRETERM	TRUE	reported	textfile	0.0244476	6.22459e-06	7121	11	61760455	GCST90277305	TRUE	reported	pPTEl8	2	TRUE	0.0028634	20.4431
Phosphatidylcholine (18:0_20:5) levels	rs71490328	T	C	T	C	0.188829	0.00728583	0.0899358	0.0814167	FALSE	FALSE	FALSE	9zsMuO	61514047	0.792051	0.0276346	186212	finngen_R10_O15_PRETERM	TRUE	reported	textfile	0.0295835	1.84114e-10	7121	11	61514047	GCST90277305	TRUE	reported	pPTEl8	2	TRUE	0.00568879	40.7302
Phosphatidylcholine (18:0_20:5) levels	rs71629271	C	T	C	T	0.167981	-0.0281188	0.0634921	0.0684081	FALSE	FALSE	FALSE	9zsMuO	176095628	0.34624	0.029853	186212	finngen_R10_O15_PRETERM	TRUE	reported	textfile	0.0359228	2.97424e-06	7121	3	176095628	GCST90277305	TRUE	reported	pPTEl8	2	TRUE	0.00306131	21.8604
Phosphatidylcholine (18:0_20:5) levels	rs740006	C	T	C	T	0.206444	0.026158	0.15497	0.154597	FALSE	FALSE	FALSE	9zsMuO	61790396	0.211811	0.0209498	186212	finngen_R10_O15_PRETERM	TRUE	reported	textfile	0.0232833	9.35981e-19	7121	11	61790396	GCST90277305	TRUE	reported	pPTEl8	2	TRUE	0.0109196	78.5947
Phosphatidylcholine (18:0_20:5) levels	rs75627029	T	C	T	C	-0.289462	-0.0120409	0.0627853	0.0618136	FALSE	FALSE	FALSE	9zsMuO	61932547	0.698765	0.0311143	186212	finngen_R10_O15_PRETERM	TRUE	reported	textfile	0.0352287	2.43943e-16	7121	11	61932547	GCST90277305	TRUE	reported	pPTEl8	2	TRUE	0.00939184	67.4944
Phosphatidylcholine (18:0_20:5) levels	rs75938339	C	T	C	T	-0.617093	-0.0638443	0.00445244	0.00487004	FALSE	FALSE	FALSE	9zsMuO	61802601	0.561153	0.109862	186212	finngen_R10_O15_PRETERM	TRUE	reported	textfile	0.130212	2.19167e-06	7121	11	61802601	GCST90277305	TRUE	reported	pPTEl8	2	TRUE	0.00314406	22.4531
Phosphatidylcholine (18:0_20:5) levels	rs7780677	A	C	A	C	-0.0806159	0.00739821	0.409033	0.410139	FALSE	FALSE	FALSE	9zsMuO	132693734	0.629014	0.0153135	186212	finngen_R10_O15_PRETERM	TRUE	reported	textfile	0.017116	2.52213e-06	7121	7	132693734	GCST90277305	TRUE	reported	pPTEl8	2	TRUE	0.0031056	22.1776
Phosphatidylcholine (18:0_20:5) levels	rs78266386	G	A	G	A	0.118477	0.00533647	0.120648	0.123037	FALSE	FALSE	FALSE	9zsMuO	62889170	0.816379	0.0229818	186212	finngen_R10_O15_PRETERM	TRUE	reported	textfile	0.0258989	4.85053e-06	7121	11	62889170	GCST90277305	TRUE	reported	pPTEl8	2	TRUE	0.00293015	20.921
Phosphatidylcholine (18:0_20:5) levels	rs79136768	G	A	G	A	-0.200731	-0.00460385	0.036937	0.0361021	FALSE	FALSE	FALSE	9zsMuO	61594967	0.90913	0.0403364	186212	finngen_R10_O15_PRETERM	TRUE	reported	textfile	0.0450268	8.39126e-06	7121	11	61594967	GCST90277305	TRUE	reported	pPTEl8	2	TRUE	0.00278314	19.8685
Phosphatidylcholine (18:0_20:5) levels	rs7935835	A	G	A	G	0.125154	0.0338679	0.384976	0.373217	FALSE	FALSE	FALSE	9zsMuO	62013645	0.0302364	0.0156291	186212	finngen_R10_O15_PRETERM	TRUE	reported	textfile	0.0173178	5.44015e-13	7121	11	62013645	GCST90277305	TRUE	reported	pPTEl8	2	TRUE	0.00728097	52.2134
Phosphatidylcholine (18:0_20:5) levels	rs7936002	G	A	G	A	0.110547	0.0109165	0.257197	0.245304	FALSE	FALSE	FALSE	9zsMuO	62451557	0.535603	0.0176222	186212	finngen_R10_O15_PRETERM	TRUE	reported	textfile	0.019742	2.22148e-08	7121	11	62451557	GCST90277305	TRUE	reported	pPTEl8	2	TRUE	0.00438392	31.3465
Phosphatidylcholine (18:0_20:5) levels	rs79519287	G	A	G	A	-0.205397	-0.0163497	0.075567	0.0748016	FALSE	FALSE	FALSE	9zsMuO	61764338	0.571901	0.0289246	186212	finngen_R10_O15_PRETERM	TRUE	reported	textfile	0.0324684	2.66387e-10	7121	11	61764338	GCST90277305	TRUE	reported	pPTEl8	2	TRUE	0.00558845	40.0078
Phosphatidylcholine (18:0_20:5) levels	rs79969098	A	G	A	G	0.304203	-0.0391071	0.0312068	0.0374164	FALSE	FALSE	FALSE	9zsMuO	61869192	0.336177	0.0406625	186212	finngen_R10_O15_PRETERM	TRUE	reported	textfile	0.049857	1.10417e-09	7121	11	61869192	GCST90277305	TRUE	reported	pPTEl8	2	TRUE	0.00520079	37.218
Phosphatidylcholine (18:0_20:5) levels	rs80116939	A	G	A	G	-0.764821	-0.20361	0.00353246	0.00363611	FALSE	FALSE	FALSE	9zsMuO	94356658	0.124679	0.132608	186212	finngen_R10_O15_PRETERM	TRUE	reported	textfile	0.156222	1.00078e-06	7121	15	94356658	GCST90277305	TRUE	reported	pPTEl8	2	TRUE	0.00335456	23.9615
Phosphatidylcholine (18:0_20:5) levels	rs9380073	T	C	T	C	0.119196	-0.021403	0.123106	0.126649	FALSE	FALSE	FALSE	9zsMuO	11061917	0.34867	0.0228379	186212	finngen_R10_O15_PRETERM	TRUE	reported	textfile	0.0253633	2.65046e-06	7121	6	11061917	GCST90277305	TRUE	reported	pPTEl8	2	TRUE	0.0030919	22.0795
Phosphatidylcholine (18:0_20:5) levels	rs9587408	C	T	C	T	0.0919964	0.000432144	0.218684	0.235472	FALSE	FALSE	FALSE	9zsMuO	107595697	0.980651	0.0178183	186212	finngen_R10_O15_PRETERM	TRUE	reported	textfile	0.0201124	4.86076e-06	7121	13	107595697	GCST90277305	TRUE	reported	pPTEl8	2	TRUE	0.00292954	20.9166
Phosphatidylcholine (O-18:1_18:2) levels	rs10468017	T	C	T	C	0.0934035	-0.0135743	0.337526	0.330965	FALSE	FALSE	FALSE	HoJi8V	58386313	0.395244	0.015967	186212	finngen_R10_O15_PRETERM	TRUE	reported	textfile	0.0181393	2.68637e-07	6718	15	58386313	GCST90277338	TRUE	reported	BCa5Gq	2	TRUE	0.00393129	26.5067
Phosphatidylcholine (O-18:1_18:2) levels	rs11022354	A	G	A	G	0.0767039	-0.00968839	0.534658	0.528926	FALSE	FALSE	FALSE	HoJi8V	12425660	0.519541	0.0150429	186212	finngen_R10_O15_PRETERM	TRUE	reported	textfile	0.0173067	9.47911e-06	6718	11	12425660	GCST90277338	TRUE	reported	BCa5Gq	2	TRUE	0.0029154	19.6371
Phosphatidylcholine (O-18:1_18:2) levels	rs111306887	A	G	A	G	-0.235601	-0.0765628	0.0283449	0.0303448	FALSE	FALSE	FALSE	HoJi8V	183933905	0.0856367	0.0445424	186212	finngen_R10_O15_PRETERM	TRUE	reported	textfile	0.0518515	5.61714e-06	6718	1	183933905	GCST90277338	TRUE	reported	BCa5Gq	2	TRUE	0.00306379	20.6396
Phosphatidylcholine (O-18:1_18:2) levels	rs112686551	C	G	C	G	-0.144788	0.0266819	0.0776485	0.0731835	FALSE	TRUE	FALSE	HoJi8V	62323952	0.354607	0.0288237	186212	finngen_R10_O15_PRETERM	TRUE	reported	textfile	0.0325127	8.58193e-06	6718	11	62323952	GCST90277338	TRUE	reported	BCa5Gq	2	TRUE	0.00294333	19.8258
Phosphatidylcholine (O-18:1_18:2) levels	rs115600841	G	T	G	T	0.302903	0.0546281	0.017489	0.0188395	FALSE	FALSE	FALSE	HoJi8V	173654939	0.329713	0.0560465	186212	finngen_R10_O15_PRETERM	TRUE	reported	textfile	0.0683381	9.4601e-06	6718	4	173654939	GCST90277338	TRUE	reported	BCa5Gq	2	TRUE	0.0029159	19.6405
Phosphatidylcholine (O-18:1_18:2) levels	rs117145701	A	C	A	C	-0.43938	-0.002077	0.00832068	0.010013	FALSE	FALSE	FALSE	HoJi8V	109154252	0.978863	0.0783932	186212	finngen_R10_O15_PRETERM	TRUE	reported	textfile	0.0983312	8.00418e-06	6718	7	109154252	GCST90277338	TRUE	reported	BCa5Gq	2	TRUE	0.00296326	19.9604
Phosphatidylcholine (O-18:1_18:2) levels	rs11918522	A	G	A	G	0.127369	0.00556349	0.158871	0.161136	FALSE	FALSE	FALSE	HoJi8V	112816210	0.787483	0.0206375	186212	finngen_R10_O15_PRETERM	TRUE	reported	textfile	0.0236445	7.40489e-08	6718	3	112816210	GCST90277338	TRUE	reported	BCa5Gq	2	TRUE	0.00430086	29.0093
Phosphatidylcholine (O-18:1_18:2) levels	rs139957766	A	G	A	G	0.199717	-0.0185557	0.0681425	0.0705132	FALSE	FALSE	FALSE	HoJi8V	61839575	0.528788	0.0294603	186212	finngen_R10_O15_PRETERM	TRUE	reported	textfile	0.0345728	7.94537e-09	6718	11	61839575	GCST90277338	TRUE	reported	BCa5Gq	2	TRUE	0.00494275	33.3604
Phosphatidylcholine (O-18:1_18:2) levels	rs147996419	T	G	T	G	-0.321646	0.085251	0.0150613	0.0142599	FALSE	FALSE	FALSE	HoJi8V	45403250	0.186015	0.0644639	186212	finngen_R10_O15_PRETERM	TRUE	reported	textfile	0.0727647	9.99961e-06	6718	15	45403250	GCST90277338	TRUE	reported	BCa5Gq	2	TRUE	0.0029001	19.5337
Phosphatidylcholine (O-18:1_18:2) levels	rs149037697	A	G	A	G	0.20863	0.0106841	0.0382957	0.0422083	FALSE	FALSE	FALSE	HoJi8V	61921940	0.778189	0.0379299	186212	finngen_R10_O15_PRETERM	TRUE	reported	textfile	0.0455334	4.68674e-06	6718	11	61921940	GCST90277338	TRUE	reported	BCa5Gq	2	TRUE	0.00311529	20.9877
Phosphatidylcholine (O-18:1_18:2) levels	rs17086339	C	G	C	G	-0.114036	-0.00206602	0.130197	0.13577	FALSE	TRUE	FALSE	HoJi8V	96599571	0.924943	0.0219302	186212	finngen_R10_O15_PRETERM	TRUE	reported	textfile	0.0255804	8.40723e-06	6718	5	96599571	GCST90277338	TRUE	reported	BCa5Gq	2	TRUE	0.00294949	19.8674
Phosphatidylcholine (O-18:1_18:2) levels	rs17231506	T	C	T	C	0.0953675	-0.0207389	0.27829	0.278922	FALSE	FALSE	FALSE	HoJi8V	56960616	0.217187	0.0168056	186212	finngen_R10_O15_PRETERM	TRUE	reported	textfile	0.0191061	6.13722e-07	6718	16	56960616	GCST90277338	TRUE	reported	BCa5Gq	2	TRUE	0.00369495	24.9073
Phosphatidylcholine (O-18:1_18:2) levels	rs174551	C	T	C	T	0.229198	-0.018512	0.406164	0.41067	FALSE	FALSE	FALSE	HoJi8V	61806212	0.225314	0.0152674	186212	finngen_R10_O15_PRETERM	TRUE	reported	textfile	0.0173934	3.595e-39	6718	11	61806212	GCST90277338	TRUE	reported	BCa5Gq	2	TRUE	0.0251959	173.589
Phosphatidylcholine (O-18:1_18:2) levels	rs17875991	T	C	T	C	-0.202456	-0.0504279	0.0403748	0.0396133	FALSE	FALSE	FALSE	HoJi8V	11749358	0.200487	0.0393917	186212	finngen_R10_O15_PRETERM	TRUE	reported	textfile	0.0457449	9.75212e-06	6718	1	11749358	GCST90277338	TRUE	reported	BCa5Gq	2	TRUE	0.00290718	19.5815
Phosphatidylcholine (O-18:1_18:2) levels	rs1791786	C	T	C	T	-0.0938627	0.00688586	0.748603	0.738986	FALSE	FALSE	FALSE	HoJi8V	61632493	0.690133	0.0172719	186212	finngen_R10_O15_PRETERM	TRUE	reported	textfile	0.0200181	2.79782e-06	6718	11	61632493	GCST90277338	TRUE	reported	BCa5Gq	2	TRUE	0.00326198	21.9792
Phosphatidylcholine (O-18:1_18:2) levels	rs1800588	T	C	T	C	0.0901845	-0.000962715	0.258046	0.248685	FALSE	FALSE	FALSE	HoJi8V	58431476	0.955787	0.0173648	186212	finngen_R10_O15_PRETERM	TRUE	reported	textfile	0.0200391	6.89066e-06	6718	15	58431476	GCST90277338	TRUE	reported	BCa5Gq	2	TRUE	0.0030058	20.2478
Phosphatidylcholine (O-18:1_18:2) levels	rs2133619	C	G	C	G	-0.246344	0.129776	0.0266389	0.0254741	FALSE	TRUE	FALSE	HoJi8V	55033469	0.00555879	0.0468043	186212	finngen_R10_O15_PRETERM	TRUE	reported	textfile	0.0541057	5.37738e-06	6718	20	55033469	GCST90277338	TRUE	reported	BCa5Gq	2	TRUE	0.00307624	20.7238
Phosphatidylcholine (O-18:1_18:2) levels	rs2537611	T	C	T	C	0.0874833	0.00841654	0.372245	0.374186	FALSE	FALSE	FALSE	HoJi8V	17693175	0.588241	0.0155462	186212	finngen_R10_O15_PRETERM	TRUE	reported	textfile	0.0178515	9.77488e-07	6718	7	17693175	GCST90277338	TRUE	reported	BCa5Gq	2	TRUE	0.00356214	24.0089
Phosphatidylcholine (O-18:1_18:2) levels	rs2985394	G	A	G	A	0.0867316	-0.0106416	0.66854	0.652516	FALSE	FALSE	FALSE	HoJi8V	34887145	0.500081	0.0157803	186212	finngen_R10_O15_PRETERM	TRUE	reported	textfile	0.0184482	2.6337e-06	6718	11	34887145	GCST90277338	TRUE	reported	BCa5Gq	2	TRUE	0.00327929	22.0962
Phosphatidylcholine (O-18:1_18:2) levels	rs4655970	C	T	C	T	0.0849632	-0.0274599	0.648817	0.652945	FALSE	FALSE	FALSE	HoJi8V	87571263	0.0856209	0.0159747	186212	finngen_R10_O15_PRETERM	TRUE	reported	textfile	0.0188579	6.73021e-06	6718	1	87571263	GCST90277338	TRUE	reported	BCa5Gq	2	TRUE	0.00301248	20.293
Phosphatidylcholine (O-18:1_18:2) levels	rs58828781	A	T	A	T	0.197254	-0.0275845	0.048066	0.0481474	FALSE	TRUE	FALSE	HoJi8V	2786104	0.439074	0.03565	186212	finngen_R10_O15_PRETERM	TRUE	reported	textfile	0.0429366	4.42307e-06	6718	19	2786104	GCST90277338	TRUE	reported	BCa5Gq	2	TRUE	0.0031318	21.0993
Phosphatidylcholine (O-18:1_18:2) levels	rs59150958	T	C	T	C	0.123671	-0.0548123	0.113226	0.115281	FALSE	FALSE	FALSE	HoJi8V	220932962	0.0206462	0.0236833	186212	finngen_R10_O15_PRETERM	TRUE	reported	textfile	0.0273638	6.30062e-06	6718	1	220932962	GCST90277338	TRUE	reported	BCa5Gq	2	TRUE	0.00303127	20.4199
Phosphatidylcholine (O-18:1_18:2) levels	rs606587	G	A	G	A	-0.0906543	0.0136874	0.373993	0.376804	FALSE	FALSE	FALSE	HoJi8V	230180443	0.377948	0.0155241	186212	finngen_R10_O15_PRETERM	TRUE	reported	textfile	0.0177614	3.41331e-07	6718	1	230180443	GCST90277338	TRUE	reported	BCa5Gq	2	TRUE	0.00386279	26.0431
Phosphatidylcholine (O-18:1_18:2) levels	rs61833681	A	G	A	G	-0.0905488	-0.0298122	0.242634	0.243316	FALSE	FALSE	FALSE	HoJi8V	240595182	0.091641	0.0176738	186212	finngen_R10_O15_PRETERM	TRUE	reported	textfile	0.0202345	7.76038e-06	6718	1	240595182	GCST90277338	TRUE	reported	BCa5Gq	2	TRUE	0.00297199	20.0194
Phosphatidylcholine (O-18:1_18:2) levels	rs61897792	T	C	T	C	-0.148729	0.0209336	0.106916	0.107261	FALSE	FALSE	FALSE	HoJi8V	61819414	0.393703	0.0245435	186212	finngen_R10_O15_PRETERM	TRUE	reported	textfile	0.0285907	2.0276e-07	6718	11	61819414	GCST90277338	TRUE	reported	BCa5Gq	2	TRUE	0.00401195	27.0528
Phosphatidylcholine (O-18:1_18:2) levels	rs62294908	G	A	G	A	0.134022	0.00682239	0.109537	0.09326	FALSE	FALSE	FALSE	HoJi8V	182474482	0.793628	0.0260792	186212	finngen_R10_O15_PRETERM	TRUE	reported	textfile	0.0295209	5.72329e-06	6718	3	182474482	GCST90277338	TRUE	reported	BCa5Gq	2	TRUE	0.0030586	20.6046
Phosphatidylcholine (O-18:1_18:2) levels	rs62331262	C	G	C	G	0.107461	0.0261707	0.173085	0.175832	FALSE	TRUE	FALSE	HoJi8V	104599304	0.190959	0.020012	186212	finngen_R10_O15_PRETERM	TRUE	reported	textfile	0.0230241	3.10723e-06	6718	4	104599304	GCST90277338	TRUE	reported	BCa5Gq	2	TRUE	0.00323214	21.7775
Phosphatidylcholine (O-18:1_18:2) levels	rs6591664	A	G	A	G	-0.184403	0.0308612	0.863522	0.853076	FALSE	FALSE	FALSE	HoJi8V	61873049	0.147907	0.0213283	186212	finngen_R10_O15_PRETERM	TRUE	reported	textfile	0.0252441	3.08654e-13	6718	11	61873049	GCST90277338	TRUE	reported	BCa5Gq	2	TRUE	0.00788026	53.3442
Phosphatidylcholine (O-18:1_18:2) levels	rs72709643	C	T	C	T	-0.212684	0.0413493	0.0361808	0.0367248	FALSE	FALSE	FALSE	HoJi8V	181004059	0.30996	0.0407259	186212	finngen_R10_O15_PRETERM	TRUE	reported	textfile	0.0464412	4.73779e-06	6718	1	181004059	GCST90277338	TRUE	reported	BCa5Gq	2	TRUE	0.00311221	20.9669
Phosphatidylcholine (O-18:1_18:2) levels	rs73133304	C	A	C	A	0.551769	-0.220908	0.00533489	0.00445378	FALSE	FALSE	FALSE	HoJi8V	21155899	0.0568316	0.115986	186212	finngen_R10_O15_PRETERM	TRUE	reported	textfile	0.120562	4.80605e-06	6718	20	21155899	GCST90277338	TRUE	reported	BCa5Gq	2	TRUE	0.00310815	20.9394
Phosphatidylcholine (O-18:1_18:2) levels	rs73487492	G	A	G	A	0.135073	-0.0431032	0.107637	0.114445	FALSE	FALSE	FALSE	HoJi8V	61854139	0.0689017	0.0236953	186212	finngen_R10_O15_PRETERM	TRUE	reported	textfile	0.0277619	1.16705e-06	6718	11	61854139	GCST90277338	TRUE	reported	BCa5Gq	2	TRUE	0.00351133	23.6652
Phosphatidylcholine (O-18:1_18:2) levels	rs740006	C	T	C	T	-0.12182	0.026158	0.15497	0.154597	FALSE	FALSE	FALSE	HoJi8V	61790396	0.211811	0.0209498	186212	finngen_R10_O15_PRETERM	TRUE	reported	textfile	0.0242132	4.99709e-07	6718	11	61790396	GCST90277338	TRUE	reported	BCa5Gq	2	TRUE	0.0037537	25.3048
Phosphatidylcholine (O-18:1_18:2) levels	rs74864573	A	G	A	G	-0.22302	0.0440798	0.0332261	0.033631	FALSE	FALSE	FALSE	HoJi8V	31320724	0.290759	0.0417241	186212	finngen_R10_O15_PRETERM	TRUE	reported	textfile	0.0490675	5.58127e-06	6718	7	31320724	GCST90277338	TRUE	reported	BCa5Gq	2	TRUE	0.00306568	20.6524
Phosphatidylcholine (O-18:1_18:2) levels	rs75306442	T	C	T	C	0.144766	-0.0189921	0.197041	0.203313	FALSE	FALSE	FALSE	HoJi8V	61873924	0.313188	0.018831	186212	finngen_R10_O15_PRETERM	TRUE	reported	textfile	0.0221165	6.35007e-11	6718	11	61873924	GCST90277338	TRUE	reported	BCa5Gq	2	TRUE	0.00633723	42.8323
Phosphatidylcholine (O-18:1_18:2) levels	rs79040967	A	G	A	G	0.201139	0.00995759	0.0444452	0.043101	FALSE	FALSE	FALSE	HoJi8V	97125581	0.78859	0.0371355	186212	finngen_R10_O15_PRETERM	TRUE	reported	textfile	0.0428668	2.75406e-06	6718	11	97125581	GCST90277338	TRUE	reported	BCa5Gq	2	TRUE	0.00326655	22.0101
Phosphatidylcholine (O-18:1_18:2) levels	rs7935835	A	G	A	G	-0.0833431	0.0338679	0.384976	0.373217	FALSE	FALSE	FALSE	HoJi8V	62013645	0.0302364	0.0156291	186212	finngen_R10_O15_PRETERM	TRUE	reported	textfile	0.0178859	3.22394e-06	6718	11	62013645	GCST90277338	TRUE	reported	BCa5Gq	2	TRUE	0.00322163	21.7064
Phosphatidylethanolamine (O-18:1_18:2) levels	rs10468017	T	C	T	C	0.0908377	-0.0135743	0.337526	0.330965	FALSE	FALSE	FALSE	MqUAwL	58386313	0.395244	0.015967	186212	finngen_R10_O15_PRETERM	TRUE	reported	textfile	0.0179172	4.08148e-07	6870	15	58386313	GCST90277353	TRUE	reported	hgfJiA	2	TRUE	0.00372746	25.696
Phosphatidylethanolamine (O-18:1_18:2) levels	rs10811102	T	G	T	G	-0.10651	-0.00244054	0.195363	0.196636	FALSE	FALSE	FALSE	MqUAwL	1911291	0.897742	0.0189905	186212	finngen_R10_O15_PRETERM	TRUE	reported	textfile	0.0225144	2.27783e-06	6870	9	1911291	GCST90277353	TRUE	reported	hgfJiA	2	TRUE	0.00324706	22.3735
Phosphatidylethanolamine (O-18:1_18:2) levels	rs10848158	C	T	C	T	0.093351	-0.00025904	0.43372	0.437154	FALSE	FALSE	FALSE	MqUAwL	130607421	0.98638	0.0151746	186212	finngen_R10_O15_PRETERM	TRUE	reported	textfile	0.0173106	7.16562e-08	6870	12	130607421	GCST90277353	TRUE	reported	hgfJiA	2	TRUE	0.00421524	29.0728
Phosphatidylethanolamine (O-18:1_18:2) levels	rs10926263	T	G	T	G	-0.0860007	-0.0143705	0.698077	0.704926	FALSE	FALSE	FALSE	MqUAwL	240448048	0.385626	0.016564	186212	finngen_R10_O15_PRETERM	TRUE	reported	textfile	0.0188745	5.2904e-06	6870	1	240448048	GCST90277353	TRUE	reported	hgfJiA	2	TRUE	0.00301291	20.7552
Phosphatidylethanolamine (O-18:1_18:2) levels	rs111703312	G	A	G	A	0.334396	-0.0510715	0.015707	0.0144199	FALSE	FALSE	FALSE	MqUAwL	204509075	0.421118	0.0634837	186212	finngen_R10_O15_PRETERM	TRUE	reported	textfile	0.0705709	2.19155e-06	6870	2	204509075	GCST90277353	TRUE	reported	hgfJiA	2	TRUE	0.00325759	22.4463
Phosphatidylethanolamine (O-18:1_18:2) levels	rs112176416	T	C	T	C	-0.185133	0.0466441	0.0471034	0.0448453	FALSE	FALSE	FALSE	MqUAwL	150048405	0.197892	0.0362262	186212	finngen_R10_O15_PRETERM	TRUE	reported	textfile	0.0407743	5.69181e-06	6870	4	150048405	GCST90277353	TRUE	reported	hgfJiA	2	TRUE	0.00299183	20.6095
Phosphatidylethanolamine (O-18:1_18:2) levels	rs112687416	A	G	A	G	0.148389	-0.00593612	0.0789004	0.0786659	FALSE	FALSE	FALSE	MqUAwL	61696652	0.832895	0.0281346	186212	finngen_R10_O15_PRETERM	TRUE	reported	textfile	0.0323017	4.42551e-06	6870	11	61696652	GCST90277353	TRUE	reported	hgfJiA	2	TRUE	0.00306241	21.0973
Phosphatidylethanolamine (O-18:1_18:2) levels	rs113003506	T	C	T	C	0.165635	-0.0197623	0.135303	0.143246	FALSE	FALSE	FALSE	MqUAwL	61861905	0.361383	0.0216518	186212	finngen_R10_O15_PRETERM	TRUE	reported	textfile	0.0250727	4.22156e-11	6870	11	61861905	GCST90277353	TRUE	reported	hgfJiA	2	TRUE	0.00631241	43.629
Phosphatidylethanolamine (O-18:1_18:2) levels	rs113331384	A	G	A	G	-0.255354	-0.0714979	0.0226715	0.0210104	FALSE	FALSE	FALSE	MqUAwL	30474079	0.174647	0.0526717	186212	finngen_R10_O15_PRETERM	TRUE	reported	textfile	0.0571099	7.89314e-06	6870	6	30474079	GCST90277353	TRUE	reported	hgfJiA	2	TRUE	0.00290164	19.9865
Phosphatidylethanolamine (O-18:1_18:2) levels	rs117511403	A	G	A	G	0.696989	-0.133148	0.00370152	0.00448396	FALSE	FALSE	FALSE	MqUAwL	35300850	0.234304	0.11195	186212	finngen_R10_O15_PRETERM	TRUE	reported	textfile	0.14303	1.12291e-06	6870	18	35300850	GCST90277353	TRUE	reported	hgfJiA	2	TRUE	0.00344463	23.7395
Phosphatidylethanolamine (O-18:1_18:2) levels	rs11936543	G	A	G	A	-0.142956	-0.00471319	0.0997795	0.0960763	FALSE	FALSE	FALSE	MqUAwL	151270229	0.854082	0.0256273	186212	finngen_R10_O15_PRETERM	TRUE	reported	textfile	0.028897	7.70447e-07	6870	4	151270229	GCST90277353	TRUE	reported	hgfJiA	2	TRUE	0.00354975	24.4666
Phosphatidylethanolamine (O-18:1_18:2) levels	rs139957766	A	G	A	G	0.180948	-0.0185557	0.0681425	0.0705132	FALSE	FALSE	FALSE	MqUAwL	61839575	0.528788	0.0294603	186212	finngen_R10_O15_PRETERM	TRUE	reported	textfile	0.0343245	1.39163e-07	6870	11	61839575	GCST90277353	TRUE	reported	hgfJiA	2	TRUE	0.00402892	27.7826
Phosphatidylethanolamine (O-18:1_18:2) levels	rs149968069	T	C	T	C	-0.249663	0.0529711	0.0252958	0.0280587	FALSE	FALSE	FALSE	MqUAwL	242074452	0.247154	0.0457717	186212	finngen_R10_O15_PRETERM	TRUE	reported	textfile	0.0548209	5.34487e-06	6870	1	242074452	GCST90277353	TRUE	reported	hgfJiA	2	TRUE	0.00300989	20.7343
Phosphatidylethanolamine (O-18:1_18:2) levels	rs17019568	G	C	G	C	0.151007	-0.0254959	0.0879835	0.0801999	FALSE	TRUE	FALSE	MqUAwL	92558738	0.357633	0.0277164	186212	finngen_R10_O15_PRETERM	TRUE	reported	textfile	0.0304257	7.09634e-07	6870	4	92558738	GCST90277353	TRUE	reported	hgfJiA	2	TRUE	0.00357274	24.6256
Phosphatidylethanolamine (O-18:1_18:2) levels	rs17138200	G	C	G	C	0.09136	0.00806096	0.214136	0.221089	FALSE	TRUE	FALSE	MqUAwL	17697283	0.656162	0.0181056	186212	finngen_R10_O15_PRETERM	TRUE	reported	textfile	0.0205443	8.83898e-06	6870	7	17697283	GCST90277353	TRUE	reported	hgfJiA	2	TRUE	0.00287028	19.7698
Phosphatidylethanolamine (O-18:1_18:2) levels	rs174547	C	T	C	T	0.194339	-0.019789	0.407429	0.412015	FALSE	FALSE	FALSE	MqUAwL	61803311	0.194704	0.01526	186212	finngen_R10_O15_PRETERM	TRUE	reported	textfile	0.0172562	3.60449e-29	6870	11	61803311	GCST90277353	TRUE	reported	hgfJiA	2	TRUE	0.0181271	126.795
Phosphatidylethanolamine (O-18:1_18:2) levels	rs182992622	T	C	T	C	0.638315	0.00230141	0.00368205	0.00421942	FALSE	FALSE	FALSE	MqUAwL	153820721	0.984657	0.119674	186212	finngen_R10_O15_PRETERM	TRUE	reported	textfile	0.142862	8.01461e-06	6870	1	153820721	GCST90277353	TRUE	reported	hgfJiA	2	TRUE	0.00289748	19.9577
Phosphatidylethanolamine (O-18:1_18:2) levels	rs183441885	A	C	A	C	0.246975	0.0393357	0.0255902	0.0277881	FALSE	FALSE	FALSE	MqUAwL	114284612	0.389095	0.0456724	186212	finngen_R10_O15_PRETERM	TRUE	reported	textfile	0.0548667	6.87564e-06	6870	8	114284612	GCST90277353	TRUE	reported	hgfJiA	2	TRUE	0.00294071	20.2564
Phosphatidylethanolamine (O-18:1_18:2) levels	rs187748847	G	A	G	A	-0.586876	0.104069	0.00515744	0.00574034	FALSE	FALSE	FALSE	MqUAwL	181603334	0.298133	0.100023	186212	finngen_R10_O15_PRETERM	TRUE	reported	textfile	0.12408	2.29011e-06	6870	3	181603334	GCST90277353	TRUE	reported	hgfJiA	2	TRUE	0.00324579	22.3647
Phosphatidylethanolamine (O-18:1_18:2) levels	rs190712692	A	G	A	G	0.244855	0.00342891	0.0302315	0.0318703	FALSE	FALSE	FALSE	MqUAwL	44921921	0.937117	0.043462	186212	finngen_R10_O15_PRETERM	TRUE	reported	textfile	0.0508581	1.50534e-06	6870	19	44921921	GCST90277353	TRUE	reported	hgfJiA	2	TRUE	0.00336262	23.1724
Phosphatidylethanolamine (O-18:1_18:2) levels	rs261334	C	G	C	G	-0.104118	-0.00290921	0.758255	0.766164	FALSE	TRUE	FALSE	MqUAwL	58434545	0.869735	0.0177397	186212	finngen_R10_O15_PRETERM	TRUE	reported	textfile	0.019974	1.91392e-07	6870	15	58434545	GCST90277353	TRUE	reported	hgfJiA	2	TRUE	0.00393959	27.1641
Phosphatidylethanolamine (O-18:1_18:2) levels	rs28415525	G	A	G	A	-0.1292	0.0164902	0.0945601	0.0952191	FALSE	FALSE	FALSE	MqUAwL	70147293	0.521943	0.0257517	186212	finngen_R10_O15_PRETERM	TRUE	reported	textfile	0.029049	8.81009e-06	6870	17	70147293	GCST90277353	TRUE	reported	hgfJiA	2	TRUE	0.00287116	19.7759
Phosphatidylethanolamine (O-18:1_18:2) levels	rs28844909	A	G	A	G	-0.166955	0.0290749	0.0666079	0.0662184	FALSE	FALSE	FALSE	MqUAwL	145707221	0.337106	0.0302895	186212	finngen_R10_O15_PRETERM	TRUE	reported	textfile	0.0348468	1.69286e-06	6870	4	145707221	GCST90277353	TRUE	reported	hgfJiA	2	TRUE	0.00333018	22.9481
Phosphatidylethanolamine (O-18:1_18:2) levels	rs4696299	T	C	T	C	-0.0846337	0.0178128	0.292747	0.301115	FALSE	FALSE	FALSE	MqUAwL	150346099	0.277722	0.0164105	186212	finngen_R10_O15_PRETERM	TRUE	reported	textfile	0.0188184	6.98237e-06	6870	4	150346099	GCST90277353	TRUE	reported	hgfJiA	2	TRUE	0.00293554	20.2206
Phosphatidylethanolamine (O-18:1_18:2) levels	rs4696957	A	G	A	G	-0.167374	0.0116159	0.0575016	0.0581401	FALSE	FALSE	FALSE	MqUAwL	18851049	0.720434	0.0324576	186212	finngen_R10_O15_PRETERM	TRUE	reported	textfile	0.037254	7.13902e-06	6870	4	18851049	GCST90277353	TRUE	reported	hgfJiA	2	TRUE	0.00292954	20.1792
Phosphatidylethanolamine (O-18:1_18:2) levels	rs55683433	A	C	A	C	-0.209982	0.00734068	0.0424291	0.039785	FALSE	FALSE	FALSE	MqUAwL	74887304	0.851966	0.0393368	186212	finngen_R10_O15_PRETERM	TRUE	reported	textfile	0.0436299	1.51612e-06	6870	4	74887304	GCST90277353	TRUE	reported	hgfJiA	2	TRUE	0.00336029	23.1563
Phosphatidylethanolamine (O-18:1_18:2) levels	rs57684876	T	C	T	C	0.102271	-0.00535426	0.187431	0.191147	FALSE	FALSE	FALSE	MqUAwL	44710429	0.780754	0.0192367	186212	finngen_R10_O15_PRETERM	TRUE	reported	textfile	0.0217546	2.638e-06	6870	19	44710429	GCST90277353	TRUE	reported	hgfJiA	2	TRUE	0.00320665	22.0941
Phosphatidylethanolamine (O-18:1_18:2) levels	rs68103316	C	T	C	T	0.098414	-0.0409481	0.184298	0.187862	FALSE	FALSE	FALSE	MqUAwL	81690761	0.0345199	0.0193705	186212	finngen_R10_O15_PRETERM	TRUE	reported	textfile	0.0221664	9.14182e-06	6870	7	81690761	GCST90277353	TRUE	reported	hgfJiA	2	TRUE	0.00286103	19.7059
Phosphatidylethanolamine (O-18:1_18:2) levels	rs7003304	T	C	T	C	-0.120332	0.0318343	0.138929	0.135399	FALSE	FALSE	FALSE	MqUAwL	14334458	0.149346	0.0220788	186212	finngen_R10_O15_PRETERM	TRUE	reported	textfile	0.0250167	1.53946e-06	6870	8	14334458	GCST90277353	TRUE	reported	hgfJiA	2	TRUE	0.00335649	23.13
Phosphatidylethanolamine (O-18:1_18:2) levels	rs709166	A	G	A	G	-0.0777567	-0.0106877	0.473223	0.471214	FALSE	FALSE	FALSE	MqUAwL	12470153	0.479863	0.0151271	186212	finngen_R10_O15_PRETERM	TRUE	reported	textfile	0.0170332	5.07698e-06	6870	3	12470153	GCST90277353	TRUE	reported	hgfJiA	2	TRUE	0.0030242	20.8332
Phosphatidylethanolamine (O-18:1_18:2) levels	rs73487492	G	A	G	A	0.152431	-0.0431032	0.107637	0.114445	FALSE	FALSE	FALSE	MqUAwL	61854139	0.0689017	0.0236953	186212	finngen_R10_O15_PRETERM	TRUE	reported	textfile	0.0275727	3.34749e-08	6870	11	61854139	GCST90277353	TRUE	reported	hgfJiA	2	TRUE	0.00442898	30.5535
Phosphatidylethanolamine (O-18:1_18:2) levels	rs74774915	A	T	A	T	-0.131701	-0.00280863	0.0994554	0.0961563	FALSE	TRUE	FALSE	MqUAwL	150664795	0.912296	0.0254998	186212	finngen_R10_O15_PRETERM	TRUE	reported	textfile	0.028461	3.7675e-06	6870	4	150664795	GCST90277353	TRUE	reported	hgfJiA	2	TRUE	0.0031072	21.4068
Phosphatidylethanolamine (O-18:1_18:2) levels	rs75306442	T	C	T	C	0.120871	-0.0189921	0.197041	0.203313	FALSE	FALSE	FALSE	MqUAwL	61873924	0.313188	0.018831	186212	finngen_R10_O15_PRETERM	TRUE	reported	textfile	0.0218677	3.3663e-08	6870	11	61873924	GCST90277353	TRUE	reported	hgfJiA	2	TRUE	0.00442746	30.543
Phosphatidylethanolamine (O-18:1_18:2) levels	rs76085699	A	G	A	G	-0.122233	-0.0369755	0.134293	0.125943	FALSE	FALSE	FALSE	MqUAwL	206738030	0.103608	0.0227178	186212	finngen_R10_O15_PRETERM	TRUE	reported	textfile	0.0253286	1.42475e-06	6870	1	206738030	GCST90277353	TRUE	reported	hgfJiA	2	TRUE	0.00337853	23.2824
Phosphatidylethanolamine (O-18:1_18:2) levels	rs78605935	T	C	T	C	0.157098	-0.0231472	0.0660023	0.0655354	FALSE	FALSE	FALSE	MqUAwL	45423037	0.451665	0.0307545	186212	finngen_R10_O15_PRETERM	TRUE	reported	textfile	0.035175	8.09192e-06	6870	20	45423037	GCST90277353	TRUE	reported	hgfJiA	2	TRUE	0.00289506	19.941
Phosphatidylethanolamine (O-18:1_18:2) levels	rs9644026	C	T	C	T	0.0823628	-0.0114278	0.309704	0.301592	FALSE	FALSE	FALSE	MqUAwL	22936374	0.485118	0.01637	186212	finngen_R10_O15_PRETERM	TRUE	reported	textfile	0.018544	9.06427e-06	6870	8	22936374	GCST90277353	TRUE	reported	hgfJiA	2	TRUE	0.00286321	19.721
Phosphatidylethanolamine (O-18:1_18:2) levels	rs9652580	T	C	T	C	-0.0804865	0.0315891	0.423379	0.421871	FALSE	FALSE	FALSE	MqUAwL	24297504	0.039049	0.0153073	186212	finngen_R10_O15_PRETERM	TRUE	reported	textfile	0.0176219	5.01613e-06	6870	16	24297504	GCST90277353	TRUE	reported	hgfJiA	2	TRUE	0.00302738	20.8552
Sphingomyelin (d34:0) levels	rs1073042	G	A	G	A	-0.0823051	0.0175909	0.396756	0.40266	FALSE	FALSE	FALSE	Kk6p5G	11012603	0.252488	0.0153723	186212	finngen_R10_O15_PRETERM	TRUE	reported	textfile	0.0182851	6.87365e-06	6207	20	11012603	GCST90277369	TRUE	reported	QsSGEP	2	TRUE	0.00325358	20.2544
Sphingomyelin (d34:0) levels	rs112585713	A	G	A	G	0.261532	0.054391	0.0316399	0.0298687	FALSE	FALSE	FALSE	Kk6p5G	72876701	0.219493	0.0442968	186212	finngen_R10_O15_PRETERM	TRUE	reported	textfile	0.0509689	2.96234e-07	6207	4	72876701	GCST90277369	TRUE	reported	QsSGEP	2	TRUE	0.00422395	26.3208
Sphingomyelin (d34:0) levels	rs113312978	A	G	A	G	-0.644553	-0.0791488	0.00373955	0.00471565	FALSE	FALSE	FALSE	Kk6p5G	59731240	0.486649	0.113777	186212	finngen_R10_O15_PRETERM	TRUE	reported	textfile	0.145649	9.78645e-06	6207	11	59731240	GCST90277369	TRUE	reported	QsSGEP	2	TRUE	0.00314523	19.5777
Sphingomyelin (d34:0) levels	rs114372832	C	G	C	G	-0.29954	-0.0296004	0.0196601	0.0212014	FALSE	TRUE	FALSE	Kk6p5G	75724208	0.578729	0.0533106	186212	finngen_R10_O15_PRETERM	TRUE	reported	textfile	0.066902	7.68798e-06	6207	2	75724208	GCST90277369	TRUE	reported	QsSGEP	2	TRUE	0.00321921	20.0397
Sphingomyelin (d34:0) levels	rs114483871	T	C	T	C	0.212569	0.0582029	0.0380971	0.0359981	FALSE	FALSE	FALSE	Kk6p5G	73124451	0.150138	0.0404456	186212	finngen_R10_O15_PRETERM	TRUE	reported	textfile	0.0478507	9.04699e-06	6207	4	73124451	GCST90277369	TRUE	reported	QsSGEP	2	TRUE	0.0031693	19.728
Sphingomyelin (d34:0) levels	rs11591147	T	G	T	G	-0.255579	-0.0435208	0.0332154	0.0362576	FALSE	FALSE	FALSE	Kk6p5G	55039974	0.275505	0.03991	186212	finngen_R10_O15_PRETERM	TRUE	reported	textfile	0.0528074	1.32961e-06	6207	1	55039974	GCST90277369	TRUE	reported	QsSGEP	2	TRUE	0.00375961	23.4164
Sphingomyelin (d34:0) levels	rs11631073	T	C	T	C	-0.0911807	-0.00270632	0.61838	0.611562	FALSE	FALSE	FALSE	Kk6p5G	57322347	0.861323	0.0154921	186212	finngen_R10_O15_PRETERM	TRUE	reported	textfile	0.0186999	1.1084e-06	6207	15	57322347	GCST90277369	TRUE	reported	QsSGEP	2	TRUE	0.0038158	23.7677
Sphingomyelin (d34:0) levels	rs117889092	T	C	T	C	-0.378311	-0.0583664	0.0230333	0.022087	FALSE	FALSE	FALSE	Kk6p5G	4510840	0.259402	0.0517522	186212	finngen_R10_O15_PRETERM	TRUE	reported	textfile	0.0675762	2.25544e-08	6207	17	4510840	GCST90277369	TRUE	reported	QsSGEP	2	TRUE	0.0050239	31.3307
Sphingomyelin (d34:0) levels	rs11847056	G	A	G	A	-0.102564	-0.0122885	0.687182	0.692368	FALSE	FALSE	FALSE	Kk6p5G	63789679	0.449913	0.0162641	186212	finngen_R10_O15_PRETERM	TRUE	reported	textfile	0.0194288	1.34148e-07	6207	14	63789679	GCST90277369	TRUE	reported	QsSGEP	2	TRUE	0.00446962	27.8585
Sphingomyelin (d34:0) levels	rs11869351	A	G	A	G	0.0917846	0.00302644	0.287402	0.279934	FALSE	FALSE	FALSE	Kk6p5G	81052685	0.857442	0.016848	186212	finngen_R10_O15_PRETERM	TRUE	reported	textfile	0.0201579	5.37409e-06	6207	17	81052685	GCST90277369	TRUE	reported	QsSGEP	2	TRUE	0.00332904	20.7257
Sphingomyelin (d34:0) levels	rs12880341	C	T	C	T	-0.327398	-0.0203427	0.125239	0.133997	FALSE	FALSE	FALSE	Kk6p5G	63769473	0.359517	0.0222013	186212	finngen_R10_O15_PRETERM	TRUE	reported	textfile	0.0271446	3.94017e-33	6207	14	63769473	GCST90277369	TRUE	reported	QsSGEP	2	TRUE	0.0229004	145.427
Sphingomyelin (d34:0) levels	rs1324162	G	T	G	T	0.0899835	0.0142012	0.271306	0.270409	FALSE	FALSE	FALSE	Kk6p5G	80858018	0.402834	0.0169755	186212	finngen_R10_O15_PRETERM	TRUE	reported	textfile	0.0201129	7.81063e-06	6207	9	80858018	GCST90277369	TRUE	reported	QsSGEP	2	TRUE	0.00321437	20.0095
Sphingomyelin (d34:0) levels	rs138959040	A	G	A	G	-0.43116	-0.0680073	0.025946	0.026044	FALSE	FALSE	FALSE	Kk6p5G	4597092	0.14846	0.047064	186212	finngen_R10_O15_PRETERM	TRUE	reported	textfile	0.0619943	3.88644e-12	6207	17	4597092	GCST90277369	TRUE	reported	QsSGEP	2	TRUE	0.00773251	48.3541
Sphingomyelin (d34:0) levels	rs140560087	G	A	G	A	-0.377471	-0.0206433	0.011622	0.0107717	FALSE	FALSE	FALSE	Kk6p5G	11194365	0.782143	0.0746516	186212	finngen_R10_O15_PRETERM	TRUE	reported	textfile	0.0850895	9.30744e-06	6207	7	11194365	GCST90277369	TRUE	reported	QsSGEP	2	TRUE	0.00316052	19.6732
Sphingomyelin (d34:0) levels	rs174535	C	T	C	T	-0.0976311	-0.0199041	0.409133	0.41399	FALSE	FALSE	FALSE	Kk6p5G	61783884	0.191985	0.0152553	186212	finngen_R10_O15_PRETERM	TRUE	reported	textfile	0.0183889	1.13756e-07	6207	11	61783884	GCST90277369	TRUE	reported	QsSGEP	2	TRUE	0.0045208	28.179
Sphingomyelin (d34:0) levels	rs17497891	G	A	G	A	0.118672	0.0296976	0.150408	0.141347	FALSE	FALSE	FALSE	Kk6p5G	222184468	0.170447	0.021665	186212	finngen_R10_O15_PRETERM	TRUE	reported	textfile	0.0251883	2.50983e-06	6207	1	222184468	GCST90277369	TRUE	reported	QsSGEP	2	TRUE	0.00356342	22.1901
Sphingomyelin (d34:0) levels	rs17766178	A	G	A	G	-0.273005	-0.0335715	0.0391842	0.0435237	FALSE	FALSE	FALSE	Kk6p5G	64080328	0.368154	0.0373043	186212	finngen_R10_O15_PRETERM	TRUE	reported	textfile	0.0472833	8.14895e-09	6207	14	64080328	GCST90277369	TRUE	reported	QsSGEP	2	TRUE	0.00534217	33.3262
Sphingomyelin (d34:0) levels	rs182695896	C	A	C	A	0.255185	0.0288668	0.025305	0.0256574	FALSE	FALSE	FALSE	Kk6p5G	73947510	0.543149	0.0474738	186212	finngen_R10_O15_PRETERM	TRUE	reported	textfile	0.0565955	6.62998e-06	6207	4	73947510	GCST90277369	TRUE	reported	QsSGEP	2	TRUE	0.00326471	20.3239
Sphingomyelin (d34:0) levels	rs192913735	T	C	T	C	-0.574836	0.0532493	0.00906118	0.0073775	FALSE	FALSE	FALSE	Kk6p5G	4779345	0.54653	0.0883121	186212	finngen_R10_O15_PRETERM	TRUE	reported	textfile	0.100573	1.14226e-08	6207	17	4779345	GCST90277369	TRUE	reported	QsSGEP	2	TRUE	0.00523557	32.6577
Sphingomyelin (d34:0) levels	rs1989780	A	G	A	G	-0.301464	0.00483313	0.0197543	0.0212723	FALSE	FALSE	FALSE	Kk6p5G	19694202	0.926245	0.0522103	186212	finngen_R10_O15_PRETERM	TRUE	reported	textfile	0.0679419	9.26818e-06	6207	22	19694202	GCST90277369	TRUE	reported	QsSGEP	2	TRUE	0.00316183	19.6814
Sphingomyelin (d34:0) levels	rs2304969	T	G	T	G	-0.138999	-0.0270152	0.26153	0.270269	FALSE	FALSE	FALSE	Kk6p5G	4789264	0.112251	0.0170104	186212	finngen_R10_O15_PRETERM	TRUE	reported	textfile	0.0207219	2.14264e-11	6207	17	4789264	GCST90277369	TRUE	reported	QsSGEP	2	TRUE	0.0071969	44.9805
Sphingomyelin (d34:0) levels	rs2808569	C	A	C	A	-0.0978734	0.0356163	0.241993	0.248858	FALSE	FALSE	FALSE	Kk6p5G	98537277	0.0405938	0.0173937	186212	finngen_R10_O15_PRETERM	TRUE	reported	textfile	0.0210823	3.50945e-06	6207	9	98537277	GCST90277369	TRUE	reported	QsSGEP	2	TRUE	0.00346024	21.5453
Sphingomyelin (d34:0) levels	rs3026120	A	G	A	G	-0.207247	-0.034417	0.0745924	0.0761364	FALSE	FALSE	FALSE	Kk6p5G	5384095	0.223325	0.0282631	186212	finngen_R10_O15_PRETERM	TRUE	reported	textfile	0.0341995	1.43923e-09	6207	17	5384095	GCST90277369	TRUE	reported	QsSGEP	2	TRUE	0.00588157	36.7111
Sphingomyelin (d34:0) levels	rs35275531	A	C	A	C	-0.268599	0.0279791	0.0255882	0.0307989	FALSE	FALSE	FALSE	Kk6p5G	142178314	0.528448	0.0443847	186212	finngen_R10_O15_PRETERM	TRUE	reported	textfile	0.0589884	5.37574e-06	6207	8	142178314	GCST90277369	TRUE	reported	QsSGEP	2	TRUE	0.00332924	20.727
Sphingomyelin (d34:0) levels	rs3756074	C	G	C	G	0.23031	0.0268581	0.0332985	0.0355214	FALSE	TRUE	FALSE	Kk6p5G	73982348	0.508994	0.0406692	186212	finngen_R10_O15_PRETERM	TRUE	reported	textfile	0.0505985	5.41638e-06	6207	4	73982348	GCST90277369	TRUE	reported	QsSGEP	2	TRUE	0.00332676	20.7114
Sphingomyelin (d34:0) levels	rs55811539	C	T	C	T	-0.399213	-0.044154	0.012442	0.0152368	FALSE	FALSE	FALSE	Kk6p5G	113313552	0.473268	0.0615668	186212	finngen_R10_O15_PRETERM	TRUE	reported	textfile	0.0835997	1.83382e-06	6207	3	113313552	GCST90277369	TRUE	reported	QsSGEP	2	TRUE	0.00366037	22.7961
Sphingomyelin (d34:0) levels	rs55985238	A	T	A	T	-0.559929	-0.163376	0.0088197	0.00526321	FALSE	TRUE	FALSE	Kk6p5G	3769209	0.122089	0.105672	186212	finngen_R10_O15_PRETERM	TRUE	reported	textfile	0.100609	2.72226e-08	6207	17	3769209	GCST90277369	TRUE	reported	QsSGEP	2	TRUE	0.00496534	30.9637
Sphingomyelin (d34:0) levels	rs58778188	A	G	A	G	-0.112252	0.0129309	0.302456	0.296671	FALSE	FALSE	FALSE	Kk6p5G	4791890	0.437807	0.0166656	186212	finngen_R10_O15_PRETERM	TRUE	reported	textfile	0.0199019	1.76929e-08	6207	17	4791890	GCST90277369	TRUE	reported	QsSGEP	2	TRUE	0.00509914	31.8023
Sphingomyelin (d34:0) levels	rs595587	C	T	C	T	0.089964	0.0040324	0.340311	0.33805	FALSE	FALSE	FALSE	Kk6p5G	43371358	0.800513	0.0159583	186212	finngen_R10_O15_PRETERM	TRUE	reported	textfile	0.0191098	2.55748e-06	6207	21	43371358	GCST90277369	TRUE	reported	QsSGEP	2	TRUE	0.00355791	22.1557
Sphingomyelin (d34:0) levels	rs61751862	C	G	C	G	-0.240629	0.0471471	0.0305294	0.0352176	FALSE	TRUE	FALSE	Kk6p5G	48629610	0.247129	0.0407371	186212	finngen_R10_O15_PRETERM	TRUE	reported	textfile	0.0529746	5.6652e-06	6207	19	48629610	GCST90277369	TRUE	reported	QsSGEP	2	TRUE	0.00331312	20.6263
Sphingomyelin (d34:0) levels	rs6683774	T	C	T	C	0.177744	0.0599418	0.933835	0.944827	FALSE	FALSE	FALSE	Kk6p5G	198625465	0.0699697	0.0330786	186212	finngen_R10_O15_PRETERM	TRUE	reported	textfile	0.0365319	1.1696e-06	6207	1	198625465	GCST90277369	TRUE	reported	QsSGEP	2	TRUE	0.00379936	23.6649
Sphingomyelin (d34:0) levels	rs72839805	C	T	C	T	-0.151372	-0.0033757	0.106184	0.0977894	FALSE	FALSE	FALSE	Kk6p5G	5898879	0.894153	0.0253713	186212	finngen_R10_O15_PRETERM	TRUE	reported	textfile	0.0306203	7.86258e-07	6207	17	5898879	GCST90277369	TRUE	reported	QsSGEP	2	TRUE	0.00392179	24.4305
Sphingomyelin (d34:0) levels	rs75679663	A	C	A	C	-0.689318	-0.0774773	0.0257881	0.0280668	FALSE	FALSE	FALSE	Kk6p5G	4764677	0.0840466	0.0448449	186212	finngen_R10_O15_PRETERM	TRUE	reported	textfile	0.0622805	3.31053e-28	6207	17	4764677	GCST90277369	TRUE	reported	QsSGEP	2	TRUE	0.0193538	122.46
Sphingomyelin (d34:0) levels	rs7814780	T	G	T	G	-0.0869509	-0.0386464	0.32847	0.345129	FALSE	FALSE	FALSE	Kk6p5G	122227701	0.0150643	0.0158984	186212	finngen_R10_O15_PRETERM	TRUE	reported	textfile	0.0192999	6.74575e-06	6207	8	122227701	GCST90277369	TRUE	reported	QsSGEP	2	TRUE	0.00325941	20.2907
Sphingomyelin (d34:0) levels	rs79048676	C	T	C	T	-0.141205	-0.0120035	0.136129	0.143531	FALSE	FALSE	FALSE	Kk6p5G	4802828	0.574231	0.021365	186212	finngen_R10_O15_PRETERM	TRUE	reported	textfile	0.0269504	1.66183e-07	6207	17	4802828	GCST90277369	TRUE	reported	QsSGEP	2	TRUE	0.00440323	27.4429
Sphingomyelin (d34:0) levels	rs80130206	T	C	T	C	-0.182477	0.0586746	0.0549597	0.0528915	FALSE	FALSE	FALSE	Kk6p5G	106229406	0.0839383	0.0339497	186212	finngen_R10_O15_PRETERM	TRUE	reported	textfile	0.0390292	2.99296e-06	6207	10	106229406	GCST90277369	TRUE	reported	QsSGEP	2	TRUE	0.00350936	21.8523
Sphingomyelin (d34:0) levels	rs8071514	A	C	A	C	0.0848261	0.00413784	0.568543	0.563472	FALSE	FALSE	FALSE	Kk6p5G	80990283	0.785028	0.0151696	186212	finngen_R10_O15_PRETERM	TRUE	reported	textfile	0.0180916	2.80367e-06	6207	17	80990283	GCST90277369	TRUE	reported	QsSGEP	2	TRUE	0.00352929	21.9768
Sphingomyelin (d34:0) levels	rs8074039	A	G	A	G	0.127673	0.00910403	0.314416	0.30079	FALSE	FALSE	FALSE	Kk6p5G	4767945	0.581688	0.0165251	186212	finngen_R10_O15_PRETERM	TRUE	reported	textfile	0.0193087	4.08816e-11	6207	17	4767945	GCST90277369	TRUE	reported	QsSGEP	2	TRUE	0.00699458	43.7071
Sphingomyelin (d34:0) levels	rs934198	T	G	T	G	0.0978059	-0.0291131	0.297016	0.295507	FALSE	FALSE	FALSE	Kk6p5G	21055901	0.0770531	0.0164662	186212	finngen_R10_O15_PRETERM	TRUE	reported	textfile	0.0198357	8.3951e-07	6207	2	21055901	GCST90277369	TRUE	reported	QsSGEP	2	TRUE	0.00390171	24.305
Sphingomyelin (d40:1) levels	rs10927285	G	C	G	C	0.0823211	-0.00588463	0.327092	0.337062	FALSE	TRUE	FALSE	DbwCUJ	236024983	0.711925	0.0159357	186212	finngen_R10_O15_PRETERM	TRUE	reported	textfile	0.0175749	2.86212e-06	7174	1	236024983	GCST90277376	TRUE	reported	dWIcso	2	TRUE	0.00304894	21.9339
Sphingomyelin (d40:1) levels	rs11050950	T	G	T	G	0.146647	-0.0211451	0.0696623	0.0671793	FALSE	FALSE	FALSE	DbwCUJ	30557703	0.48414	0.030222	186212	finngen_R10_O15_PRETERM	TRUE	reported	textfile	0.0324464	6.29334e-06	7174	12	30557703	GCST90277376	TRUE	reported	dWIcso	2	TRUE	0.00283934	20.4217
Sphingomyelin (d40:1) levels	rs111997200	C	T	C	T	-0.0796657	0.0242648	0.500849	0.498923	FALSE	FALSE	FALSE	DbwCUJ	44963068	0.106729	0.0150426	186212	finngen_R10_O15_PRETERM	TRUE	reported	textfile	0.0167449	1.99348e-06	7174	19	44963068	GCST90277376	TRUE	reported	dWIcso	2	TRUE	0.0031452	22.6285
Sphingomyelin (d40:1) levels	rs113118892	T	C	T	C	0.358563	0.0338918	0.0122563	0.012818	FALSE	FALSE	FALSE	DbwCUJ	59274186	0.613926	0.067182	186212	finngen_R10_O15_PRETERM	TRUE	reported	textfile	0.0793155	6.26077e-06	7174	15	59274186	GCST90277376	TRUE	reported	dWIcso	2	TRUE	0.00284065	20.4312
Sphingomyelin (d40:1) levels	rs113318071	T	C	T	C	0.16166	-0.0392354	0.0632093	0.061557	FALSE	FALSE	FALSE	DbwCUJ	46848527	0.212222	0.0314517	186212	finngen_R10_O15_PRETERM	TRUE	reported	textfile	0.0342036	2.32718e-06	7174	11	46848527	GCST90277376	TRUE	reported	dWIcso	2	TRUE	0.0031042	22.3327
Sphingomyelin (d40:1) levels	rs114739858	A	G	A	G	-0.160717	-0.0340052	0.0669261	0.069699	FALSE	FALSE	FALSE	DbwCUJ	54913051	0.2471	0.0293801	186212	finngen_R10_O15_PRETERM	TRUE	reported	textfile	0.0339008	2.16958e-06	7174	1	54913051	GCST90277376	TRUE	reported	dWIcso	2	TRUE	0.00312309	22.4689
Sphingomyelin (d40:1) levels	rs115478735	T	A	T	A	0.0933363	0.0200612	0.199486	0.199178	FALSE	TRUE	FALSE	DbwCUJ	133274295	0.286632	0.0188273	186212	finngen_R10_O15_PRETERM	TRUE	reported	textfile	0.0208122	7.40944e-06	7174	9	133274295	GCST90277376	TRUE	reported	dWIcso	2	TRUE	0.00279568	20.1069
Sphingomyelin (d40:1) levels	rs11591147	T	G	T	G	-0.331697	-0.0435208	0.0332154	0.0362576	FALSE	FALSE	FALSE	DbwCUJ	55039974	0.275505	0.03991	186212	finngen_R10_O15_PRETERM	TRUE	reported	textfile	0.0464806	1.05208e-12	7174	1	55039974	GCST90277376	TRUE	reported	dWIcso	2	TRUE	0.00704865	50.9118
Sphingomyelin (d40:1) levels	rs116302332	T	C	T	C	0.330751	0.0441423	0.0281155	0.0329381	FALSE	FALSE	FALSE	DbwCUJ	74505174	0.298233	0.0424351	186212	finngen_R10_O15_PRETERM	TRUE	reported	textfile	0.0507461	7.57007e-11	7174	4	74505174	GCST90277376	TRUE	reported	dWIcso	2	TRUE	0.00588669	42.4694
Sphingomyelin (d40:1) levels	rs116919723	A	G	A	G	-0.36873	-0.0761859	0.0132647	0.00863689	FALSE	FALSE	FALSE	DbwCUJ	3531540	0.363452	0.0838306	186212	finngen_R10_O15_PRETERM	TRUE	reported	textfile	0.0746621	8.03227e-07	7174	17	3531540	GCST90277376	TRUE	reported	dWIcso	2	TRUE	0.00338829	24.3835
Sphingomyelin (d40:1) levels	rs117146578	C	T	C	T	0.178787	0.0358658	0.0482174	0.0485023	FALSE	FALSE	FALSE	DbwCUJ	101922985	0.310062	0.0353325	186212	finngen_R10_O15_PRETERM	TRUE	reported	textfile	0.0391917	5.15146e-06	7174	12	101922985	GCST90277376	TRUE	reported	dWIcso	2	TRUE	0.00289244	20.8048
Sphingomyelin (d40:1) levels	rs117643293	T	C	T	C	-0.325047	-0.0285913	0.0619915	0.0634338	FALSE	FALSE	FALSE	DbwCUJ	5065669	0.352832	0.0307727	186212	finngen_R10_O15_PRETERM	TRUE	reported	textfile	0.0338607	1.0811e-21	7174	17	5065669	GCST90277376	TRUE	reported	dWIcso	2	TRUE	0.0126822	92.1254
Sphingomyelin (d40:1) levels	rs117889092	T	C	T	C	-0.539535	-0.0583664	0.0230333	0.022087	FALSE	FALSE	FALSE	DbwCUJ	4510840	0.259402	0.0517522	186212	finngen_R10_O15_PRETERM	TRUE	reported	textfile	0.0600677	3.30643e-19	7174	17	4510840	GCST90277376	TRUE	reported	dWIcso	2	TRUE	0.0111209	80.6559
Sphingomyelin (d40:1) levels	rs118068660	T	C	T	C	-0.143351	-0.040265	0.0946153	0.102225	FALSE	FALSE	FALSE	DbwCUJ	11079868	0.103083	0.0247011	186212	finngen_R10_O15_PRETERM	TRUE	reported	textfile	0.0281007	3.45906e-07	7174	19	11079868	GCST90277376	TRUE	reported	dWIcso	2	TRUE	0.00361438	26.0163
Sphingomyelin (d40:1) levels	rs12043403	C	T	C	T	-0.115802	-0.0133172	0.140927	0.137521	FALSE	FALSE	FALSE	DbwCUJ	54966260	0.544228	0.02196	186212	finngen_R10_O15_PRETERM	TRUE	reported	textfile	0.0243106	1.93936e-06	7174	1	54966260	GCST90277376	TRUE	reported	dWIcso	2	TRUE	0.00315288	22.684
Sphingomyelin (d40:1) levels	rs138075411	A	G	A	G	-0.117941	-0.0215672	0.132408	0.129814	FALSE	FALSE	FALSE	DbwCUJ	5971618	0.33814	0.0225164	186212	finngen_R10_O15_PRETERM	TRUE	reported	textfile	0.0257643	4.77996e-06	7174	17	5971618	GCST90277376	TRUE	reported	dWIcso	2	TRUE	0.00291249	20.9494
Sphingomyelin (d40:1) levels	rs138255545	A	G	A	G	0.211109	0.0646159	0.0330698	0.0357968	FALSE	FALSE	FALSE	DbwCUJ	22327737	0.112506	0.040715	186212	finngen_R10_O15_PRETERM	TRUE	reported	textfile	0.047406	8.58196e-06	7174	11	22327737	GCST90277376	TRUE	reported	dWIcso	2	TRUE	0.00275668	19.8256
Sphingomyelin (d40:1) levels	rs138959040	A	G	A	G	-0.565367	-0.0680073	0.025946	0.026044	FALSE	FALSE	FALSE	DbwCUJ	4597092	0.14846	0.047064	186212	finngen_R10_O15_PRETERM	TRUE	reported	textfile	0.0545716	5.58235e-25	7174	17	4597092	GCST90277376	TRUE	reported	dWIcso	2	TRUE	0.0147407	107.302
Sphingomyelin (d40:1) levels	rs140202522	T	G	T	G	0.40305	-0.0726494	0.0100555	0.00964731	FALSE	FALSE	FALSE	DbwCUJ	38913660	0.356036	0.0787148	186212	finngen_R10_O15_PRETERM	TRUE	reported	textfile	0.089618	6.97952e-06	7174	21	38913660	GCST90277376	TRUE	reported	dWIcso	2	TRUE	0.00281153	20.2212
Sphingomyelin (d40:1) levels	rs142358075	A	G	A	G	0.20278	0.0338082	0.0340369	0.0321575	FALSE	FALSE	FALSE	DbwCUJ	50583085	0.427144	0.0425749	186212	finngen_R10_O15_PRETERM	TRUE	reported	textfile	0.0457386	9.40188e-06	7174	11	50583085	GCST90277376	TRUE	reported	dWIcso	2	TRUE	0.00273234	19.65
Sphingomyelin (d40:1) levels	rs143341434	T	C	T	C	-0.226932	-0.0455814	0.0417198	0.0406872	FALSE	FALSE	FALSE	DbwCUJ	54293874	0.22945	0.0379283	186212	finngen_R10_O15_PRETERM	TRUE	reported	textfile	0.0419517	6.53418e-08	7174	1	54293874	GCST90277376	TRUE	reported	dWIcso	2	TRUE	0.00406222	29.2531
Sphingomyelin (d40:1) levels	rs144064722	G	A	G	A	0.250725	0.0784581	0.0323981	0.0295719	FALSE	FALSE	FALSE	DbwCUJ	72540456	0.0790224	0.0446703	186212	finngen_R10_O15_PRETERM	TRUE	reported	textfile	0.0473259	1.20359e-07	7174	4	72540456	GCST90277376	TRUE	reported	dWIcso	2	TRUE	0.00389709	28.0593
Sphingomyelin (d40:1) levels	rs144687069	T	C	T	C	-0.230593	-0.0530341	0.0481274	0.0427438	FALSE	FALSE	FALSE	DbwCUJ	5908011	0.157141	0.0374865	186212	finngen_R10_O15_PRETERM	TRUE	reported	textfile	0.0411873	2.23736e-08	7174	17	5908011	GCST90277376	TRUE	reported	dWIcso	2	TRUE	0.00435022	31.3361
Sphingomyelin (d40:1) levels	rs145797759	A	T	A	T	0.829368	-0.081268	0.00222877	0.0026501	FALSE	TRUE	FALSE	DbwCUJ	103929015	0.598314	0.15426	186212	finngen_R10_O15_PRETERM	TRUE	reported	textfile	0.184907	7.3883e-06	7174	13	103929015	GCST90277376	TRUE	reported	dWIcso	2	TRUE	0.00279647	20.1125
[truncated: 121 more rows]

## Sheet: Table S3
Table S3. Causal associations between 18 circulating inflammatory factors and Preterm using Different Mendelian Randomization Methods.
[truncated: 20 more rows]

[truncated: 4 more sheets: Table S4, Table S5, Table S6, Table S7]
